# Supplementary material for: BEDwARS: a robust Bayesian approach to bulk gene expression deconvolution with noisy reference signatures
Source: Genome Biol. 2023 Aug 3;24:178. doi: 10.1186/s13059-023-03007-7 (PMC10399072; doi:10.1186/s13059-023-03007-7)
Supplement: Supplementary file 2 — Additional file 2: Table S2. Differential gene expression analysis for DPD deficiency. The summary of differential gene expression analysis using Limma package for bulk, pseudo-bulk, and deconvolved cell type or pairs of cell types (CN-NEU, CBC-INTER) expression profiles (“DGE”). Top 200 DE genes per cell type or pairs of cell types are listed in “Top 200 DE genes per cell type” sheet. [file 13059_2023_3007_MOESM2_ESM.xlsx]

## Sheet: DGE
	Bulk.logFC	Bulk.adj.P.Val	BS-Bulk.logFC	BS-Bulk.adj.P.Val	AS.logFC	AS.adj.P.Val	BRC.logFC	BRC.adj.P.Val	PGC.logFC	PGC.adj.P.Val	11.logFC	11.adj.P.Val	NEC.logFC	NEC.adj.P.Val	CN-NEU.logFC	CN-NEU.adj.P.Val	CBC-INTER.logFC	CBC-INTER.adj.P.Val
ENSG00000144485	0.419509	0.0822249	2.73899	1.55751e-138	-0.500972	1.10967e-12	-0.725708	3.19877e-14	-0.323422	1.74494e-18	2.6804	2.88654e-50	4.1068	4.48922e-92	3.10714	2.12464e-167	-1.43387	7.26268e-99
ENSG00000176887	0.814614	6.50078e-05	3.03725	1.76316e-219	-1.18257	1.36993e-76	-0.229697	3.38977e-09	-0.135845	0.000307703	1.65917	4.7425e-34	3.75257	1.69385e-81	3.42759	7.03937e-174	-0.815292	4.82492e-44
ENSG00000197921	0.760015	0.0179466	3.19443	3.19728e-88	-0.905832	4.54473e-44	-0.266603	4.52973e-09	0.539493	1.10801e-41	0.869681	5.46353e-21	3.45679	1.08335e-79	3.54963	2.39405e-181	-0.618293	7.88509e-38
ENSG00000067064	0.342736	0.00517377	1.7673	3.8046e-172	0.174628	0.0622766	-0.101573	0.0679988	-0.641108	2.21778e-42	1.37167	4.13369e-28	3.4805	1.73909e-79	2.2871	4.93131e-136	-1.24299	2.98598e-59
ENSG00000164611	0.134314	0.294402	0.816067	3.11126e-22	-0.86341	5.68152e-40	-0.561179	6.13712e-16	0.0276126	0.280701	-0.291359	0.000766496	2.97611	4.13883e-77	1.35621	1.91789e-89	-1.37068	1.02236e-69
ENSG00000118971	0.134053	0.205305	2.3635	8.14928e-204	-0.162132	0.037089	-0.114592	0.00351253	0.987323	3.62584e-34	0.82164	1.06237e-21	3.25568	4.03531e-74	3.01245	3.80404e-168	-1.04655	4.72206e-64
ENSG00000134323	0.567749	0.001351	2.66463	1.73137e-159	-0.547279	3.14696e-97	-0.0230178	0.185662	0.0276257	0.0904295	0.767825	1.18199e-23	2.58558	2.12126e-73	1.95413	9.95215e-124	-0.621341	6.20498e-37
ENSG00000153266	0.388322	0.216454	2.01667	8.73754e-144	1.45821	5.30339e-30	-0.331073	2.9734e-12	-0.4899	2.32783e-77	1.09595	2.71444e-22	3.58338	3.28144e-72	1.65054	7.05984e-103	-0.857224	2.70145e-35
ENSG00000105894	0.952849	0.000448798	0.259445	1.47269e-14	-3.62489	1.19985e-177	1.59196	6.13286e-20	-3.4606	1.50666e-218	-1.93354	4.03795e-33	2.87764	1.25619e-71	1.22593	2.52782e-82	-2.72087	8.40625e-128
ENSG00000106689	0.429173	0.146234	1.83382	1.10076e-144	0.240402	0.00855596	-0.44851	3.10222e-23	-0.0545603	0.00479046	1.24599	3.6897e-30	2.83992	1.57698e-69	1.97713	2.98338e-128	-0.750473	3.40413e-38
ENSG00000134138	0.602144	0.0170142	4.542	8.57907e-191	-0.0555768	0.0106207	-0.0965217	4.00856e-25	1.63066	9.32386e-156	0.0551899	0.0738298	2.75534	1.61817e-68	2.86539	3.10736e-146	-0.288114	5.23864e-60
ENSG00000137142	0.748477	0.00259178	2.85465	1.23104e-138	-0.408606	4.0248e-64	-0.0465144	0.0156549	-0.0602604	1.21171e-06	-0.294061	8.77311e-07	3.15037	4.89574e-68	2.764	1.69529e-157	-0.996306	5.70056e-69
ENSG00000079459	0.377207	0.0286717	2.74845	2.42768e-202	0.0602359	0.235425	-0.204849	1.45689e-05	-0.523268	3.05228e-54	0.957466	2.52081e-18	3.20009	2.76348e-67	3.21378	5.98422e-165	-0.977578	6.46216e-71
ENSG00000136810	-0.117113	0.123107	-1.29026	1.18678e-161	-3.13992	9.81375e-128	-0.293232	0.0287909	-1.74867	7.83172e-82	-1.62262	1.64057e-26	3.58612	4.11359e-67	-1.05621	3.07776e-71	-3.00797	2.56294e-97
ENSG00000179456	0.733412	0.00643175	4.28513	2.18814e-215	-0.341711	2.577e-09	-0.173854	1.0887e-24	0.852815	1.54234e-79	1.59246	5.49278e-41	3.20696	2.08797e-65	4.52574	5.05303e-206	-0.636495	2.94977e-43
ENSG00000100749	0.104606	0.291591	2.12068	8.39394e-137	-0.818654	8.53778e-74	-0.109651	1.06551e-05	-0.634431	2.01618e-127	-0.0380298	0.308019	2.8532	5.59492e-65	1.47969	3.7482e-113	-0.711696	8.42157e-52
ENSG00000147862	0.62961	0.0197037	2.09989	9.95902e-193	0.657623	7.92112e-10	-0.279651	1.37734e-13	1.61798	4.76532e-81	0.729492	8.48142e-17	3.06961	1.48019e-62	2.23391	8.01217e-135	-0.644055	1.73432e-45
ENSG00000125977	-0.171908	0.00712283	0.686086	1.80211e-116	0.388525	0.000929013	-1.04148	7.05956e-18	-0.215823	0.00455521	-0.861605	1.47627e-13	3.02162	8.56623e-62	1.62893	2.08254e-109	-0.992467	3.42305e-27
ENSG00000104332	-0.0881237	0.374679	1.77921	1.09222e-111	-0.426087	3.21741e-51	-0.248912	1.94949e-07	1.48061	9.0035e-62	0.231984	0.00083774	3.16056	1.59043e-61	3.20021	4.45561e-159	-1.60491	1.66107e-57
ENSG00000112972	0.921638	3.16874e-05	2.21972	1.35019e-172	-0.0769449	0.249098	0.165575	0.0048465	-0.515694	1.45462e-46	-0.14388	0.0530411	3.22748	1.92499e-60	2.78098	2.64178e-156	-0.101101	0.0496169
ENSG00000133318	0.383367	0.000347409	1.10153	6.09224e-155	-0.734555	1.13889e-17	-0.543117	1.30941e-17	1.16885	2.38938e-64	0.0976735	0.134973	2.58279	3.89165e-60	1.33629	5.62769e-92	-0.600452	7.88396e-17
ENSG00000182916	0.509565	0.000307868	0.693853	1.69426e-86	-1.1928	2.47556e-30	0.371608	0.000245648	0.893542	9.36011e-30	0.0621759	0.329911	2.81022	1.0177e-59	0.989357	7.79025e-70	-1.04295	1.73451e-42
ENSG00000154429	0.663822	3.64516e-05	1.64172	2.47112e-154	-0.190163	0.000410637	-0.110054	3.55922e-09	-0.181742	2.93035e-14	0.176123	1.80613e-05	2.02111	2.23883e-58	1.61651	5.41709e-115	-0.931697	2.00724e-73
ENSG00000089289	0.0252903	0.4175	0.785608	4.70652e-106	-1.56915	6.73405e-129	-0.107225	0.153144	-0.450815	2.5254e-12	-1.16818	4.89669e-25	2.79353	1.37064e-57	1.55654	1.79898e-102	-0.875183	1.07918e-25
ENSG00000025156	0.222092	0.00196022	1.01551	2.29016e-109	-0.464422	1.28349e-13	-0.248865	1.90635e-16	-0.177147	6.90409e-05	-0.00968934	0.431573	2.51555	1.0921e-56	0.748951	4.21181e-52	-0.189686	0.000730102
ENSG00000198914	1.09886	0.00143121	3.01692	2.66565e-172	-0.29448	1.99827e-06	-0.155682	9.78087e-19	-0.424145	1.24571e-175	0.229166	6.29709e-05	2.49397	6.67935e-56	2.62672	4.62122e-147	-0.322923	2.22275e-63
ENSG00000137815	0.172639	0.00256891	0.872784	5.17683e-140	-0.0663483	0.263723	-0.414036	2.94594e-14	1.84726	1.46256e-92	0.356686	3.07103e-07	2.53377	1.53889e-55	0.867132	2.79789e-58	-1.93563	1.2363e-96
ENSG00000077152	0.473165	0.00578167	1.43534	2.34278e-99	-0.385644	6.97915e-08	-0.98961	2.07654e-43	0.0368377	0.22027	0.524194	1.57838e-08	2.84816	8.16083e-53	1.59498	1.4413e-111	-1.16935	2.20193e-60
ENSG00000164221	0.675002	1.764e-05	1.27695	1.62663e-140	0.142953	0.0374516	-0.431456	6.22693e-17	-0.379432	5.71975e-29	1.29906	2.66355e-33	2.79994	8.54085e-53	1.03974	4.24064e-73	-1.16392	4.15311e-82
ENSG00000173404	0.703357	0.000903665	2.40008	4.36213e-132	-0.205581	7.02043e-21	-0.129496	2.18109e-08	-0.206855	3.91141e-93	0.155225	0.00332751	2.0674	4.62775e-52	1.72378	2.24224e-117	-0.163615	9.87798e-22
ENSG00000143878	0.0963933	0.207298	0.630489	8.71905e-81	-1.81626	5.16301e-133	-0.730295	7.01546e-32	0.105807	0.0977906	0.538769	1.20919e-14	2.20386	7.31191e-51	0.993719	1.09972e-72	-0.371671	3.1019e-09
ENSG00000182481	0.346269	0.0189927	1.35458	3.58582e-95	-0.394857	3.42879e-13	-0.274667	4.97083e-12	-0.246312	3.10342e-14	0.298532	1.4363e-06	2.32286	1.94293e-50	0.958747	3.27685e-77	-0.829697	7.63148e-54
ENSG00000137942	0.695454	6.75693e-07	0.708604	3.15241e-109	-1.11448	7.27658e-32	-0.380216	5.42724e-12	1.6223	1.28517e-87	0.256997	0.00014057	2.41977	3.40031e-50	0.744935	6.14179e-49	-1.50754	1.46496e-81
ENSG00000155304	0.333219	0.000338255	0.954983	9.85481e-97	-0.969717	8.88978e-56	-0.19483	7.65845e-13	-0.587493	2.08573e-55	0.163137	2.37091e-06	1.60896	7.38921e-50	1.22869	3.85466e-92	-0.804409	6.12712e-59
ENSG00000115392	0.220578	0.0574684	1.79536	4.84874e-117	-0.0821041	0.0707698	-0.186753	4.76569e-11	-0.416849	1.52968e-31	0.78294	2.91999e-28	2.16649	7.75999e-50	1.21967	2.84317e-95	-0.854696	6.0593e-68
ENSG00000167394	0.115255	0.0992683	0.337259	1.40166e-12	-0.374025	1.51393e-104	-0.143933	9.40929e-14	-0.28671	3.10891e-98	0.134819	1.6533e-06	-0.592269	9.26465e-50	0.300228	1.41923e-30	-0.38785	1.42209e-47
ENSG00000114784	0.0543276	0.216204	0.938222	3.51361e-153	-1.30463	1.92679e-32	-0.488966	4.40898e-05	-1.21791	1.03911e-53	0.449994	0.000512988	2.67234	1.57031e-49	1.71415	1.36548e-108	-1.95835	2.84494e-70
ENSG00000005022	-0.190609	0.00120938	0.52456	8.11477e-100	0.443939	0.000303398	-0.193058	0.102012	-1.06558	1.24943e-47	-0.185332	0.0914467	2.89527	3.25144e-49	1.76172	1.67066e-103	-2.35086	5.06178e-81
ENSG00000101134	0.297885	0.100077	1.799	5.711e-132	-1.53457	1.0961e-89	-0.52968	9.73191e-28	-0.743232	5.77514e-74	0.929572	6.67314e-27	2.31481	9.02193e-48	3.27207	3.89035e-163	-1.22632	1.07237e-58
ENSG00000041357	-0.0459228	0.316822	0.388241	4.01721e-66	-0.704058	2.93113e-15	-0.839575	2.30172e-32	-0.89636	8.82793e-51	0.750693	6.75062e-16	2.16519	1.05983e-47	1.08232	2.83598e-78	-2.19559	3.18416e-120
ENSG00000100814	-0.139135	0.153373	1.20005	1.60372e-138	-0.310588	0.000206154	-0.786007	1.27948e-31	-0.405674	5.36019e-13	1.51552	2.22453e-31	2.08317	1.12816e-47	1.92276	1.18832e-123	-0.889843	4.15949e-31
ENSG00000070669	0.266047	0.000309559	1.76659	8.34484e-155	-0.42265	1.38556e-14	-0.249449	1.39432e-13	-0.394956	1.13972e-65	0.0742258	0.190949	2.28891	3.41949e-47	1.04556	1.60188e-78	-0.371681	5.93593e-21
ENSG00000153044	0.0175754	0.460635	1.17374	2.23411e-70	-0.110012	0.0409223	-0.112852	0.000687893	-0.561376	4.22673e-72	-0.120547	0.0346839	1.93803	4.76188e-47	0.878773	1.5903e-69	-0.921035	9.35405e-68
ENSG00000187840	-0.305496	0.0586409	2.07329	2.42965e-174	0.0922994	0.222242	1.39283	4.05957e-19	-2.63494	3.30053e-288	2.03803	4.20184e-34	2.49957	4.7838e-47	2.98336	9.60463e-162	1.40055	1.48028e-42
ENSG00000137804	0.345021	0.0622516	1.35172	4.67956e-30	-0.442179	9.77867e-15	-0.14874	3.96343e-20	-0.379459	3.37262e-24	0.0633349	0.0265607	2.22259	8.91118e-47	1.14093	9.50634e-109	-0.5589	1.93836e-30
ENSG00000167100	0.375091	0.000780312	-0.254483	6.86919e-14	-0.253282	5.09189e-47	-0.155554	1.54115e-11	-0.277737	1.19279e-122	0.00526364	0.411636	0.493039	1.58145e-46	0.341063	3.0671e-30	-0.676227	4.90375e-95
ENSG00000136238	-0.0496684	0.0876558	0.482331	3.32662e-103	-2.4938	1.65102e-187	-0.75122	1.69968e-17	0.437411	2.40741e-08	-0.320273	0.00661827	2.35848	2.08396e-46	1.12453	1.64344e-77	-0.77512	1.14077e-21
ENSG00000105136	0.219189	0.000151753	0.530968	2.89846e-37	0.28963	1.95819e-16	-0.0553737	1.06948e-06	0.263866	1.47682e-42	-0.140749	2.08874e-10	0.575932	3.21083e-46	0.375857	1.8874e-48	-0.326636	7.81867e-51
ENSG00000147140	-0.0353487	0.337782	0.748276	9.27075e-119	0.555162	1.72435e-09	-0.569097	1.96012e-21	-1.60474	5.23294e-173	0.223316	0.00078013	2.19311	4.36821e-46	1.1941	7.04536e-81	-0.990659	3.47407e-41
ENSG00000135638	0.62988	0.0650012	3.80551	6.86648e-161	-0.494671	3.1189e-54	-0.0472011	1.19846e-09	0.266624	3.27435e-35	0.17864	0.0161797	1.91578	4.38295e-46	2.83057	1.15313e-141	-0.263671	1.19826e-53
ENSG00000119283	0.848583	0.000168262	-0.523242	4.89061e-31	-0.613883	5.25758e-36	-0.106829	4.02037e-21	-0.249574	1.19217e-115	0.0144499	0.0143104	0.630604	6.9468e-46	0.250021	2.10721e-31	-0.486143	1.44766e-90
ENSG00000140264	-0.497742	9.50483e-05	-1.91994	1.65003e-206	-1.66013	1.19701e-42	-3.41799	1.79916e-64	-4.12176	0	-1.15218	1.59947e-17	-2.06458	1.51808e-45	0.425788	2.13341e-23	-4.90199	2.40449e-150
ENSG00000107863	0.734636	2.87034e-05	2.25605	2.38546e-201	-0.779451	3.55508e-37	-0.180313	2.63208e-14	-1.00654	8.43517e-176	0.134241	0.00587457	2.04375	1.35017e-44	2.65245	2.33955e-151	-0.749717	3.47477e-74
ENSG00000103264	0.147359	0.00794954	0.0289426	0.202388	-0.105987	7.82289e-10	-0.0172596	0.28136	-0.42092	3.54613e-140	0.0894554	1.03451e-06	0.448053	1.72209e-44	0.384907	2.0794e-53	-0.143086	6.59812e-10
ENSG00000165630	-0.0231808	0.368101	0.577323	4.36314e-53	-0.452929	4.56647e-10	-0.257336	4.38026e-11	-0.637788	5.25152e-41	0.11599	0.0200052	1.58853	3.88501e-44	0.794327	1.64837e-61	-0.815397	1.00936e-41
ENSG00000011677	0.253394	0.125087	0.302718	2.26818e-11	0.0461615	0.00735318	-0.0574725	0.000153103	-0.421182	4.35646e-179	-0.0985224	7.33726e-08	0.432305	4.06054e-44	0.525	2.50564e-61	-0.727636	6.19559e-66
ENSG00000162704	0.252473	0.000911193	0.654713	1.44612e-111	-1.1218	2.52309e-61	-0.282172	3.97713e-09	-0.22827	7.26552e-05	-0.125819	0.0409953	2.08466	4.21472e-44	1.12663	4.00304e-81	-1.21197	1.03391e-60
ENSG00000172115	0.131923	0.0273392	-0.0772215	5.9113e-06	-0.998649	1.14708e-21	-0.454881	1.03359e-05	0.0250758	0.336374	-0.183011	0.0262671	1.86682	1.07488e-43	0.241412	2.56235e-10	-1.95872	6.86813e-99
ENSG00000141759	-0.163983	0.000112731	0.0817736	4.02746e-08	-0.799451	3.16244e-15	-1.67509	8.60878e-49	-0.242159	2.88842e-05	-0.339169	0.00224992	1.88864	1.2706e-43	0.94496	3.7187e-68	-2.98363	8.52583e-142
ENSG00000063046	0.107624	0.0518231	0.680142	1.49321e-117	0.649496	3.21811e-10	-0.611416	6.10455e-20	-2.29419	3.13714e-291	0.076419	0.185726	1.89942	1.84844e-43	1.75489	3.46745e-120	-1.8499	3.2049e-86
ENSG00000164610	0.0628871	0.0478956	0.587944	2.12228e-62	-0.436864	2.0188e-08	-0.291362	1.89318e-11	-0.355262	2.30624e-11	-0.0590077	0.139615	1.71392	3.99882e-43	0.948493	3.32778e-69	-1.40785	7.11336e-86
ENSG00000168243	0.861566	1.2434e-07	1.22179	5.70047e-110	-0.43841	8.53857e-84	-0.30469	1.39986e-16	-0.492675	1.11585e-185	0.152048	0.00829375	1.66622	5.50181e-43	1.07389	2.49878e-78	-0.992084	7.5835e-71
ENSG00000204388	0.0610205	0.352105	0.909331	1.31093e-63	-1.00085	2.9422e-53	-0.222573	3.28739e-15	-0.952537	4.87258e-100	0.1468	0.000393244	1.85799	5.98438e-43	0.995638	1.99857e-73	-0.993411	3.35432e-66
ENSG00000178403	0.792989	0.0277376	2.92147	1.12058e-133	-0.426894	5.19727e-24	-0.0956147	3.53066e-08	0.0641639	3.22798e-05	0.246695	2.99131e-06	1.72212	9.82281e-43	2.54966	2.76443e-139	-0.139496	4.73634e-11
ENSG00000188687	-0.699147	0.0354377	-1.75234	2.74632e-128	-0.194083	7.58951e-14	-0.23665	3.7123e-13	-0.253212	7.99938e-121	0.0132845	0.092086	0.446753	1.58107e-42	0.406147	5.40331e-62	-1.23727	3.33035e-77
ENSG00000158164	0.850455	0.000733258	1.5275	3.93581e-149	-1.3428	1.75679e-37	-0.93729	6.89276e-15	-1.30621	1.5115e-149	0.0222334	0.440804	2.9605	1.93611e-42	1.88183	2.86552e-115	-1.26429	7.42039e-63
ENSG00000100353	-0.237678	0.00407496	0.863803	1.87547e-132	0.277295	0.000580371	-0.255083	0.000762166	-0.278737	5.42537e-06	0.925891	6.75254e-16	1.94355	3.51802e-42	1.80456	8.43167e-119	-1.60057	1.98629e-72
ENSG00000183010	-0.439103	0.00067433	0.237576	2.93439e-16	-0.737441	3.73293e-24	-0.383092	3.13405e-07	-1.29907	3.58881e-137	0.106364	0.0627882	1.69644	7.32613e-42	0.81401	3.02567e-56	-1.07197	1.19779e-60
ENSG00000151012	-0.325444	0.0245819	0.372774	9.36512e-19	0.0365262	0.136317	0.0111767	0.158862	0.0141413	0.298341	0.0560106	4.88865e-05	0.948975	1.34538e-41	0.455624	2.11182e-71	-0.739408	8.03998e-96
ENSG00000167861	0.303169	0.00416605	0.168507	9.6799e-07	-0.00686747	0.410392	-0.212804	4.12777e-21	-0.177669	1.05394e-70	-0.0574091	4.42423e-05	0.498111	2.04421e-41	0.158968	4.86088e-11	-0.374194	2.00394e-42
ENSG00000077279	1.41711	3.00803e-08	2.93351	1.69748e-214	-0.330511	6.04742e-17	-0.215441	1.98108e-11	-0.385765	5.59365e-89	-0.212905	0.000782559	2.06804	2.78122e-41	3.01428	9.69231e-164	-0.228986	2.12336e-11
ENSG00000244754	0.0149135	0.399019	0.449668	1.14702e-88	-0.427687	1.40783e-08	-0.206416	3.10944e-11	-1.62712	6.77387e-199	0.193782	3.7306e-08	1.44277	3.04942e-41	0.666754	4.57761e-45	0.162243	0.0267531
ENSG00000142207	0.0524395	0.229815	-0.213724	2.18124e-13	-0.399798	5.12652e-82	-0.206597	9.50629e-36	-0.427855	7.49302e-167	0.0496244	8.35658e-08	0.349297	4.33426e-41	0.405981	6.99734e-57	-0.530926	7.61698e-92
ENSG00000105202	-0.121362	0.184439	0.410224	7.41464e-47	0.342853	6.67532e-05	-0.140486	0.0301955	-1.56334	2.54527e-125	1.24546	1.89104e-27	1.9254	7.11743e-41	1.08332	1.06057e-71	-1.57979	7.05067e-65
ENSG00000124207	0.183895	0.0134579	1.27209	9.58407e-117	-0.107908	0.0261397	-0.252886	1.25964e-12	0.0985377	0.00175508	0.298454	7.29485e-10	1.66752	8.36688e-41	0.820837	7.53399e-69	-0.910583	1.99752e-74
ENSG00000099899	-0.0893497	0.0882516	-0.353627	9.9705e-19	-0.309438	8.06565e-15	-0.296435	6.34548e-25	0.0608376	0.0343828	-0.00427746	0.443828	0.515121	9.25444e-41	0.347781	9.58311e-35	-0.750651	1.20166e-65
ENSG00000123975	0.0935677	0.345657	0.66213	1.06028e-45	-1.42494	5.46017e-49	0.19157	0.0736778	0.241933	0.000203768	0.0572229	0.346714	2.89548	1.16523e-40	1.06301	6.06833e-54	-0.825459	6.32563e-19
ENSG00000185278	0.479669	5.126e-06	0.418089	5.94115e-46	-0.257935	3.67777e-48	-0.0759481	5.11138e-16	0.371555	1.34751e-29	0.0338431	0.00013147	0.677539	1.26225e-40	0.141044	1.23528e-10	-0.425493	1.70327e-81
ENSG00000186395	-0.405747	2.04949e-06	-0.28892	2.65718e-29	-0.348117	0.00326076	-0.252205	0.0402395	-4.0463	0	-0.396959	0.00145131	1.87451	1.57293e-40	1.63591	3.80675e-110	-4.08686	1.30879e-152
ENSG00000171617	0.899365	0.000596325	2.288	5.03789e-161	-0.323901	1.38548e-12	-0.123226	1.6409e-06	-0.436894	8.23823e-32	0.446419	8.09579e-14	1.77849	1.90034e-40	2.27477	1.21637e-138	-0.385496	8.16064e-49
ENSG00000175183	0.156968	0.174217	2.63259	1.04971e-169	-0.102291	0.095433	-1.02442	1.19951e-37	2.26264	1.37649e-117	4.10002	1.56717e-77	1.65663	1.9326e-40	2.26632	2.04019e-143	-0.925855	5.76402e-42
ENSG00000169045	0.208316	0.00138527	0.354647	2.21488e-71	-0.752036	7.74946e-21	-0.551953	8.63014e-18	-1.49426	1.06878e-146	-0.182424	0.022316	1.77418	3.31364e-40	1.38365	8.24999e-97	-1.68446	1.81253e-86
ENSG00000105058	-0.0308494	0.225882	0.356064	1.02329e-49	0.262852	0.0063415	-1.11928	9.82943e-28	-0.343301	2.55687e-08	0.457062	4.69587e-06	2.06923	3.46436e-40	0.606646	1.01254e-40	-1.56763	1.21205e-64
ENSG00000143256	0.10939	0.110523	0.931515	1.02576e-147	-0.597474	1.32781e-06	-0.0597899	0.350858	-0.611088	3.33456e-12	1.24176	4.54248e-18	2.87719	4.18435e-40	1.58629	2.15028e-102	-2.99881	2.24786e-105
ENSG00000162783	-0.00161367	0.495037	1.04062	1.31654e-83	-1.51007	8.10636e-148	-0.385683	3.1545e-14	-0.532258	5.1082e-26	-0.26614	3.08279e-05	1.42353	9.8695e-40	1.58399	6.59254e-103	-1.02073	9.33492e-67
ENSG00000156113	-0.0870464	0.239193	-0.872252	6.35781e-90	-0.214238	1.81877e-65	-0.134638	4.30213e-15	0.029509	0.0447345	0.0513986	1.03413e-06	-0.293938	1.11401e-39	0.352352	5.916e-35	-0.0820727	0.000682597
ENSG00000180616	0.874182	0.000622076	3.28264	5.09583e-146	-0.212903	7.01491e-23	-0.0567406	1.20421e-06	0.0105774	0.376554	0.367085	6.51954e-14	1.87295	1.40236e-39	3.00515	1.84515e-149	-0.25002	2.22577e-12
ENSG00000115524	0.14131	0.0112424	0.306342	1.5058e-54	-0.290926	0.00170034	-0.280692	7.57858e-14	-0.826669	2.15938e-53	0.0550238	0.0878921	1.52283	1.81047e-39	0.897726	2.839e-71	-1.2211	4.25059e-59
ENSG00000196504	0.124663	0.0612798	1.0484	1.18637e-135	0.0100493	0.445189	-0.206058	1.48287e-19	-0.968826	1.84672e-126	0.167047	1.10251e-06	1.61954	4.04682e-39	1.03934	2.78891e-74	-1.07475	1.61594e-70
ENSG00000124766	0.645512	0.000668984	1.86013	6.32626e-203	-1.27945	6.76828e-23	0.296716	0.0220755	0.595592	1.29612e-11	1.89189	2.24592e-31	2.8026	4.04682e-39	2.26419	1.39514e-133	-1.11283	1.78594e-39
ENSG00000104549	0.42648	0.000543776	1.37283	3.33142e-150	0.0580218	0.290546	-0.260887	7.77854e-08	-0.984085	6.88271e-95	0.560598	4.98914e-16	2.46278	4.48471e-39	1.74075	4.3919e-114	0.267902	0.000194558
ENSG00000125352	0.0620038	0.220579	0.770221	3.93326e-64	0.347506	2.26257e-05	-0.271019	4.73816e-08	1.14234	2.02723e-57	1.32703	2.03347e-31	1.42023	6.53171e-39	0.569993	2.09812e-39	-0.848264	3.40851e-48
ENSG00000221946	0.723908	8.2716e-06	0.165312	0.000412541	-0.0786184	0.000420458	-0.221193	4.993e-12	0.225164	1.22939e-16	0.154168	2.3803e-05	0.590945	6.75575e-39	0.591321	5.73238e-44	-0.210454	7.9099e-27
ENSG00000125148	0.176759	0.221954	-1.66574	5.99512e-55	-1.55997	3.20653e-66	-3.32194	3.50769e-59	-2.55114	1.31045e-234	0.15217	0.061656	1.45717	1.19827e-38	0.381629	4.20193e-25	-2.81376	3.33994e-109
ENSG00000213160	0.0235489	0.0520059	0.98464	3.97951e-124	-0.790964	2.73395e-36	-0.160747	9.95245e-12	-0.375621	7.52604e-27	0.0556806	0.0550643	1.78092	1.55224e-38	1.15994	1.05951e-87	-0.663962	1.68919e-40
ENSG00000155966	0.587134	9.73287e-06	-0.467301	6.71607e-48	-0.107051	9.49641e-14	-0.0901732	5.91038e-19	0.685485	2.05185e-85	-0.0471794	1.33708e-05	0.452786	1.72571e-38	0.266893	5.42968e-25	-0.694613	8.65649e-85
ENSG00000182628	0.127261	0.0921876	0.593773	8.16584e-78	-0.623135	3.67482e-16	-0.806995	3.29932e-26	-1.07608	8.69293e-141	-0.496288	1.42741e-07	1.71373	2.38858e-38	1.45091	9.77272e-101	-1.6051	2.6293e-85
ENSG00000100410	-0.0296513	0.378994	0.346675	2.14113e-29	-1.16896	1.61617e-45	-0.633576	3.328e-19	0.12943	0.0234545	-0.676858	3.46708e-13	2.11574	2.55338e-38	0.889498	1.43231e-67	-1.74555	7.03426e-90
ENSG00000177879	0.151848	0.000557087	0.161905	4.3331e-15	-0.901141	2.23959e-36	-0.43955	5.00028e-15	-1.74983	6.84677e-171	0.589038	5.75108e-14	1.73083	2.56656e-38	0.565971	3.48184e-40	-1.14635	1.42301e-59
ENSG00000142408	0.590592	0.000262726	1.02031	7.51944e-88	-0.0510041	0.000220403	-0.0129052	0.131847	0.1942	1.83868e-35	0.0697855	5.33818e-06	0.59012	3.24212e-38	0.413094	2.08142e-61	-0.0560154	0.00509358
ENSG00000215041	0.199261	0.00325432	-0.241018	3.52149e-10	-0.022445	0.249098	-0.0204004	0.17372	-0.053466	0.00132143	0.118815	3.54087e-10	0.372975	4.45686e-38	1.02967	1.76169e-114	-0.486019	2.87746e-55
ENSG00000145423	-0.670547	0.0269293	-3.68537	1.13947e-145	-2.16957	4.84839e-157	-1.16387	1.69083e-43	-5.82135	0	0.0952895	0.00102887	-2.26312	5.61452e-38	0.500872	5.09181e-51	-0.617034	4.83491e-56
ENSG00000119866	0.487364	0.0197953	2.04769	5.24566e-167	-0.241321	1.53782e-09	-0.179839	5.29465e-10	0.695557	3.67044e-54	0.596985	4.49028e-19	1.94245	7.75869e-38	1.95092	1.27573e-125	-0.400445	7.37793e-44
ENSG00000115350	-0.0860594	0.227433	0.807433	1.33915e-91	-1.75789	4.76917e-148	-0.715467	9.38175e-17	1.51669	5.44136e-74	0.858507	1.54532e-13	1.94814	8.20011e-38	0.722926	2.73944e-59	-0.387437	4.77199e-11
ENSG00000107077	0.106682	0.00217746	0.338405	5.52359e-24	-0.0653435	0.00211243	-0.0302626	0.00625486	-0.365006	4.29577e-144	0.0425996	2.59828e-05	0.507536	1.32142e-37	0.354563	1.52095e-51	-0.314	2.2258e-55
ENSG00000196409	0.359672	3.36031e-08	0.166344	2.01014e-05	-0.340464	4.49454e-91	-0.0937789	7.1875e-16	-0.324387	1.48585e-131	0.0709556	1.99217e-08	0.41288	2.29769e-37	0.747428	2.0649e-90	-0.60433	1.46354e-80
ENSG00000143013	0.153955	0.179058	0.409214	3.68654e-44	-0.592492	1.52288e-12	-0.281198	3.52389e-14	-1.91203	1.61402e-200	0.295531	2.8984e-07	1.59417	2.37481e-37	0.918945	6.20399e-68	-1.16091	4.52821e-73
ENSG00000140400	0.129083	0.0435543	-0.0929935	0.000300311	-0.365276	1.02291e-84	-0.132236	1.96691e-11	-0.309567	3.4079e-41	0.0447833	0.019589	0.420731	2.79213e-37	0.630013	6.85666e-77	-0.586835	1.27383e-80
ENSG00000198208	0.670417	3.74531e-05	0.575454	2.06831e-46	-0.0125266	0.250362	-0.0749049	3.40599e-06	-0.243027	1.10515e-120	0.0675238	0.00384571	0.536113	3.21871e-37	0.570133	5.27875e-56	-0.313347	4.72104e-56
ENSG00000163634	-0.110723	0.0545613	-0.626203	3.7862e-81	-0.948109	9.07833e-25	-1.15287	1.12259e-24	-2.35187	6.79535e-275	-0.898521	3.89381e-14	1.57593	4.1981e-37	0.331121	3.35453e-15	-3.19497	7.67069e-148
ENSG00000272325	0.547147	2.71601e-05	1.37892	5.12423e-170	-0.649489	2.99417e-32	-0.399138	9.99697e-25	-0.338138	2.92693e-18	0.930363	1.35656e-32	1.6522	4.1981e-37	1.18365	7.02955e-91	-0.981334	8.68385e-70
ENSG00000115963	0.217838	0.145275	0.943625	5.11777e-76	-0.904941	5.8818e-36	-0.128382	2.06911e-07	-1.63718	4.79902e-153	0.111726	0.00163971	1.7224	4.21795e-37	2.25695	4.19455e-116	-0.774061	2.66254e-48
ENSG00000118705	-0.142634	0.00187912	0.29576	2.29641e-42	-0.963013	5.16546e-20	-0.586927	1.88754e-17	-0.175403	0.00331105	0.401121	1.46494e-08	1.88463	4.33576e-37	1.11494	1.29798e-81	-1.46775	4.16761e-62
ENSG00000167244	-0.362566	0.050152	-3.90686	1.27597e-99	-0.210032	5.20757e-06	-0.838575	6.40699e-33	-3.4929	1.99899e-304	0.00564356	0.321467	0.326049	6.51775e-37	0.259426	4.86311e-27	-1.00054	4.34907e-48
ENSG00000104341	-0.314916	0.00129087	0.0603776	0.0112721	0.222476	0.00435121	-0.411201	1.17326e-17	-0.669134	4.94914e-41	0.13192	0.00919249	1.2084	7.03712e-37	1.17815	4.52372e-72	-2.27068	9.02804e-127
ENSG00000020426	-0.286208	1.00535e-05	0.415791	1.37201e-50	-1.08346	2.58359e-48	-0.325184	1.07938e-15	-0.356883	6.66542e-13	0.320894	2.15073e-12	1.53543	1.08619e-36	0.999022	3.62204e-73	-1.63664	1.39214e-94
ENSG00000235194	0.180362	0.0510402	-0.0236472	0.258638	-0.141665	2.61806e-05	-0.0707949	3.27936e-07	-0.35297	2.77516e-141	0.184956	3.82284e-28	0.509718	1.16137e-36	0.270364	9.02896e-27	-0.110149	1.95045e-05
ENSG00000203760	0.0491137	0.408651	-1.50827	3.16159e-86	-3.36922	0	-1.59778	1.31131e-34	-2.42161	4.58854e-210	-0.663317	1.58934e-10	-1.91324	1.28918e-36	0.248691	2.80332e-11	-3.45228	1.06131e-154
ENSG00000131747	0.45683	0.0413265	1.23883	4.01992e-26	-0.169697	6.44504e-06	-0.116856	1.20872e-20	-0.640769	2.32177e-91	0.0452276	0.0217665	1.78145	1.3068e-36	0.592064	1.24007e-78	-0.912411	1.14901e-67
ENSG00000123562	0.123039	0.0302872	0.338869	1.60499e-61	-0.184551	0.0460225	0.1789	0.0372221	-0.818045	1.76088e-26	-0.521064	4.37897e-07	2.16142	1.59169e-36	0.872406	1.50588e-58	-1.46704	9.05836e-64
ENSG00000162368	0.0272217	0.300967	-0.110159	6.69711e-10	-1.22388	2.90857e-39	0.696038	2.03944e-14	-1.00938	1.53278e-63	0.461627	7.70879e-12	1.77912	1.93709e-36	0.178055	5.75984e-07	-1.8025	2.56562e-91
ENSG00000092199	0.0298903	0.333877	0.696831	4.06553e-130	-0.700279	1.77556e-13	-0.526223	3.56864e-14	-0.358449	1.95808e-09	0.219835	0.00149999	1.92231	2.55815e-36	1.41119	8.0375e-99	-1.42252	7.89575e-66
ENSG00000084623	-0.265879	0.000485282	0.319886	6.3921e-56	-1.81208	1.77272e-60	1.34357	3.69351e-17	-0.254118	0.000419569	-1.24859	6.68239e-19	2.08286	3.33266e-36	1.55633	2.81143e-101	-1.5835	1.82933e-54
ENSG00000144834	0.782559	0.00107477	1.15882	3.03382e-130	-0.809501	7.2929e-39	0.403863	0.00012929	-0.509293	6.9279e-45	0.62285	4.63026e-07	2.24086	3.85306e-36	1.27792	6.56736e-87	-0.839805	2.07823e-70
ENSG00000163344	0.0553985	0.16332	-0.0335945	0.06375	-0.535054	1.13475e-07	-1.62519	1.76905e-41	-0.993575	3.26118e-63	0.232053	0.0222246	1.80004	4.39146e-36	0.257346	3.25293e-11	-0.610416	3.29057e-17
ENSG00000139116	0.496123	0.000385674	1.18181	3.82203e-150	-0.767444	6.08117e-34	0.132886	7.41697e-05	-0.320866	1.07691e-44	0.120549	0.000179746	1.91298	4.39656e-36	1.3825	2.43059e-97	-1.08061	4.8172e-70
ENSG00000003402	0.0344567	0.366983	-0.201023	2.85442e-18	-0.123681	2.49891e-09	-0.161392	1.65404e-37	-0.180884	1.63427e-20	0.00635188	0.332247	0.608599	6.5949e-36	0.20343	2.60721e-29	-0.565694	1.35619e-71
ENSG00000049089	-0.298465	0.130325	-2.80149	1.00803e-160	-1.80675	6.28048e-144	-0.355951	9.43553e-09	-0.330942	2.42912e-17	0.0326509	0.00705301	0.561644	7.49432e-36	0.740889	1.06216e-66	-1.78426	7.5512e-90
ENSG00000069849	0.0615633	0.144215	0.988173	8.61145e-119	-1.21061	2.25218e-55	0.108278	0.056095	-1.18593	2.49836e-123	-0.131608	0.0669581	1.84649	1.06355e-35	1.71489	1.10674e-116	-0.75902	1.67422e-26
ENSG00000119396	0.0804467	0.0323953	0.430188	8.94463e-69	-1.15179	3.99528e-40	-0.328043	2.51756e-19	-0.886669	5.86336e-59	0.192209	5.67748e-05	1.53784	1.31725e-35	1.00801	1.53265e-71	-0.859576	2.52889e-37
ENSG00000073792	0.0154539	0.457301	0.842117	2.25615e-106	0.960368	5.79002e-19	-0.151148	9.70205e-11	0.654309	1.49822e-21	0.181821	6.17814e-06	1.40582	1.68204e-35	0.257218	8.31607e-10	-0.894953	2.64367e-49
ENSG00000132591	-0.137737	0.00244305	0.692501	2.1634e-46	-0.285785	1.18539e-06	-0.229308	7.08437e-12	-0.349651	1.82625e-22	0.0452866	0.190889	1.29838	2.08371e-35	0.913851	8.66782e-79	-0.963106	4.15736e-79
ENSG00000184307	0.272177	0.0316623	0.0408661	0.119168	0.026118	0.0653023	-0.0413482	0.000649295	-0.156796	1.12864e-61	-0.0628345	6.10612e-07	0.310454	2.60416e-35	0.201045	5.04354e-27	-0.573499	8.13971e-84
ENSG00000069020	0.00292875	0.491603	-1.01637	1.11043e-99	-0.245297	4.87334e-22	-0.189428	1.1902e-27	-0.285177	2.751e-62	0.120374	3.02087e-20	0.522916	3.92715e-35	0.508145	4.25979e-57	-0.472333	7.58408e-48
ENSG00000136108	0.365233	0.0128722	0.723087	7.03473e-54	-0.763336	1.16081e-34	-0.0691211	2.0207e-05	-0.449116	7.72733e-47	0.146855	2.95865e-07	1.73481	3.93522e-35	0.774826	1.66716e-61	-1.07071	3.20536e-70
ENSG00000160783	-0.103498	0.0766434	0.347724	1.7569e-25	-1.13971	1.50121e-88	-0.303099	1.98257e-12	-0.0956492	0.0174088	0.257535	2.56134e-06	1.46401	6.40654e-35	0.939869	4.40866e-73	-0.90594	9.88583e-57
ENSG00000134717	0.106824	0.065953	0.730075	3.77834e-121	-0.678034	1.96279e-19	-0.608704	9.40015e-28	-0.276295	1.5844e-10	-0.260592	0.000835386	1.89574	6.4697e-35	1.35333	7.465e-95	-1.79825	2.40267e-105
ENSG00000127483	0.176024	0.00102699	0.46191	1.23785e-87	0.565124	3.22164e-08	-0.276232	4.59056e-13	-1.63231	4.85197e-140	0.256894	3.53994e-09	1.87107	8.00119e-35	0.935126	1.20544e-67	-1.62921	6.06729e-90
ENSG00000071073	0.408554	8.09552e-07	0.563601	3.67411e-45	-0.158434	6.46248e-14	0.00703532	0.343165	0.832761	1.30642e-92	-0.0860494	6.87592e-09	0.302848	8.56533e-35	0.413537	4.0642e-65	-0.416565	3.22962e-81
ENSG00000058804	0.252442	0.000865151	0.542179	4.09595e-38	-0.159284	3.22867e-10	-0.0670495	1.91954e-09	-0.30373	7.12521e-132	0.250197	1.16874e-26	0.945631	8.90548e-35	0.609147	1.99977e-86	-0.396684	1.41504e-60
ENSG00000141140	0.108319	0.0159757	0.049016	0.0472059	-0.213245	5.77998e-48	-0.0465334	0.000161723	-0.249562	1.99966e-82	0.00475085	0.381557	0.466533	1.00456e-34	0.421557	9.79982e-58	-0.424035	1.33345e-71
ENSG00000197380	0.223994	0.0243924	0.712559	9.74201e-59	-0.098082	2.08402e-05	-0.168525	1.11427e-18	-0.322795	8.93557e-17	0.0744128	0.0109823	0.674086	1.61844e-34	0.425062	1.47572e-39	-0.403931	3.89072e-70
ENSG00000178209	0.0471848	0.397997	-1.31693	3.55952e-130	-0.536022	7.90541e-45	-0.0412006	0.072462	-0.304866	1.26868e-16	-0.0156267	0.0656382	0.363322	1.67706e-34	0.768346	1.52327e-110	-0.580541	1.67835e-73
ENSG00000139637	-0.158496	0.000184886	0.587116	7.02698e-77	-1.30997	5.16012e-98	-0.813623	1.75057e-22	-0.836445	3.01318e-61	1.44145	5.39972e-32	1.731	1.86232e-34	1.09293	3.75546e-82	-1.35473	1.85893e-57
ENSG00000152969	0.774382	0.000227217	-0.166583	8.23339e-07	0.0578389	0.0553286	-0.105095	3.91994e-05	-0.273017	1.69499e-109	-0.00932111	0.329681	0.419201	2.25929e-34	-0.101244	0.00181154	-0.18799	4.34653e-20
ENSG00000105738	0.190787	0.0354498	-0.467237	1.16852e-39	0.113026	0.00457947	-0.118716	7.77789e-12	-0.29825	4.1563e-154	0.0674265	7.16583e-09	0.418751	3.35066e-34	0.422276	2.2325e-50	-0.291274	4.83281e-27
ENSG00000078668	0.195778	9.78428e-05	0.472617	2.72563e-79	-1.25043	7.92666e-69	-0.576669	2.90075e-08	-1.00948	1.68411e-70	0.600887	5.09307e-08	1.948	4.13284e-34	0.971726	2.64682e-71	-0.793369	3.02743e-25
ENSG00000134278	0.38266	0.0120682	1.58813	5.44418e-155	-0.177327	0.00890615	-0.102009	1.44141e-08	-0.4541	3.12504e-43	0.0268994	0.24926	1.56156	4.53456e-34	1.43746	1.41238e-93	-0.848845	1.8674e-77
ENSG00000131094	0.0637626	0.383019	0.94612	6.76925e-34	0.0310041	0.363305	-0.21432	1.70685e-07	-0.24963	9.32877e-14	0.368747	1.95359e-12	1.31918	4.92253e-34	0.448214	1.35259e-45	-0.743025	1.10805e-78
ENSG00000197956	-1.13401	4.80585e-07	-3.74239	6.71496e-171	-5.27689	0	-3.26719	3.28088e-51	-8.19243	0	-3.62152	1.49948e-72	-1.86235	5.62118e-34	0.54626	2.89925e-35	-4.4446	5.0436e-145
ENSG00000148925	0.42617	1.05727e-06	0.760769	1.00858e-71	-0.285382	1.01287e-07	-0.149394	1.76122e-09	-0.381427	9.43578e-34	0.0283664	0.190889	1.18654	7.47937e-34	0.847811	6.88614e-72	-0.947449	2.96848e-93
ENSG00000112306	-0.35296	0.00989446	-0.0125545	0.1121	-1.89473	2.53679e-94	-0.214359	0.0455799	-1.62525	1.55166e-107	0.139402	0.118968	1.79396	7.47937e-34	1.30823	1.92382e-73	-1.55518	4.88991e-59
ENSG00000106278	0.930652	0.00730249	1.97129	6.7265e-112	1.01261	1.06597e-16	-0.20057	3.61884e-14	-0.487632	1.1472e-36	0.441199	5.97887e-17	2.45185	8.24557e-34	2.35148	7.75493e-112	-0.219622	6.42326e-13
ENSG00000118816	0.219413	0.000415629	1.03916	1.36658e-175	-2.41928	1.08512e-116	-1.43214	2.34562e-34	-1.8804	3.28263e-102	0.241613	0.0371404	2.31193	9.19339e-34	2.14571	7.66423e-125	-1.1143	1.95236e-33
ENSG00000105613	0.821499	2.39193e-05	0.49889	3.35986e-40	-0.290765	3.90574e-97	-0.210351	6.60816e-15	0.166042	2.60988e-20	0.0684452	0.012231	0.855711	1.09696e-33	0.564797	2.84377e-50	-0.369424	4.28787e-66
ENSG00000011347	0.693198	0.00163728	0.914613	1.15417e-56	0.023897	0.0712099	-0.0904339	2.37069e-26	0.111828	1.5828e-10	0.0291516	0.032537	0.524067	1.48833e-33	0.680764	1.24565e-85	0.637629	5.76842e-48
ENSG00000108848	0.454836	6.2872e-05	-0.231496	6.53555e-40	-0.772052	5.90787e-17	-0.0611604	0.263728	-1.32367	4.30561e-117	0.672317	1.75619e-18	1.59275	1.69802e-33	-0.0615643	0.0628518	-1.3594	3.44288e-58
ENSG00000100129	0.000995229	0.497117	0.861973	5.66077e-140	-0.515392	6.41683e-08	-0.402178	2.56593e-06	-0.605176	1.46232e-20	0.832737	1.57523e-12	1.85363	1.8459e-33	1.99669	6.88768e-117	-0.863484	2.18196e-29
ENSG00000229833	-0.135497	0.0132168	-0.171332	1.49686e-23	-0.466508	3.70517e-05	-0.903431	2.04666e-09	-2.9236	7.69101e-258	-0.710619	8.91431e-08	2.10628	2.17419e-33	1.25416	5.51546e-86	-3.36088	2.35425e-112
ENSG00000213614	-0.427328	1.13141e-05	-0.409425	4.01978e-42	-0.489257	4.8341e-22	-0.148799	2.99405e-07	-0.375669	9.99054e-28	-0.0586164	1.12162e-05	0.605476	2.4831e-33	0.515793	1.38008e-62	-0.732917	2.35315e-57
ENSG00000197530	0.248056	0.0536988	-0.580825	1.43356e-56	-0.233974	3.79429e-08	-0.503566	3.86708e-25	-0.542983	1.0567e-110	0.0472028	0.0293617	0.317969	2.49378e-33	0.797336	9.4357e-79	-0.886868	8.86987e-77
ENSG00000005238	0.222814	0.000661583	-0.137699	1.0147e-05	-0.290085	1.56937e-13	-0.213344	6.05773e-18	-0.463368	6.45363e-84	0.0989172	2.41751e-06	0.472597	3.35149e-33	0.604419	6.84272e-69	-0.0415587	0.070483
ENSG00000130204	-0.0494227	0.227169	-0.192074	6.65973e-16	-1.83547	1.32579e-203	-0.64272	9.08814e-30	-0.171342	0.000222408	0.581872	6.41348e-22	1.449	3.78598e-33	-0.0494918	0.07337	-1.2191	7.35267e-68
ENSG00000104889	0.0369354	0.376568	0.768481	1.39893e-52	-0.691709	4.86403e-30	-0.463688	1.38299e-16	-0.567821	8.20823e-42	0.356097	8.7022e-07	1.6483	4.78889e-33	1.04305	2.41452e-76	-1.41243	3.03196e-90
ENSG00000185477	0.660726	1.29973e-06	1.45826	3.19603e-136	-0.0121456	0.199838	-0.125	2.76331e-25	-0.0564147	2.11539e-07	0.0445958	0.000121568	0.274641	4.78889e-33	0.270214	3.46384e-53	-0.0676925	2.2142e-05
ENSG00000057757	0.0799997	0.0907415	0.218894	2.80182e-23	-0.186117	0.0178518	-0.852024	8.9267e-24	-0.552967	5.09161e-19	0.705025	4.76232e-14	1.5839	5.29399e-33	0.454882	2.26136e-27	-0.951274	1.23302e-36
ENSG00000113328	-0.160887	0.117545	0.491284	2.37897e-53	-0.493866	4.03528e-12	-0.706182	4.83076e-32	0.813032	1.75314e-32	0.101556	0.0457435	1.7346	6.44683e-33	1.00521	1.55537e-72	-2.17404	1.51369e-118
ENSG00000138381	0.0226267	0.357083	0.207739	9.50042e-22	0.418719	1.35026e-05	-0.49741	4.50043e-15	-0.220539	8.42957e-05	0.202442	0.000578077	1.38684	6.44683e-33	0.361467	1.31375e-19	-1.55767	5.07385e-83
ENSG00000048544	-0.151353	0.000160171	0.408109	3.409e-48	-0.495601	2.04678e-07	-0.527974	6.69436e-24	-0.602703	1.49703e-23	0.0240964	0.318471	1.49957	7.09723e-33	1.06961	6.2601e-80	-1.68262	2.89127e-82
ENSG00000134897	0.199059	5.04058e-05	0.607138	7.94364e-52	-0.452731	1.71437e-137	-0.00786267	0.334789	-0.379574	1.13913e-69	0.0523166	6.21324e-05	0.620585	7.94932e-33	0.778378	5.74285e-85	-0.550936	9.05625e-65
ENSG00000136141	0.401901	2.2323e-05	1.27676	1.39611e-97	-0.347102	1.1987e-68	-0.0151188	0.0747612	-0.358308	1.41697e-113	-0.00460239	0.406256	0.412171	1.00263e-32	0.404676	2.90479e-47	-0.495001	1.91389e-90
ENSG00000172037	-0.350972	0.00874157	-1.37162	1.33624e-100	0.152486	0.00104828	-0.246337	1.30816e-18	-0.45682	1.73985e-28	0.0273938	0.0204197	0.484412	1.08055e-32	0.427344	9.32737e-84	-0.886645	2.55764e-80
ENSG00000137309	0.175469	0.109836	2.0758	1.66942e-154	-0.734882	4.32123e-33	-0.699875	4.37233e-23	0.057348	0.161876	1.96787	3.30757e-44	1.51873	1.14691e-32	2.44626	2.08608e-151	-0.93991	3.31244e-65
ENSG00000131389	0.383489	0.00201868	0.667982	1.40587e-57	-0.0993286	1.10853e-05	-0.178483	1.98028e-22	-0.129302	2.01778e-11	-0.0500735	0.00215743	0.268323	1.2651e-32	0.27469	1.31811e-27	-0.538162	1.05111e-81
ENSG00000087502	0.062673	0.211313	0.230153	3.61001e-24	-0.653339	1.45593e-27	-0.166938	9.42026e-07	-0.677258	3.35222e-51	-0.00247204	0.478041	1.25239	1.35339e-32	0.73599	3.11713e-58	-0.556112	1.36708e-25
ENSG00000167522	0.230368	0.0108506	0.4513	2.37361e-77	-0.194889	0.00209502	-0.246141	1.27496e-28	-0.809259	2.23446e-74	0.141996	3.01319e-10	1.12086	1.35819e-32	0.786975	1.15882e-60	-1.4681	8.06842e-108
ENSG00000174444	-0.0547097	0.343951	0.760861	1.02981e-162	-1.14172	1.6165e-22	0.625008	1.25526e-05	-0.56527	3.3388e-12	1.42813	2.22301e-21	2.3291	1.35819e-32	1.52146	1.07102e-95	-0.873306	2.48096e-19
ENSG00000133789	-0.195323	0.00133838	-0.429245	2.88672e-29	-0.597747	8.51785e-76	-0.0314567	0.0140508	-0.442955	8.06456e-124	0.114812	1.80745e-14	0.904643	1.38314e-32	0.366559	8.11869e-49	-0.84426	8.83668e-96
ENSG00000167552	0.836862	7.78496e-06	1.97612	6.96217e-211	-0.198791	0.0469292	-0.324521	0.0172534	-2.17976	3.14144e-126	2.46471	3.22217e-46	2.28591	1.41561e-32	2.52888	1.5468e-145	-2.23451	1.83789e-69
ENSG00000117697	0.0480713	0.174411	0.483771	2.80269e-52	0.0795955	0.13295	-0.27344	2.73759e-19	-0.422413	1.39107e-25	0.152169	1.32547e-06	1.5054	1.78345e-32	0.540355	1.60415e-41	-1.17209	3.52347e-83
ENSG00000051108	-0.369966	1.98955e-05	-0.127642	7.42886e-07	-1.60012	1.11644e-135	-0.981348	6.41404e-39	-1.62952	1.37148e-142	0.593688	1.87687e-16	1.35944	1.79321e-32	0.412029	2.54196e-24	-0.834239	2.18966e-40
ENSG00000101132	0.0338654	0.395845	0.705382	4.69297e-108	-1.61424	5.30811e-85	-0.304302	0.00286088	-0.882881	3.18631e-46	-0.378609	0.000378186	2.07592	1.83337e-32	1.70115	1.10043e-114	-1.67973	5.6043e-77
ENSG00000165973	0.164796	0.231164	-0.154774	0.000316548	-0.337375	1.02984e-52	-0.0563862	0.00112937	-0.0576557	2.01384e-09	0.0697976	1.97459e-06	0.406846	1.84282e-32	0.437058	4.23003e-43	-0.252838	1.25971e-49
ENSG00000120438	0.158389	0.00110286	0.90622	2.45227e-134	0.0110001	0.450935	-0.375022	2.41611e-08	-2.05094	2.78869e-265	1.02002	7.12757e-24	1.79419	2.0377e-32	1.30601	9.39928e-96	-0.714168	1.62263e-26
ENSG00000164754	0.0874993	0.107983	0.726457	1.43646e-94	-0.819342	2.33943e-35	-0.21437	2.03262e-11	-0.32845	1.6828e-16	0.237088	4.06768e-08	1.79147	2.16965e-32	0.859176	1.00029e-66	-1.23493	2.48718e-75
ENSG00000198898	0.0195573	0.377572	0.696799	9.22981e-102	-0.28739	3.63444e-05	-0.241788	3.42246e-16	-0.129249	0.000608658	0.316345	5.72392e-10	1.12835	2.83025e-32	1.02795	3.64731e-88	-1.1849	5.51275e-84
ENSG00000166924	0.880919	2.06253e-05	0.878671	1.70386e-62	0.114768	0.000692802	-0.0555162	3.9103e-05	-0.169764	2.0998e-35	0.056312	0.00209774	0.454391	3.03056e-32	0.816028	3.88667e-77	-0.316643	3.58757e-37
ENSG00000120699	0.00662233	0.475664	0.682266	1.61865e-85	-0.784595	7.12162e-28	-0.065392	0.124107	0.201904	2.90403e-05	1.11436	3.52186e-30	1.63074	3.64309e-32	0.919841	3.95293e-66	-1.59477	6.32788e-99
ENSG00000160201	-0.0746933	0.132771	0.353793	5.0261e-74	-0.574478	2.40205e-15	-0.588807	2.98848e-18	-0.502303	7.71133e-24	0.11134	0.0995133	1.54193	3.88721e-32	0.826633	6.2023e-65	-1.62238	3.0098e-91
ENSG00000001084	-0.14159	0.0395062	-0.590276	2.19297e-47	-0.275773	8.25784e-15	-0.180869	1.65789e-26	-0.409514	4.91636e-100	-0.010236	0.199416	0.333815	4.08909e-32	0.551099	1.95072e-69	-0.334632	1.05759e-16
ENSG00000095574	0.155	0.00527102	0.235412	8.4033e-09	-0.328859	3.975e-37	0.00823466	0.253152	0.117227	2.05729e-05	0.128274	4.41189e-14	0.664998	4.10672e-32	0.614806	7.78885e-76	-0.504062	5.09145e-61
ENSG00000150753	-0.078795	0.0632359	0.508333	2.82885e-92	-0.119651	0.112741	-0.748891	3.59212e-29	-0.626388	3.58686e-36	0.0723343	0.194739	1.66096	5.24366e-32	1.11693	1.76103e-80	-0.895688	1.98165e-33
ENSG00000151729	0.11031	0.135751	0.142173	4.46901e-16	-1.14486	9.45575e-72	-1.0241	1.07153e-38	-0.397915	3.32674e-29	-0.27943	0.00107664	1.23252	6.37023e-32	0.657843	6.93444e-45	-1.00415	3.99118e-39
ENSG00000105204	-0.0153098	0.441165	-0.124921	0.00127141	-0.157996	0.000792597	-0.231241	2.26464e-14	-0.379702	7.82977e-50	0.116531	1.44357e-06	0.738942	7.95241e-32	0.745514	3.83449e-77	-0.848674	5.39985e-64
ENSG00000130222	0.281003	0.0518904	1.76878	3.42172e-135	0.481216	3.84517e-05	-1.21902	1.01829e-26	-0.337727	1.19546e-09	1.70157	3.903e-28	2.45413	8.95964e-32	2.08485	4.95195e-129	-1.07816	6.48277e-60
ENSG00000092470	0.220533	0.0628082	1.13635	1.89289e-69	-0.31424	3.21966e-25	-0.110492	3.51202e-25	-0.249625	1.34263e-69	0.0368046	0.0524424	1.19752	1.27084e-31	0.852923	1.80643e-86	-0.0861303	0.000197783
ENSG00000170412	-0.677056	0.000119163	-0.490003	1.13184e-39	-0.501269	1.4938e-47	-0.107246	3.10754e-05	-0.448918	1.30049e-167	-0.0619491	0.00143633	0.322439	1.29075e-31	0.318238	2.23974e-57	-0.787135	2.45727e-71
ENSG00000135018	0.221337	0.000314236	0.976679	2.10762e-109	-0.604309	7.02794e-27	-0.143359	9.22192e-07	-0.215984	3.07086e-09	-0.216839	1.19523e-06	1.11292	1.33441e-31	1.10891	5.46686e-89	-0.814373	3.59236e-63
ENSG00000170175	-0.352493	0.0038047	-0.649454	3.22839e-52	-0.462352	6.7032e-19	-0.203737	1.68629e-08	-0.40358	2.97609e-65	0.111073	7.7071e-06	0.562111	1.44928e-31	0.569997	1.60872e-53	-0.802562	4.76396e-56
ENSG00000138107	0.230251	0.00353261	0.868876	9.74009e-95	-0.48593	1.29427e-19	-0.040576	0.264126	-0.303438	2.38468e-16	0.425542	3.20067e-11	1.3701	1.53771e-31	1.03371	3.4168e-83	-0.879071	3.18598e-70
ENSG00000104435	1.07198	3.74008e-05	1.07011	1.13452e-120	-3.83405	2.24305803211926e-321	-1.04919	7.26519e-11	-0.903727	1.7952e-34	0.628538	1.70491e-06	2.51621	1.55543e-31	1.29851	4.11802e-87	-0.859558	3.67065e-20
ENSG00000172432	-0.0974412	0.149657	-0.220716	6.48942e-09	-0.151961	0.000364057	-0.189706	1.25276e-19	-0.55658	2.03747e-139	0.0242938	0.062675	0.727881	2.02997e-31	0.0847808	0.000196005	-0.736887	3.52544e-93
ENSG00000109084	0.279117	0.0203299	1.62781	6.87898e-119	-0.429682	1.12627e-17	-0.159437	9.09302e-16	-0.472354	2.86091e-40	0.25012	6.46205e-09	1.77746	2.04066e-31	1.66867	5.15731e-111	-1.01782	3.87794e-65
ENSG00000185043	-0.668359	4.46824e-05	-2.04306	2.11734e-129	-1.65251	5.78259e-62	-2.40457	1.19615e-54	-3.84344	0	0.457735	4.52742e-07	1.40959	2.33088e-31	-0.0701212	0.0191993	-3.7097	3.27124e-131
ENSG00000100395	-0.0998534	0.0438641	-0.338663	2.18706e-18	-0.225305	6.08787e-08	0.0178623	0.237798	0.124727	4.91112e-06	-0.00796975	0.297757	0.374163	2.33088e-31	0.444503	3.31163e-53	-0.307223	7.26893e-18
ENSG00000116977	0.157275	0.0213281	-0.0481256	0.0522078	0.0123038	0.312991	-0.0840862	1.30512e-11	-0.20832	1.50841e-31	0.188465	5.26553e-33	0.309688	2.37312e-31	0.570698	3.86249e-76	-0.338314	1.12365e-42
ENSG00000204469	0.291662	0.00423241	0.462047	3.86871e-69	-0.525434	6.69143e-19	-0.297754	3.98715e-11	-0.402891	6.29653e-27	0.106084	0.00250245	1.18378	2.76089e-31	0.88139	1.71085e-74	-0.913708	1.16987e-65
ENSG00000099797	-0.235027	0.000288638	0.10929	4.24437e-08	-0.634409	3.29465e-22	-0.2797	6.9386e-06	-0.617104	5.28341e-50	0.163878	0.00958873	1.32241	3.00706e-31	0.888851	9.04193e-77	-1.32693	2.1617e-72
ENSG00000145247	0.14521	0.0178693	0.307784	2.65083e-43	-0.117634	0.114289	-0.920303	4.58724e-13	-0.762536	1.8287e-64	-0.186692	0.0463932	1.47988	3.36004e-31	1.05526	3.42362e-71	-1.28509	2.4374e-49
ENSG00000150687	-0.475228	0.00981827	-1.84019	4.13865e-127	-0.608005	2.12079e-168	-0.105139	8.77978e-07	-0.811858	2.01057e-71	-0.00684513	0.278644	0.425624	3.7601e-31	0.315586	1.93804e-59	-0.341274	9.06787e-32
ENSG00000137876	-0.12556	0.146098	0.728084	5.10808e-137	-1.42636	8.16041e-40	-0.588476	1.01177e-07	-2.31646	1.47687e-181	-0.339584	0.0036371	2.21892	3.8213e-31	1.84416	3.58832e-116	-0.741967	1.10604e-19
ENSG00000112081	-0.0169646	0.448305	0.44692	3.31932e-85	-1.37233	8.86949e-59	-0.162031	0.0417529	-2.2232	2.46472e-195	-0.605741	1.61517e-08	1.68117	3.92352e-31	1.8899	1.79729e-125	-1.72529	5.79916e-80
ENSG00000116161	0.0777151	0.0287258	0.123904	1.47622e-10	0.977564	5.39243e-21	-0.533783	6.04651e-19	-0.521653	2.52338e-26	-0.00977503	0.445233	1.295	4.58228e-31	0.34926	6.18013e-21	-2.2178	2.78972e-125
ENSG00000225921	-0.124773	0.000468122	0.271942	7.00345e-46	0.0227736	0.431095	-1.33979	1.16186e-24	-0.951552	2.76451e-31	1.05786	2.86366e-14	1.67168	4.83244e-31	0.850186	1.85022e-57	-0.658242	5.35836e-16
ENSG00000141664	0.176236	0.00550678	-0.498374	2.14228e-40	0.317627	6.18789e-14	0.0108386	0.244977	-0.219354	2.41367e-57	0.106186	1.72448e-17	0.284735	4.92613e-31	0.158665	2.44918e-11	-0.446493	6.24458e-45
ENSG00000147996	-0.028347	0.228192	-0.339566	7.89765e-33	-0.0251844	0.134394	-0.00655429	0.324875	-0.365215	4.72903e-146	-0.00140167	0.455302	0.505602	5.38753e-31	0.36798	5.619e-40	-0.479259	1.19953e-62
ENSG00000011376	-0.100803	0.0467097	0.244921	2.66328e-09	-0.0824086	0.00029028	-0.11031	1.35747e-13	-0.183595	3.47344e-62	0.0905924	7.54843e-07	0.50922	5.74153e-31	0.448757	1.83776e-56	-0.355899	3.87218e-40
ENSG00000138162	0.0671058	0.245813	0.112045	3.33516e-07	-0.383437	1.96804e-102	-0.0746268	5.28284e-07	0.0193613	0.262165	-0.0261968	0.00430066	0.354583	6.10171e-31	0.140533	9.38646e-09	-0.529981	2.19644e-75
ENSG00000183161	0.225397	8.59988e-05	0.648296	1.81263e-57	-0.488896	1.54267e-18	-0.225689	2.00941e-14	-0.521162	3.21418e-92	0.167969	3.64268e-07	1.04287	6.37155e-31	1.08467	4.88668e-91	-1.14882	4.86266e-87
ENSG00000129518	-0.040072	0.252168	0.115767	7.91197e-10	-0.667641	6.58677e-15	-0.728989	1.64869e-20	-1.50731	5.63757e-121	0.336757	0.000101005	1.71153	6.56571e-31	0.745314	1.88806e-48	-1.60681	8.22876e-73
ENSG00000172239	0.314677	0.000158836	0.629293	8.81077e-89	-0.178841	0.0319988	-0.494228	2.4449e-27	-0.264087	2.95871e-05	0.358494	4.64753e-09	1.75255	7.05747e-31	1.1862	1.05646e-84	-1.75282	1.62679e-89
ENSG00000099901	0.0598483	0.24328	0.359545	2.42449e-66	-0.0712861	0.252099	-0.765929	1.28345e-16	-1.81748	5.01272e-232	0.638334	1.07462e-08	1.68291	7.22847e-31	1.04008	1.82337e-77	-1.72617	3.22825e-80
ENSG00000106268	-0.0385298	0.371333	0.647453	2.01793e-72	-0.767285	3.92274e-22	-0.396729	1.65361e-05	-1.58666	4.15414e-173	1.22806	7.54744e-22	1.82161	7.22847e-31	1.21117	4.81574e-89	-1.56178	2.62354e-79
ENSG00000111011	0.296161	2.42696e-05	0.64214	7.04874e-109	-1.11941	5.7835e-63	-0.237701	5.67308e-09	0.313973	8.49379e-08	0.356873	8.15092e-08	1.38576	7.22847e-31	1.02626	5.95375e-72	-1.04253	5.62765e-53
ENSG00000059728	0.368716	6.31517e-05	0.177327	8.05927e-08	-0.284711	7.69688e-11	-0.0718754	3.3004e-08	0.0305526	0.139985	-0.0287629	0.0279679	0.707661	7.27688e-31	0.639754	4.62855e-63	-0.33821	2.93194e-27
ENSG00000095059	0.0992513	0.0449035	1.1837	1.13091e-152	-0.0402723	0.342836	0.356369	0.000379377	-0.515184	7.61471e-27	2.58896	1.2963e-53	1.12236	7.44412e-31	1.46107	3.51422e-102	-1.86671	2.45936e-109
ENSG00000148843	0.0403715	0.258756	0.298039	3.94978e-21	-0.388782	1.60098e-61	-0.146861	1.31646e-22	-0.433595	1.57281e-95	-0.0655637	0.000274115	0.688581	9.02633e-31	0.731454	1.80192e-75	-0.813494	2.25772e-97
ENSG00000130811	-0.210043	0.00486983	0.0470923	0.00180589	-0.590072	1.59204e-09	-1.07622	1.20309e-28	-1.64027	8.63451e-141	-0.494627	1.1244e-06	1.59078	9.02633e-31	1.32633	3.5013e-97	-1.86761	2.80892e-87
ENSG00000137285	0.970181	4.38901e-05	1.63377	1.11864e-192	-0.421777	0.0006587	-2.56512	2.45733e-45	-3.21977	1.50069e-272	1.3707	3.04059e-20	2.45076	9.39381e-31	2.12334	1.30452e-128	-2.2017	4.44495e-96
ENSG00000111676	0.290726	0.00737056	0.26063	4.51764e-33	0.43125	5.483e-06	-0.10196	0.082777	-2.47421	2.08247e-306	-0.222094	0.000788627	1.28653	1.15657e-30	1.00112	2.14763e-78	-1.26536	4.51519e-62
ENSG00000104131	-0.0439882	0.190218	0.234459	4.79035e-36	-2.14833	4.43082e-129	-0.693781	2.67571e-24	-2.14397	3.40441e-291	0.350853	3.65403e-07	1.43874	1.33573e-30	1.07718	8.05709e-79	-1.24612	9.64406e-53
ENSG00000066697	0.128957	0.00662743	0.609515	1.08397e-62	-0.88059	1.51394e-42	-0.142955	0.000162256	-0.646146	1.31663e-50	-0.0644721	0.088347	1.14504	1.34517e-30	0.829585	2.57533e-60	-0.768977	2.44889e-48
ENSG00000108055	0.308083	0.00153396	0.875623	4.35963e-120	0.0340239	0.344056	-0.231805	4.01716e-13	-1.84608	2.63141e-231	-0.347632	2.61028e-10	2.02186	1.68189e-30	1.45145	1.54311e-95	-1.33769	2.54879e-62
ENSG00000135424	-0.489561	0.00959133	-1.26452	8.27218e-97	-0.501325	1.08426e-60	-0.202718	9.07029e-11	0.623792	2.19067e-72	0.0266196	0.0451817	0.341792	1.68413e-30	0.684025	3.36444e-92	-0.889733	2.50321e-70
ENSG00000058600	-0.136261	0.0217524	-0.108044	0.000190478	0.196157	8.91467e-05	-0.185802	8.74962e-24	-0.226308	5.35385e-78	0.0260541	0.00510925	0.453474	1.82713e-30	0.496241	6.51136e-69	-0.542511	6.04907e-49
ENSG00000103495	0.0980192	0.11472	0.199862	4.83713e-28	0.0954807	0.162002	-0.896823	1.2105e-19	-0.906412	8.73732e-59	0.660255	5.78818e-14	1.63288	2.12111e-30	0.779565	6.89785e-53	-2.28112	2.1451e-118
ENSG00000111726	0.230302	9.53474e-06	0.242542	2.92486e-25	-1.55279	2.02914e-107	-0.637381	1.28777e-24	-0.322901	9.5295e-10	0.256477	0.000121689	1.41156	2.39023e-30	0.624843	8.64067e-43	-1.20651	6.94002e-65
ENSG00000131174	-0.258703	9.50483e-05	-0.419849	5.33634e-95	-0.0383033	0.384046	-0.886792	2.99534e-09	-1.38401	8.8147e-70	-1.04888	4.12571e-14	2.02089	2.42489e-30	0.457878	2.44303e-25	-2.69943	1.82774e-88
ENSG00000120437	0.624613	0.000624383	1.07958	7.46792e-100	-0.144307	0.0241846	-0.236036	0.000133459	-0.274958	4.04871e-14	1.08353	2.63384e-21	1.60247	2.6254e-30	1.25343	1.65145e-92	-0.952098	3.28317e-57
ENSG00000112137	0.592215	8.06107e-05	1.38737	2.46685e-111	0.656546	2.80306e-45	-0.111719	1.15242e-34	-0.323193	3.84721e-140	-0.0157722	0.0730671	0.346052	2.63458e-30	1.15448	2.16128e-130	-0.31728	1.12814e-82
ENSG00000197162	0.322788	3.42305e-05	-0.00985481	0.421482	-0.189272	3.22467e-11	-0.0494237	5.74696e-05	-0.553934	3.26358e-167	-0.0285964	0.000738925	0.469814	3.84731e-30	1.01113	1.17121e-114	-0.518248	1.61254e-74
ENSG00000116183	0.27154	0.0407505	0.586449	4.39067e-33	0.401091	1.17456e-23	-0.0634852	9.54869e-20	-0.22767	1.76767e-17	0.0161758	0.130691	0.276057	4.06633e-30	0.482191	1.5715e-85	-0.0519938	0.00475279
ENSG00000144369	0.579446	0.00131524	0.845116	2.49343e-100	0.198282	0.0420667	0.0240411	0.211642	-0.477122	8.25407e-29	0.0798033	0.0225164	1.72951	5.71237e-30	1.10597	4.44601e-84	-0.443003	6.10597e-25
ENSG00000175906	0.0617735	0.312662	1.39987	7.18627e-115	-0.63882	2.81653e-20	-0.558918	5.21195e-17	-0.887766	5.34093e-41	1.21328	4.35278e-30	1.64348	5.93341e-30	2.14063	7.39021e-135	-0.947761	4.5969e-57
ENSG00000141698	0.171324	1.08062e-05	-0.169395	5.43784e-16	-0.728776	1.87115e-21	-1.03946	4.63635e-29	-1.27955	4.97967e-151	-0.00772768	0.463348	1.34833	6.40839e-30	0.644995	8.11885e-45	-1.97501	1.36884e-98
ENSG00000143198	-0.00983659	0.446642	-0.14956	9.47061e-31	-1.58579	7.4483e-74	-1.56773	2.65141e-26	-0.150607	0.0216103	-0.231074	0.0179567	1.7393	6.6529e-30	0.585752	2.97832e-37	-1.96713	8.47696e-85
ENSG00000105085	-0.00373949	0.475666	0.274853	3.59707e-11	-0.145539	2.47124e-20	-0.198741	1.89915e-28	-0.448101	4.22311e-135	0.0142873	0.222742	0.561353	6.71741e-30	0.484178	4.12018e-63	-0.352444	2.86539e-54
ENSG00000160961	0.347166	1.54508e-05	0.691811	1.93441e-64	-0.0280985	0.197196	0.0531719	0.00427675	0.635637	1.68307e-64	0.0558796	0.000432653	0.527088	7.08076e-30	0.586931	5.82365e-76	-0.396555	5.41656e-59
ENSG00000080709	0.0472094	0.328414	2.05846	2.02717e-121	0.0110274	0.316816	-0.107021	6.50929e-26	1.40774	1.44019e-159	0.0311932	0.0051791	0.368265	7.39835e-30	0.594993	9.82227e-96	-0.466655	1.46949e-101
ENSG00000101751	0.0892003	0.0688067	0.113699	2.30731e-05	-0.559893	6.34524e-94	-0.0941502	1.39806e-20	-0.319544	2.61045e-44	0.109305	1.0653e-15	0.6442	7.51179e-30	0.661269	2.39783e-77	-0.505184	1.82577e-67
ENSG00000026950	0.0475102	0.334797	0.481992	3.2644e-31	0.291657	1.9283e-11	-0.0794615	2.16696e-12	-0.304534	3.35822e-30	-0.00866351	0.335909	0.561651	7.59748e-30	0.474547	2.00843e-59	0.109984	0.000120749
ENSG00000102226	0.355949	3.29861e-05	0.809493	3.3526e-109	-0.793352	4.19744e-30	-0.542558	4.72033e-29	0.105629	0.0144713	0.223617	5.88947e-05	1.36471	7.86595e-30	1.19974	1.44448e-85	-1.12096	3.30159e-67
ENSG00000091483	-0.10816	0.0144887	0.636254	1.41014e-57	0.394653	3.24491e-06	-0.463803	2.28702e-14	-1.15016	3.71046e-167	0.0713874	0.143356	1.3731	8.00781e-30	1.07247	6.25729e-83	-1.49931	1.94794e-79
ENSG00000115226	0.163163	0.110595	-0.0673587	0.00850831	-0.556297	2.1672e-12	-0.222515	0.00499311	-0.357812	4.9354e-13	0.481124	2.6885e-08	1.24657	9.15308e-30	0.247398	4.24271e-12	-1.66212	1.416e-95
ENSG00000115295	-0.264545	0.0123181	0.0431305	0.105693	-0.362682	4.20921e-31	-0.119596	3.45237e-15	-0.430637	3.14976e-97	0.0272587	0.0617557	0.343335	9.28193e-30	0.32949	1.57279e-45	-0.841587	2.07628e-104
ENSG00000137547	-0.0823781	0.0630211	0.308854	1.81802e-29	-0.529207	8.17107e-08	-1.34967	1.5241e-38	-1.51707	2.00634e-168	0.622924	4.25946e-09	1.42616	1.28586e-29	1.39086	1.29579e-97	-1.65738	4.81892e-71
ENSG00000198879	0.113578	0.181885	-0.266777	4.49689e-18	-0.416402	2.29086e-133	-0.0845437	1.47616e-17	-0.234029	3.46745e-128	0.156683	1.70056e-19	0.421785	1.4193e-29	0.338353	1.02248e-48	-0.293884	1.12322e-27
ENSG00000008735	0.734107	4.00902e-05	0.501119	7.71848e-44	-0.0981707	0.00043053	-0.176449	1.16209e-10	-0.178583	3.58993e-58	0.094953	0.00870251	0.562828	1.57341e-29	0.414097	7.94301e-32	-0.43676	2.04653e-58
ENSG00000055044	-0.0105678	0.45643	0.492159	8.65554e-51	-0.769264	8.68989e-35	-0.233367	7.40119e-13	-1.04573	6.84133e-123	0.210456	5.25864e-07	1.39741	1.65216e-29	0.775115	9.6685e-61	-0.999885	1.38269e-58
ENSG00000100433	0.735125	8.66783e-05	0.692539	1.40719e-45	-0.190946	6.39054e-16	-0.0077055	0.153078	0.0665537	4.97228e-07	0.188148	1.27552e-27	0.266994	1.70834e-29	1.08643	1.11109e-128	-0.34963	2.87164e-85
ENSG00000167548	0.318431	0.00201288	0.180439	1.63552e-17	0.118337	1.37913e-07	-0.0736944	3.58852e-15	0.516006	7.70937e-66	-0.0946015	1.36095e-11	0.482265	1.75621e-29	0.0817516	3.61877e-07	-0.42769	7.37362e-83
ENSG00000118432	1.06442	1.91442e-06	1.71522	6.63393e-138	-0.146882	3.46963e-34	-0.0966429	7.95795e-13	1.00936	6.82711e-116	0.120355	0.000250356	0.689358	1.7656e-29	0.597659	1.71887e-54	-0.330769	1.3248e-79
ENSG00000076513	-0.198799	0.00286778	-0.408738	3.58206e-28	0.942024	2.9781e-54	-0.135902	2.91802e-17	0.0165935	0.287305	-0.0357904	0.00164327	0.258739	1.7656e-29	0.658444	1.81387e-91	-0.675563	8.01291e-70
ENSG00000135439	0.888919	0.000158861	0.323763	2.05782e-14	0.105277	2.22123e-09	-0.0845884	1.76179e-07	-0.211133	3.21329e-84	-0.0273811	0.0398724	0.244491	1.85604e-29	0.579645	1.4699e-68	0.841901	1.50736e-50
ENSG00000143437	-0.136493	0.0245889	-0.645369	2.73621e-48	-0.248335	8.6355e-30	-0.0878365	7.88488e-06	-0.166548	5.60956e-09	0.0278321	0.0267562	0.679596	1.93197e-29	0.61771	1.59885e-82	-0.571924	4.62062e-49
ENSG00000186184	-0.0591841	0.163681	0.421692	2.2466e-84	-1.35212	5.13499e-60	-0.685951	5.8507e-18	-0.373818	2.61917e-09	1.09703	1.38963e-18	1.62941	1.93197e-29	1.06866	2.96575e-78	-1.23511	6.6763e-49
ENSG00000061987	0.160866	0.00020908	0.116151	1.64977e-06	-0.391093	2.14257e-21	-0.0960475	8.87736e-16	0.0421905	0.081171	0.0414853	7.04025e-06	0.502491	2.0042e-29	0.523604	2.44059e-54	-0.401919	1.28505e-53
ENSG00000155984	0.0490209	0.310039	-0.33324	2.90738e-20	-0.165374	5.3423e-05	-0.197834	3.28199e-10	-0.374596	1.15357e-81	0.116051	1.61309e-07	0.65593	2.22099e-29	0.656947	2.59521e-70	-0.735674	2.04072e-45
ENSG00000196628	0.484714	0.0103213	1.91874	4.75076e-187	-0.233252	7.07832e-05	-0.0482627	0.0112697	-1.06554	1.58369e-120	0.110362	0.000741005	1.63025	2.30836e-29	2.15724	4.06774e-141	0.0229584	0.268659
ENSG00000156976	0.183847	0.00431248	0.611312	7.35642e-128	-0.178038	0.019292	-0.475101	7.04201e-08	0.108707	0.070764	0.716981	6.40088e-15	2.01428	2.36266e-29	0.899213	1.91214e-60	-0.526818	4.0483e-12
ENSG00000172985	0.699623	0.000870402	1.06332	5.21508e-80	-0.11668	3.2778e-12	-0.142972	1.02257e-25	0.603078	6.80676e-41	0.0740845	0.000123622	0.484776	2.47296e-29	0.704033	1.18372e-82	-0.202652	4.98097e-23
ENSG00000138380	0.336561	3.47824e-06	0.145811	1.38498e-05	0.099861	1.76978e-07	-0.0859163	2.45865e-13	-0.216593	9.84172e-82	0.138257	3.03779e-13	0.67012	2.59293e-29	0.624149	1.05708e-81	-0.536645	9.34624e-88
ENSG00000100281	0.176694	0.0104326	0.956455	8.37941e-129	-0.539889	5.59235e-18	-0.101209	2.52642e-08	-1.07291	1.08633e-117	0.145528	9.79206e-06	1.26829	2.68112e-29	1.08248	4.23715e-84	-0.796152	1.67437e-53
ENSG00000206052	0.739504	1.12943e-05	1.77486	2.29914e-137	-0.298016	3.67068e-53	-0.124264	4.8263e-17	0.731807	6.48613e-59	0.140163	1.09655e-06	0.580519	2.88568e-29	0.922637	1.28269e-101	-0.804507	1.89341e-102
ENSG00000124275	0.0231888	0.355388	0.238165	3.95969e-12	-0.297625	9.42012e-101	-0.0636429	5.24756e-08	-0.0943127	2.02868e-07	0.374427	1.31494e-34	0.437149	3.13833e-29	0.379933	1.52584e-54	-0.354859	1.92917e-41
ENSG00000164983	0.108775	0.0662727	0.119101	0.00566776	-0.345446	3.18782e-15	-0.0916816	2.39046e-10	-0.26719	3.59021e-17	0.0507169	0.0056371	0.759396	3.58146e-29	0.440114	6.52012e-50	-0.749607	7.83491e-91
ENSG00000180479	0.123262	0.00334249	0.288084	6.27782e-15	-0.539447	8.56156e-192	-0.0482644	3.05623e-09	-0.218752	1.28344e-29	0.0135166	0.290707	0.582003	3.60104e-29	0.674822	1.25313e-80	-0.554996	3.8279e-84
ENSG00000053900	0.145215	0.00526236	0.133092	3.17534e-05	-0.194425	3.73442e-15	-0.111073	7.15952e-16	-0.276984	2.70834e-92	0.142746	1.14386e-22	-0.23793	3.9832e-29	0.327547	2.81526e-27	-0.292209	1.63067e-23
ENSG00000111875	0.110361	0.0631263	0.441524	1.84341e-38	-0.416526	4.2222e-08	-0.27621	6.74831e-11	-0.683622	9.87466e-63	0.217973	1.73195e-05	1.40123	4.69086e-29	1.0222	1.22455e-81	-0.7566	4.86167e-41
ENSG00000129696	-0.0144556	0.407203	0.425683	3.85552e-19	-0.241652	6.14066e-31	-0.133217	1.39884e-19	-0.312253	4.93387e-94	-0.198601	4.98428e-16	0.54098	4.75616e-29	0.396427	3.0862e-45	-0.424693	8.07595e-61
ENSG00000173207	-0.13017	0.184664	0.149188	2.01938e-05	0.115487	0.0751409	-0.281262	0.000151182	-0.909812	1.62953e-59	0.110421	0.102802	1.39119	4.82464e-29	0.910129	9.75477e-72	-1.25978	6.12712e-59
ENSG00000160991	-0.0980371	0.217646	-1.29896	4.56049e-112	-0.654986	9.45302e-80	-0.0966667	2.38647e-05	-0.00996384	0.371447	0.221223	1.79283e-31	0.382854	5.23164e-29	0.338086	2.14521e-34	-1.19002	3.08677e-90
ENSG00000006451	0.256011	6.68175e-05	0.351997	1.61076e-48	-1.22386	4.14529e-53	-0.350721	4.12914e-15	0.325394	5.15336e-08	0.285625	1.46803e-06	1.30219	7.68533e-29	0.739495	7.01479e-53	-1.04087	2.93595e-46
ENSG00000070444	0.242479	0.00166314	0.0510703	0.0286525	-0.115651	0.0119971	-0.127641	1.35893e-19	-0.407742	1.02279e-95	-0.0955843	6.83507e-07	0.524297	7.68617e-29	0.00227663	0.461046	-0.434804	4.50963e-50
ENSG00000117448	-0.193247	0.00866569	0.78657	6.27361e-109	-0.188034	0.0221538	-0.982492	7.6278e-28	-0.994403	6.8407e-52	1.64598	7.84519e-37	1.69559	7.97286e-29	1.64829	5.88674e-114	-1.57327	2.39124e-77
ENSG00000125266	0.404571	0.0343246	1.73853	2.4599e-161	-0.168828	0.00391474	-0.19534	9.23247e-17	2.52476	1.83743e-153	0.477169	8.46006e-19	1.8481	8.65792e-29	1.30015	4.45354e-98	-0.865538	4.05196e-77
ENSG00000110427	0.739505	8.2716e-06	0.591387	4.62468e-55	-0.000275192	0.493489	-0.0945284	1.06143e-31	0.995607	6.57634e-113	0.00678344	0.32016	0.287833	9.14382e-29	0.056812	0.000625263	-0.149395	2.69925e-19
ENSG00000182117	-0.188829	0.00776322	-0.115151	1.17575e-13	-0.34656	0.00482294	0.0331289	0.414071	-3.37831	5.31679e-200	0.0460441	0.376503	2.3736	9.16032e-29	0.774039	2.01296e-46	-2.1618	4.12343e-74
ENSG00000132376	-0.12795	0.0468911	0.0664133	0.0374013	-0.0655925	0.00197365	-0.107744	3.30325e-06	-0.0401983	0.0159513	-0.0118144	0.335909	0.37619	9.85775e-29	0.348059	5.16505e-39	-0.551115	5.91845e-66
ENSG00000165655	-0.471214	0.046038	-4.44278	3.16534e-183	-1.63036	2.53241e-168	-0.729675	1.19501e-28	-2.62786	1.91604e-282	-0.00584278	0.366771	0.454635	1.05556e-28	-2.24574	8.88216e-138	-1.85205	5.2401e-102
ENSG00000125753	-0.262604	0.00439544	-0.677557	3.02385e-38	-0.085355	0.0543245	-0.155261	9.72646e-09	-0.392222	8.03614e-28	0.0324725	0.0115328	0.375702	1.05556e-28	0.630723	1.91727e-71	-0.803236	2.64548e-69
ENSG00000086065	-0.0834817	0.0480247	0.513062	4.18624e-95	-0.106174	0.190631	-1.70664	1.05818e-46	0.0696144	0.167716	-0.170518	0.0745703	1.99217	1.37857e-28	1.59943	5.49561e-109	-2.52927	4.91684e-110
ENSG00000117724	0.483399	0.00833066	0.84146	2.51883e-22	0.155563	0.000320608	-0.123306	4.4761e-19	-0.405638	1.18367e-129	0.237442	1.7532e-21	1.36967	1.42718e-28	0.803405	1.33275e-87	-0.884359	1.00469e-61
ENSG00000104356	0.236233	0.00160632	0.730738	4.77092e-43	-0.1613	1.98287e-16	-0.122117	8.91789e-23	-0.0508474	0.0205588	0.0738917	1.0079e-08	0.351809	1.44829e-28	0.375351	9.61961e-45	-0.16806	3.58461e-10
ENSG00000164742	0.922031	7.45628e-05	0.447257	3.11541e-41	-0.0784989	1.02521e-10	-0.0779488	3.90639e-16	-0.0986872	1.16957e-13	-0.00881721	0.332558	-0.362762	1.59826e-28	-0.10146	2.84833e-06	-0.406505	5.11106e-67
ENSG00000146282	-0.133629	0.00410129	0.374784	1.1195e-35	-0.894201	1.50079e-34	-0.0119683	0.412819	-1.93165	1.90901e-271	0.0673371	0.180793	1.29159	1.66276e-28	0.899337	5.20158e-68	-1.40702	4.62842e-87
ENSG00000125629	0.438822	3.4846e-10	-0.395334	4.80093e-28	-0.867868	5.15358e-52	-0.231614	6.94777e-14	-0.371212	2.83395e-29	0.0163806	0.23336	0.646374	1.68455e-28	0.476573	4.7197e-38	-0.9247	9.31368e-82
ENSG00000164548	0.180942	0.0056351	0.164658	5.75348e-16	-2.14428	7.76195e-220	-0.551927	2.37093e-15	-0.626922	1.44751e-23	0.48667	2.0416e-12	1.55111	1.74994e-28	0.807772	3.30157e-59	-1.49977	1.99757e-79
ENSG00000099204	-0.0104045	0.485074	-1.80805	4.22537e-140	-0.107157	7.4778e-06	-0.0306222	0.119864	0.28142	1.83773e-18	0.123309	2.98361e-17	0.301898	1.80503e-28	0.11863	1.86391e-06	-0.807053	1.49365e-58
ENSG00000172315	0.0533882	0.246978	0.585607	1.05487e-59	-0.776494	1.13854e-34	-0.309731	4.92179e-14	-0.0231373	0.313359	0.111582	0.032679	1.13038	1.84413e-28	1.11848	7.23132e-81	-0.734929	1.25695e-42
ENSG00000143575	-0.2192	0.000265364	0.00950092	0.305635	-0.956621	3.42688e-25	-0.999156	4.12848e-21	-1.42168	7.58821e-123	0.759946	1.90217e-10	1.58241	1.98874e-28	0.562813	3.30122e-37	-1.30601	1.59676e-52
ENSG00000149294	0.873385	9.65705e-05	1.78402	1.0871e-172	-0.212244	2.27312e-08	-0.204509	1.00734e-09	-0.150113	3.09913e-06	0.152607	0.00178985	1.2975	1.98874e-28	1.25158	1.45894e-93	0.1267	9.79735e-05
ENSG00000175354	0.0910851	0.10259	0.278147	7.84519e-22	0.117343	0.0126973	-0.173926	8.64935e-14	-0.345097	4.18902e-23	0.0610796	0.0125982	0.599275	2.11216e-28	0.657441	2.60798e-61	-0.785716	1.15761e-61
ENSG00000125656	-0.155847	0.00925011	0.00588397	0.385761	-1.8284	6.15481e-130	0.095458	0.202237	-1.26849	8.74252e-114	0.253235	0.00717685	1.46185	2.15134e-28	0.52247	2.01438e-34	-1.09726	4.92111e-44
ENSG00000119777	-0.4511	0.000231576	-0.736179	1.59344e-46	-0.113002	0.000409424	-0.166762	1.88612e-10	-0.224936	1.49708e-08	-0.00697512	0.283578	0.43563	2.17761e-28	0.411128	2.51781e-51	-0.820421	2.81791e-83
ENSG00000160752	0.23771	0.00894051	0.780591	3.23994e-102	0.40407	6.70872e-05	0.657432	3.00484e-08	-0.703362	9.90801e-47	0.0934676	0.200085	1.96283	2.29736e-28	1.13398	9.89955e-84	-0.64944	7.55835e-17
ENSG00000115827	0.285159	3.23692e-05	0.461423	7.42e-35	-0.295444	3.58743e-28	-0.153144	1.38439e-20	0.66041	1.12204e-63	-0.0446971	0.000505366	0.510273	2.3124e-28	0.643342	8.23999e-75	-0.606341	8.90407e-98
ENSG00000110660	-0.148278	0.151069	-2.21658	6.27589e-118	-0.359567	4.40624e-41	-0.266325	2.78052e-15	-0.23556	2.13692e-60	0.0489518	0.000118231	-0.197352	2.51823e-28	-0.0133412	0.341208	-0.62308	2.80363e-49
ENSG00000165637	0.00873512	0.46389	0.159808	1.15846e-31	-1.81968	6.59632e-51	-0.781753	2.27249e-11	-0.903865	9.01541e-42	-0.426401	0.000179379	1.77941	2.54185e-28	0.976019	2.23383e-68	-0.74666	7.0092e-19
ENSG00000166508	0.0665784	0.354425	0.835375	6.33297e-76	-0.532783	1.00857e-21	-0.227188	1.1976e-10	-0.246906	1.49049e-11	0.108218	0.0165302	1.3082	2.6991e-28	0.97065	1.79935e-65	-0.909736	4.05078e-69
ENSG00000179796	0.315567	0.14935	1.92959	2.76707e-93	1.10568	4.32921e-22	-0.0988119	4.24951e-08	-0.163028	1.69836e-50	0.358041	3.23271e-11	1.44031	2.81996e-28	1.08355	1.23242e-85	-0.293689	8.34128e-41
ENSG00000121851	-0.0109873	0.433185	0.605848	3.1888e-76	-0.982205	4.50248e-26	0.34094	0.000807619	0.0962803	0.0857444	0.90553	1.52845e-17	1.10849	3.07794e-28	1.33529	5.5994e-94	-1.06966	4.78704e-38
ENSG00000100592	0.439481	2.97833e-06	-0.261471	3.20281e-33	-0.963084	2.87678e-65	-0.180282	2.55132e-11	-0.121987	0.000311235	0.111725	5.45445e-05	1.17443	3.37071e-28	0.128681	0.00010738	-1.0173	2.43084e-45
ENSG00000096093	-0.290344	0.0884106	-1.01744	4.18254e-96	-0.336447	5.77882e-14	-0.247736	8.83248e-18	-0.289061	1.27081e-25	0.0624297	1.40675e-09	0.375112	3.37815e-28	0.233015	2.90629e-18	-1.45629	4.33984e-76
ENSG00000234545	0.249137	0.00122994	0.515036	8.83132e-64	-1.18242	6.40525e-73	-0.288125	1.27633e-16	-1.19432	2.17071e-134	0.00301515	0.477748	1.3929	3.69494e-28	1.36537	2.17898e-100	-1.37663	8.71718e-79
ENSG00000084463	-0.122739	0.00125099	0.0911783	1.80542e-05	-1.54571	4.09725e-115	-0.312232	3.03072e-16	-0.359056	7.9177e-11	0.179366	2.93601e-06	1.35171	3.75428e-28	0.771883	7.10544e-60	-0.931565	2.81316e-39
ENSG00000111276	0.290826	0.00135908	1.18646	3.60897e-131	-0.0323196	0.361473	-0.28241	1.02277e-12	1.6558	4.39758e-92	0.7305	1.77191e-23	1.54743	4.9882e-28	1.089	1.8977e-77	-0.0336598	0.292928
ENSG00000177954	-0.16273	0.0785753	-0.211783	1.15869e-61	-2.2299	1.0173e-127	-0.95704	1.03152e-12	-1.31685	1.13714e-73	-0.0628243	0.304584	1.63205	5.45855e-28	0.89636	3.45978e-52	-1.52718	5.05613e-60
ENSG00000092201	0.0942757	0.109315	0.700029	1.14472e-108	-0.596186	4.96587e-18	-0.170523	8.73944e-13	-0.2121	2.74772e-05	0.0857602	0.0021207	1.63276	5.5726e-28	1.01474	2.99832e-81	-0.968297	4.57355e-51
ENSG00000125944	0.202837	0.00940885	0.722285	1.73015e-127	-0.372979	5.17529e-05	-0.290873	4.29715e-15	-1.84471	1.34493e-224	0.483654	1.35348e-15	1.83001	5.65071e-28	1.31544	9.7342e-95	-1.28409	1.88085e-51
ENSG00000135205	-0.227069	0.156779	-1.20004	4.13337e-74	-0.244428	2.38035e-17	-0.14465	1.82103e-07	0.146719	2.88278e-07	0.0548131	2.04581e-06	0.474354	5.89899e-28	1.04977	7.09167e-114	-1.63084	2.03444e-90
ENSG00000101052	0.0146338	0.420019	0.341094	2.72981e-27	-0.734609	1.28663e-35	-0.309381	3.79151e-15	-0.0427318	0.200942	0.371008	3.00797e-09	0.986089	6.51327e-28	0.7733	3.78736e-63	-1.2892	3.89775e-82
ENSG00000135541	-0.0312214	0.389787	-0.991202	1.22595e-90	-0.767375	4.81176e-42	-0.151013	1.328e-22	-1.1527	5.31419e-154	0.10278	4.94181e-14	0.994214	6.51327e-28	0.584554	9.61346e-63	-0.639523	1.69313e-26
ENSG00000065911	-0.461614	0.00250234	1.38258	3.48273e-117	-0.323615	2.03979e-11	-0.0387396	0.0643999	0.387759	6.48382e-27	0.0829271	0.0150339	1.21872	6.55941e-28	0.922071	3.99155e-81	-0.707843	2.81293e-59
ENSG00000178741	-0.122253	0.00369609	-0.085085	2.85302e-11	-0.335829	0.00498687	-0.921192	4.52973e-09	-1.30403	6.12335e-70	0.0393447	0.394928	1.97608	7.10568e-28	1.00065	2.149e-68	-2.64014	1.68867e-92
ENSG00000182871	-0.573732	0.0286386	-2.67985	6.17345e-161	-0.241454	5.32178e-06	-0.0257828	0.361336	-0.936007	4.95486e-81	-0.00319686	0.422342	0.459511	7.47888e-28	0.568701	3.76887e-58	-1.70643	9.09947e-92
ENSG00000169564	-0.144714	0.000755695	0.1276	5.45267e-13	-2.44748	3.73808e-200	-2.96137	7.07518e-71	-1.81386	3.80325e-111	-0.0986726	0.208212	1.81437	7.53889e-28	1.32702	3.27502e-91	-0.790384	6.90073e-21
ENSG00000109971	0.274159	4.37316e-06	0.584066	2.26049e-127	-0.509161	1.14589e-06	0.407431	0.00159401	-0.0296286	0.347391	0.915508	7.89878e-14	1.92451	8.46455e-28	1.19386	6.06017e-85	-1.24261	2.80341e-41
ENSG00000129493	-0.197513	0.0146923	-0.3125	1.42957e-21	-0.697234	3.01818e-84	-0.0823734	1.59022e-11	-0.27208	1.79278e-91	0.0449279	2.09514e-05	0.351882	8.94943e-28	0.287766	1.82264e-44	-0.166486	2.33679e-10
ENSG00000162191	-0.0872963	0.0895362	0.556474	2.66838e-114	-0.882816	1.12368e-14	-0.666555	5.39901e-07	-0.344833	6.87379e-06	1.3207	1.42941e-20	2.03264	9.06991e-28	1.7386	1.83349e-109	-1.62239	7.91679e-58
ENSG00000137947	-0.148117	0.00532751	0.525275	4.3105e-64	-0.207235	0.00391953	-0.616073	4.43218e-22	-1.32475	3.56628e-151	-0.0724178	0.208426	1.01141	9.10456e-28	1.17646	5.96312e-85	-1.24385	1.60047e-63
ENSG00000128000	0.419665	5.15779e-08	0.156524	6.00955e-08	-0.0716999	0.00189	0.0208089	0.0735838	-0.36352	4.74077e-155	0.146933	3.14024e-20	0.486249	9.17773e-28	0.754131	7.08308e-93	-0.475506	8.51024e-55
ENSG00000076826	0.7854	1.40804e-05	0.616865	2.81351e-46	-0.340568	6.86467e-82	-0.160148	7.25322e-11	-0.358201	7.26377e-172	-0.0130382	0.351236	0.684261	1.06483e-27	0.696956	1.71409e-69	-0.339025	2.66453e-64
ENSG00000179029	-0.0155106	0.446738	-0.746623	1.06471e-76	-1.18175	3.43105e-62	-0.534742	1.04121e-12	-1.06519	7.71156e-105	0.313008	6.13821e-11	1.10544	1.14018e-27	0.485286	8.80423e-35	-2.44068	7.72968e-123
ENSG00000148842	0.18576	0.0153759	-0.074511	0.0011423	0.711138	2.61883e-52	-0.0997297	1.04566e-24	-0.172727	5.53094e-75	0.0199158	0.00161872	0.282267	1.20287e-27	0.665913	2.7881e-103	-0.475185	4.66216e-78
ENSG00000188033	0.2053	5.50204e-05	0.619869	1.86815e-34	-0.174172	1.08451e-28	-0.0779064	4.08017e-09	0.209416	1.37709e-21	0.0133805	0.12346	0.227118	1.23821e-27	0.284738	5.33078e-40	0.141096	4.07231e-08
ENSG00000184500	-0.422201	0.0191502	-1.16892	1.85367e-73	0.0141931	0.372187	-0.125571	1.22874e-09	-0.209606	5.78311e-12	-0.063527	3.90979e-08	0.422945	1.4503e-27	0.934993	1.51908e-110	-1.10821	1.06929e-76
ENSG00000180817	0.139373	0.13422	1.13371	4.93298e-176	-1.0334	5.60831e-25	-1.16733	2.27626e-28	-0.888481	6.6717e-73	2.11088	8.49066e-41	1.87146	1.50395e-27	1.7601	3.28862e-116	-0.655604	1.66966e-17
ENSG00000140990	-0.264757	4.76177e-06	-0.0448207	0.000326261	-0.0129408	0.462531	-0.53383	0.000311837	-1.33563	3.33926e-48	-0.131684	0.177162	2.16031	1.68769e-27	1.00316	4.49167e-66	-1.66867	1.67385e-54
ENSG00000003987	0.71039	2.42119e-07	0.535244	1.4539e-31	-0.122568	3.10875e-11	-0.115893	2.69198e-29	-0.190023	8.46421e-78	-0.0290212	0.00284679	0.348597	1.81441e-27	0.154291	1.85727e-12	-0.488924	1.04362e-94
ENSG00000177733	0.151517	0.0178104	0.514172	6.14846e-95	-1.20613	8.56546e-33	-0.349708	1.08242e-08	-0.345805	9.90449e-07	0.141536	0.0590018	1.98552	1.83058e-27	1.40637	2.21433e-95	-1.57107	1.74294e-57
ENSG00000185112	-0.0321014	0.440912	-1.77812	2.5068e-97	-0.304357	2.25378e-13	-0.131	2.32749e-05	-0.236173	1.16136e-06	-0.107781	1.04859e-17	0.446531	1.94549e-27	0.408018	3.76016e-32	-0.547744	1.1017e-48
ENSG00000082898	0.293555	1.46198e-05	0.445114	4.18437e-70	-0.658575	2.78948e-29	-0.173739	5.31126e-13	-0.39317	1.07311e-25	0.133357	4.83665e-06	1.04741	1.98623e-27	0.816282	2.80951e-69	-1.0715	7.1675e-77
ENSG00000131069	-0.0791338	0.135016	0.484415	9.11895e-32	0.473329	3.0603e-19	-0.162732	7.11107e-14	-0.397128	2.1108e-73	0.0605073	0.0139836	0.534698	2.50029e-27	0.62534	1.65837e-77	-0.387791	4.58072e-46
ENSG00000168701	-0.403794	1.99805e-05	-0.946048	1.8768e-111	-0.356905	0.00114397	-2.08728	8.21245e-50	-2.69216	2.45311e-237	0.250616	0.00373684	1.20765	3.17174e-27	0.330494	3.8791e-17	-2.83541	2.73139e-115
ENSG00000243725	0.00777388	0.269867	0.270993	1.01438e-11	-0.318887	1.50506e-20	-0.0935423	8.59941e-21	-0.351753	1.65118e-40	-0.0269164	0.0780307	0.648904	3.17174e-27	0.846685	3.97436e-91	-0.829477	4.67528e-88
ENSG00000130706	-0.0412911	0.304944	0.32181	3.93388e-40	1.18516	2.74586e-28	-0.153659	0.0472771	0.337407	1.44657e-06	-0.754212	5.31805e-15	1.44462	3.92954e-27	0.313346	1.27421e-16	-0.750662	3.33953e-24
ENSG00000140367	0.0836737	0.0790874	0.328495	1.5572e-26	-0.62033	3.4275e-27	-0.105495	3.93373e-12	-1.07225	8.63451e-141	0.0829116	0.00025567	1.04172	4.17956e-27	0.791281	9.86336e-66	-0.622652	8.28387e-36
ENSG00000124702	-0.10957	0.0180466	0.351676	9.75173e-36	-1.14438	1.10685e-75	-0.460348	1.28866e-07	-0.864504	9.23042e-55	0.175248	0.0455331	1.23222	4.34238e-27	1.03431	7.60345e-79	-1.5139	1.48461e-83
ENSG00000106355	-0.0174552	0.441596	0.158153	3.08756e-21	-1.80404	8.29969e-140	-0.533406	6.15925e-11	-1.53113	1.47741e-138	0.288281	0.00135195	1.58214	4.35997e-27	0.962322	1.34364e-73	-1.82502	6.68193e-95
ENSG00000106367	0.203154	0.0384577	1.09224	1.22865e-124	-2.0086	5.51119e-122	-0.392672	6.9691e-06	-0.614421	2.18198e-26	1.06128	1.2084e-15	1.88198	4.69267e-27	1.68777	1.86244e-113	0.0332894	0.298031
ENSG00000154889	-0.100731	0.00103881	-0.304439	3.22593e-19	-0.389583	5.03888e-35	-0.250989	1.18762e-23	-0.258407	1.67588e-29	0.155299	1.58583e-09	0.377362	4.98886e-27	0.582005	6.89691e-61	-0.562631	7.54079e-57
ENSG00000177058	0.0755146	0.0529995	0.490702	2.81422e-45	-0.0721814	9.1853e-07	-0.0564464	6.21396e-11	-0.204593	9.92959e-54	0.0441629	7.6528e-11	0.341655	5.11859e-27	0.372482	4.39953e-57	-0.274865	2.92749e-40
ENSG00000175105	0.301035	4.02014e-07	0.187868	1.91609e-07	-0.0693565	0.00681899	-0.0633623	3.96978e-09	-0.382262	1.16436e-89	0.0311957	0.0334939	0.260265	6.11313e-27	0.611755	1.24839e-72	-0.505051	4.82647e-64
ENSG00000197563	0.122653	0.0355558	0.265882	9.42961e-14	0.00157751	0.477143	0.06018	0.000219609	0.118496	1.39173e-07	0.0592544	1.80619e-08	-0.262783	8.63508e-27	0.692285	1.0307e-100	-0.463762	9.49372e-68
ENSG00000125485	0.0678967	0.0679942	0.303957	9.49568e-19	0.113404	0.00662283	-0.105244	2.12184e-19	0.983984	3.21642e-101	0.00241484	0.462221	0.472526	9.04221e-27	0.987249	3.00596e-125	-0.389681	9.95236e-56
ENSG00000198719	0.302952	0.0798486	1.88041	1.5643e-93	-0.2869	4.74689e-24	-0.0919489	4.99115e-07	-0.431427	2.111e-79	0.0961592	0.00250935	1.08367	9.16825e-27	1.76788	3.56766e-112	-0.430997	7.94072e-62
ENSG00000100345	-0.420657	0.00168185	-1.17899	3.78465e-106	-0.250471	3.25078e-08	-0.19841	1.97244e-18	-0.565975	1.6136e-49	0.00882838	0.22074	0.353831	1.01177e-26	0.240645	1.37078e-23	-0.696198	6.77534e-53
ENSG00000197694	0.421722	0.000676166	0.89258	4.25491e-132	0.777854	2.64431e-19	-0.564554	4.79889e-30	0.239891	1.2686e-06	-0.380154	2.64237e-09	1.04396	1.01177e-26	1.1938	1.08141e-84	-0.0134244	0.406457
ENSG00000213523	-0.345663	4.94088e-07	-0.412956	3.70683e-43	-1.26682	1.08228e-79	-0.763764	1.23113e-32	-1.56613	7.38973e-208	-0.33555	1.06751e-08	1.02548	1.29372e-26	1.01307	2.07666e-81	-1.18051	3.16771e-63
ENSG00000163818	-0.198861	0.0603973	-0.415106	2.83547e-27	-0.0729592	0.00276975	-0.107451	1.93884e-19	-0.105877	8.11602e-15	0.0603184	1.86094e-05	0.387962	1.29374e-26	0.444752	1.36188e-71	-0.67432	4.05104e-60
ENSG00000096070	0.181457	0.0110665	0.0404259	0.141341	-0.514702	1.05886e-94	-0.110552	4.03522e-13	-0.477933	2.45233e-157	-0.0328889	0.00825387	0.594993	1.42545e-26	0.528021	7.40974e-64	-0.166709	4.74742e-10
ENSG00000168807	0.00468737	0.475888	-0.523839	1.84441e-44	-0.0407894	0.158606	-0.0737518	2.93752e-10	-0.294668	2.28066e-16	0.0124537	0.116672	0.526682	1.44346e-26	0.309581	8.11189e-45	-0.730557	1.95603e-78
ENSG00000152580	-0.132701	0.113486	-0.925992	2.30454e-84	-0.0649756	0.0692424	-0.268439	2.45636e-21	-0.57853	3.16759e-86	0.0589568	0.00263129	0.312226	1.69751e-26	0.407627	8.18258e-70	-0.5397	1.14985e-39
ENSG00000172354	-0.0145042	0.42191	-0.099695	6.98846e-08	-0.923276	1.03515e-23	-0.6648	5.04147e-10	-0.69596	1.53282e-36	-1.04898	3.6892e-20	1.51947	1.91364e-26	0.759247	2.10947e-55	-2.11262	6.18256e-107
ENSG00000170345	-0.782158	0.000165517	-2.15959	1.36262e-153	-1.97737	6.5462e-54	-1.81769	2.12877e-42	-7.04156	0	0.559406	1.78715e-12	-1.91442	1.94254e-26	0.354137	2.2243e-18	-2.45106	2.34879e-73
ENSG00000009307	0.0720074	0.0898322	0.830192	2.15859e-135	-0.678546	2.4262e-22	0.0514264	0.215605	0.591633	9.95033e-17	-0.363906	2.7763e-07	1.54236	1.9492e-26	1.45726	1.70889e-103	-1.34646	2.39489e-50
ENSG00000166848	0.196097	0.00252043	0.69525	7.34459e-116	-0.923444	2.99336e-16	-0.181206	0.0340857	-0.689561	2.55629e-21	-0.307424	0.0018069	1.83175	2.10231e-26	1.0832	6.70825e-75	-0.839762	3.33008e-25
ENSG00000132823	0.0383504	0.319691	0.73094	1.17797e-59	0.682559	1.1562e-13	0.698827	1.70322e-13	-0.814064	1.78743e-72	0.712236	9.06887e-14	1.21298	2.10576e-26	0.737369	2.23974e-57	-0.805894	2.86814e-39
ENSG00000105726	0.0657194	0.244691	-0.103129	0.000224548	-0.0328206	0.174675	-0.174664	5.25206e-19	-0.212771	2.47367e-22	0.0380382	0.00378928	0.278751	2.36873e-26	0.283862	5.59081e-34	-0.503732	1.25723e-58
ENSG00000174871	0.77576	3.04205e-05	1.07823	5.77797e-105	-1.40203	1.96481e-127	-0.162162	0.0120582	-0.239173	2.35107e-11	1.2562	6.83319e-25	1.31356	2.44133e-26	1.49487	5.63678e-106	-1.45687	3.78883e-86
ENSG00000099949	0.204785	0.00201077	-0.297352	3.44452e-18	-0.368853	9.91397e-49	-0.182727	1.31109e-14	0.210363	5.61587e-13	0.0505223	0.00169111	-0.297316	2.8154e-26	0.489262	1.05951e-64	-0.536221	2.56308e-59
ENSG00000121904	0.883347	1.74184e-05	0.788791	8.43955e-95	-0.134599	2.21047e-32	-0.0585088	2.08252e-10	-0.160012	1.18624e-63	0.023565	0.0765721	0.21457	2.82005e-26	0.275432	9.55412e-50	-0.299127	2.28364e-63
ENSG00000113368	0.390474	0.0324897	1.35776	2.06374e-96	-0.341304	1.6515e-12	-0.0661872	1.75567e-16	-0.194926	2.99389e-10	0.152202	4.9881e-14	1.32417	2.91439e-26	1.07609	1.93067e-78	-0.0562986	0.088068
ENSG00000188483	0.249631	0.06758	0.0103856	0.333026	-0.985383	2.77088e-39	-0.709226	1.24743e-34	-1.75697	3.17083e-136	-0.073282	0.187614	1.24797	3.34488e-26	0.971133	5.25543e-71	-1.30314	2.3537e-90
ENSG00000111341	-1.27849	0.00594634	-5.67636	2.10213e-97	-0.109844	0.00724973	-2.13478	2.77099e-49	-7.24643	0	0.0471271	0.150582	0.326106	3.68546e-26	-0.344086	1.44557e-19	-0.723727	2.20599e-35
ENSG00000155545	0.235867	0.00302225	0.191085	1.68371e-08	-0.479183	4.69039e-85	-0.0279781	0.03994	-0.509098	4.03535e-158	0.0123676	0.185452	0.424839	3.69663e-26	0.612494	6.77267e-74	-0.484819	1.02592e-59
ENSG00000172260	0.906899	2.95998e-06	0.781149	7.08916e-61	-0.0263005	0.0578585	-0.0647861	1.37341e-23	0.0906107	2.38043e-12	0.086358	3.53222e-12	0.174129	4.07893e-26	0.520892	5.78137e-82	-0.126399	1.25728e-16
ENSG00000006740	0.0945341	0.137877	0.295741	1.7195e-18	-0.16824	3.11428e-21	-0.0947913	2.10123e-13	0.92671	2.31698e-105	0.00735951	0.300814	0.398877	4.30254e-26	0.689122	7.46965e-104	-0.25733	4.13623e-22
ENSG00000104960	-0.0536564	0.124922	0.223991	1.48425e-30	-1.08562	5.94374e-57	-0.671385	1.01399e-23	-0.104476	0.0199793	-0.17812	0.00352221	1.3656	4.60892e-26	0.796678	4.71908e-63	-1.29992	1.0409e-72
ENSG00000162298	-0.00944298	0.463247	-0.274134	8.12848e-16	-0.320535	1.15923e-11	-0.11595	4.41075e-06	0.306267	4.36335e-16	0.0177506	0.158028	0.609677	4.61073e-26	0.610349	1.10778e-71	-0.568487	4.45824e-54
ENSG00000168564	0.0868329	0.132262	0.827335	1.46181e-82	-0.772379	3.69379e-31	-0.107294	5.03277e-08	-0.57086	7.24188e-40	0.104545	0.00109984	1.22823	4.92926e-26	0.944351	2.16491e-72	-0.854197	4.12913e-58
ENSG00000077463	0.205082	0.00505393	0.153311	0.000100747	0.052241	0.158869	-0.49183	1.75842e-27	-0.129899	1.74747e-06	0.136505	0.00285085	0.609282	4.96454e-26	0.628868	8.72248e-57	-0.710144	3.30298e-62
ENSG00000152495	0.712006	1.6722e-05	2.06946	2.58948e-169	-0.41756	1.07652e-146	-0.0878019	6.73808e-14	0.103988	3.88919e-06	0.16107	2.25029e-11	0.497443	5.33502e-26	0.898876	4.1333e-104	1.34021	4.22325e-69
ENSG00000153048	0.201515	0.0519637	0.836242	1.30131e-114	-0.825335	2.74389e-41	-0.151572	0.0345249	-0.362755	9.61066e-16	0.647222	4.42696e-11	1.22926	5.61053e-26	1.29053	3.19309e-94	-0.958288	1.51094e-55
ENSG00000185252	0.365254	3.52027e-05	0.750904	2.09837e-59	-0.272312	6.49997e-16	-0.0651283	0.000399875	-0.116357	4.49349e-10	0.0486023	0.0438815	0.517864	5.71264e-26	0.846196	2.54944e-80	-0.620739	6.87131e-93
ENSG00000105552	-0.391548	0.000360362	-0.0867437	0.0173235	-0.499285	4.7224e-49	-0.300938	1.06632e-22	-0.0240315	0.23932	0.036961	0.0646449	0.343014	5.87439e-26	0.639627	1.51598e-80	-0.792099	3.00416e-71
ENSG00000176293	0.390528	4.18027e-10	-0.061569	0.0395313	-0.28645	1.3243e-48	-0.147796	2.9759e-22	-0.129134	1.87348e-11	-0.014811	0.154201	0.215678	6.0025e-26	0.369804	6.1164e-44	-0.365364	1.78487e-58
ENSG00000164237	0.0286895	0.35418	0.492172	2.46523e-52	-0.642944	2.26837e-16	-0.3831	5.11138e-16	0.639257	7.37302e-18	-0.353699	6.40328e-12	1.08539	6.17511e-26	1.05799	1.04975e-85	-1.0916	1.14816e-47
ENSG00000150625	0.724958	0.000821666	1.06276	1.07593e-162	-0.745441	1.35688e-10	-0.761585	1.40074e-14	0.703316	6.17926e-38	1.99833	1.49851e-36	1.72457	6.54146e-26	1.63347	2.48213e-105	-1.00559	5.91428e-31
ENSG00000242247	-0.11276	0.0082569	-0.00848084	0.330122	-0.882548	1.18213e-22	-0.31529	2.50306e-17	-1.26615	5.78411e-94	0.0488767	0.167916	1.28712	7.13171e-26	0.743327	2.29512e-55	-1.20527	5.52346e-53
ENSG00000243279	-0.0828038	0.198325	-0.313207	1.7845e-20	-1.08209	6.8015e-79	-0.950028	5.03808e-24	-0.991497	1.05767e-103	0.42611	2.81843e-09	1.05639	7.65856e-26	0.874314	4.08321e-71	-1.71226	1.04035e-101
ENSG00000152402	0.614535	3.10314e-09	0.350376	1.13302e-29	-0.0240218	0.0344223	-0.0572766	3.78722e-06	0.0558868	0.00011393	0.111391	4.01826e-14	0.237442	8.40312e-26	-0.0215277	0.13518	-0.427909	4.17181e-76
ENSG00000105755	-0.148756	0.064001	0.387955	3.16805e-30	-0.683305	3.24568e-26	-0.391248	1.79169e-09	-1.59078	1.20837e-161	0.00933003	0.454146	1.26352	8.82721e-26	1.3026	6.19034e-91	-1.45874	2.01115e-80
ENSG00000137574	-0.0445757	0.17672	0.306012	6.94217e-30	-1.03298	1.5406e-65	-0.0847247	0.00106275	0.202772	0.000163967	0.152661	1.19719e-08	0.90504	9.55784e-26	0.861614	4.81837e-66	-1.40591	8.13288e-89
ENSG00000175104	0.236938	7.98384e-05	0.635303	2.44427e-42	0.0701441	0.0157916	-0.061178	6.90933e-07	-0.29119	1.52392e-131	0.0589354	3.49837e-07	0.453071	9.55784e-26	0.593265	1.58594e-70	-0.440058	5.04743e-58
ENSG00000153157	0.423726	0.00044316	1.5221	3.38047e-109	-0.200892	4.09703e-49	0.0338191	0.00125525	0.141877	2.69278e-13	0.00309331	0.40811	0.420702	9.78518e-26	0.601847	2.67181e-72	-0.224795	1.44228e-36
ENSG00000132694	0.315362	5.62915e-05	0.372963	2.49947e-28	-0.0450995	0.0319184	-0.114623	5.84979e-21	0.24187	2.54209e-18	0.0455317	0.000701062	0.416746	1.05103e-25	0.513065	1.78285e-63	-0.242112	5.413e-22
ENSG00000001617	-0.12601	0.20243	-0.29861	4.90466e-12	-0.270434	8.16174e-51	-0.114733	2.95689e-05	0.438721	2.4116e-39	0.0121747	0.295918	0.278431	1.08318e-25	0.410492	9.87784e-58	-0.478389	5.65825e-37
ENSG00000204604	0.211102	0.00139674	1.05471	1.16834e-74	0.10169	6.71356e-05	-0.018848	0.0983331	-0.272965	4.13295e-127	0.0734449	0.000404284	0.268905	1.11432e-25	0.768446	1.36019e-97	-0.473159	8.7482e-67
ENSG00000085117	-0.469382	0.00115859	-0.728396	2.06616e-39	-0.171857	0.00463855	-0.266868	5.54043e-24	-0.410769	3.87282e-33	0.301538	5.59067e-26	0.46401	1.12513e-25	0.412946	1.65042e-53	-0.749569	1.91009e-51
ENSG00000143155	0.156972	0.010897	0.887815	1.59041e-115	-1.74364	1.42949e-69	-0.350432	1.42327e-09	-0.0142114	0.429806	-0.86888	3.47128e-19	1.90885	1.14701e-25	1.66576	3.76868e-107	-0.79288	1.51124e-24
ENSG00000051009	0.260792	0.000569193	0.0628887	0.0496271	-0.350531	2.2698e-57	-0.222205	6.74468e-17	-0.544826	2.62416e-158	-0.057108	0.00977246	0.451653	1.28206e-25	0.756846	4.8296e-89	-0.595529	2.07741e-73
ENSG00000146352	0.727113	3.73974e-05	1.4281	1.41835e-125	-0.138477	4.89663e-20	-0.0108152	0.134617	-0.0773887	5.91984e-14	0.00227306	0.46789	0.336788	1.33737e-25	0.544636	1.21725e-63	-0.126879	6.63614e-16
ENSG00000163288	0.275491	0.0126665	0.0380364	0.228707	-0.32396	4.61093e-09	-0.0459498	8.46938e-05	0.0982065	4.74409e-08	0.0681281	4.25717e-06	0.535473	1.38047e-25	-0.0219472	0.198551	-0.2852	5.79611e-54
ENSG00000077044	0.100243	0.166917	0.0368658	0.082476	-0.210829	5.24893e-06	-0.166713	4.3146e-24	0.0862587	0.00637725	0.119241	1.07933e-14	0.578056	1.45858e-25	0.555501	2.06185e-66	-0.571991	1.61892e-46
ENSG00000175029	0.164195	0.0075261	0.236733	1.83774e-26	-0.30629	4.16838e-06	-0.150152	5.12708e-09	-0.348638	8.05542e-17	0.214489	3.75657e-12	1.05364	1.5555e-25	0.714032	2.24048e-59	-0.725777	1.50143e-38
ENSG00000169783	0.708112	1.37239e-05	0.966883	1.07742e-104	-0.0281667	0.30504	-0.506708	5.88585e-22	0.246425	1.96127e-11	-0.0753807	0.0915267	0.451676	1.56862e-25	0.257344	5.81822e-15	-1.17576	7.18019e-84
ENSG00000175224	-0.0801491	0.0357619	0.197523	6.60227e-10	-0.380773	3.55312e-58	-0.118405	8.46862e-08	-0.555799	1.21308e-155	0.0500855	0.000127958	0.404804	1.7592e-25	0.841144	1.24246e-95	-0.550425	6.68864e-73
ENSG00000166902	-0.266316	1.76404e-07	0.527244	8.58607e-48	-0.631388	3.27712e-17	-0.409179	5.08946e-15	0.326713	2.50413e-08	0.112187	0.07263	1.15402	2.01786e-25	1.27685	2.37112e-92	-1.9187	5.69391e-113
ENSG00000148572	-0.122248	0.0142262	0.321651	3.77971e-26	0.0472946	0.310202	-0.265202	9.9383e-15	-0.439366	2.10267e-12	0.132705	0.000544658	0.866105	2.01956e-25	0.699668	3.52783e-53	-1.29841	4.84651e-81
ENSG00000006634	0.222041	0.0612798	1.10242	5.63828e-82	-0.434568	6.35891e-31	-0.13956	3.37012e-24	-0.0454772	0.089871	0.141825	2.7481e-12	1.19812	2.15704e-25	1.3255	1.03027e-108	-0.88927	1.24375e-74
ENSG00000166226	-0.0629986	0.190308	0.536716	1.42764e-107	-0.698232	2.08327e-10	-0.403848	3.97774e-08	1.14688	6.51106e-51	0.58257	5.03318e-08	1.87546	2.17275e-25	0.778298	1.32314e-54	-0.311909	3.53286e-05
ENSG00000052802	0.498993	4.38901e-05	2.00832	1.3443e-181	-0.727256	7.32871e-12	-0.808824	6.39873e-33	-0.399598	6.9073e-19	2.18431	2.58213e-43	1.61523	2.43502e-25	2.88322	1.45462e-159	-0.463784	1.40854e-13
ENSG00000073009	0.0510266	0.156772	0.331054	1.16348e-22	-0.2275	8.1641e-60	-0.126611	9.78087e-19	-0.00982473	0.310899	-0.0260848	0.0773297	0.277152	2.56008e-25	0.51204	9.79997e-65	-0.0567146	0.00989773
ENSG00000232859	-0.0815039	0.0899514	-0.673625	3.86324e-46	-0.261156	2.25277e-18	-0.0498459	0.0420254	-0.581261	1.33798e-191	0.22108	6.35697e-19	0.395194	2.59188e-25	0.588021	8.60368e-61	-0.593727	1.94438e-45
ENSG00000188573	0.744538	2.76464e-05	0.636865	1.25642e-24	-0.18843	1.32756e-13	-0.319157	2.51035e-13	0.181434	7.73092e-14	0.500297	5.05678e-16	0.329152	2.72783e-25	0.296782	1.66549e-19	-0.15738	3.69533e-10
ENSG00000124201	0.0576761	0.247407	-0.0451929	0.0706238	-0.272778	1.49608e-25	-0.0631565	8.69955e-10	-0.305255	2.22622e-69	0.0228685	0.0396528	0.324665	2.78236e-25	0.323	1.14103e-45	-0.474432	8.88176e-66
ENSG00000172071	0.14999	0.00713711	0.0520529	0.103814	-0.131805	4.88801e-05	-0.126218	9.36409e-27	-0.125544	4.54953e-08	-0.0176446	0.118805	0.408151	3.04467e-25	0.419705	3.1053e-50	-0.285079	2.25549e-26
ENSG00000133059	0.111623	0.0751837	0.221559	1.72363e-13	-0.271893	7.11668e-21	-0.143416	6.19029e-26	-0.396363	9.05204e-53	0.0301224	0.0307002	0.670559	3.7018e-25	0.446946	2.27731e-42	-0.649163	2.37995e-70
ENSG00000170832	0.225261	0.00611797	0.0586988	0.0275728	0.0974258	0.00856186	-0.0743019	3.13057e-10	-0.151601	8.22426e-18	0.00469066	0.410653	0.304443	3.89434e-25	0.287898	1.93746e-27	-0.297023	2.95879e-20
ENSG00000117748	-0.115498	0.0585217	0.483603	7.8494e-53	-0.237397	0.00512671	-0.189814	0.000286191	-0.233499	2.04663e-07	0.833417	9.14837e-21	1.68165	4.3486e-25	0.589232	8.73201e-40	-1.36079	4.26066e-67
ENSG00000197782	0.175869	0.000668272	-0.118035	0.000232126	-0.121557	5.2319e-06	-0.0224665	0.125277	-0.377352	1.92597e-144	0.0498257	0.00502798	0.194674	4.38495e-25	0.330047	2.26123e-48	-0.546795	2.26892e-83
ENSG00000136527	0.120266	0.0864142	0.531881	1.59341e-79	-0.369224	3.32271e-07	-0.223061	5.06032e-13	0.224462	4.73149e-06	0.0763992	0.0157285	1.18493	4.63665e-25	1.01574	5.26612e-83	-0.965195	5.02608e-62
ENSG00000170370	-0.138756	0.380187	-2.25968	3.11344e-179	-3.12005	0	-1.19496	1.02639e-35	-2.36997	4.58268e-264	-0.0181172	0.373387	-1.14625	4.67636e-25	-1.26605	3.74507e-91	-3.64102	8.30078e-162
ENSG00000183207	-0.236301	0.000852048	0.165787	1.12199e-09	-0.427749	1.37781e-13	-0.69341	1.10276e-28	-0.450014	1.07926e-32	0.0174066	0.392936	1.27818	4.7722e-25	0.916508	3.3247e-80	-1.02261	7.59517e-50
ENSG00000142676	-0.115042	0.220515	0.149331	3.91644e-47	-1.79166	9.7268e-57	-0.331213	0.00654003	-1.02827	1.67725e-40	0.238456	0.0246698	1.78125	4.82963e-25	1.19779	1.57212e-73	-1.38878	1.6419e-47
ENSG00000213516	0.207411	0.00321353	0.452016	2.45218e-32	-0.189284	3.4176e-09	-0.0803418	8.11603e-11	-0.421855	1.29393e-98	0.027513	0.0455492	0.684014	4.8599e-25	0.363016	5.24688e-37	-0.337717	5.83716e-31
ENSG00000125870	0.00971067	0.462353	0.667064	1.17646e-104	-1.48596	2.24297e-60	-1.33019	6.03905e-42	-0.809164	6.90196e-26	-0.668793	8.91431e-08	2.03449	5.1599e-25	1.58097	7.00147e-104	-1.31588	9.38891e-49
ENSG00000141068	0.0743087	0.17985	-0.320831	1.89391e-25	-0.0769955	0.000524194	-0.143813	1.40709e-23	-0.173971	1.02102e-09	0.0372967	0.00129157	0.243954	5.5614e-25	0.638991	3.94494e-95	-0.314778	5.56204e-31
ENSG00000164109	0.00601895	0.489057	0.517484	3.02342e-21	-0.404834	3.441e-62	-0.18173	8.20798e-14	-0.0353419	0.0325126	0.0900153	0.00630453	1.13262	5.64472e-25	0.510372	9.04222e-54	-0.725956	4.70582e-55
ENSG00000110675	0.747892	3.39656e-05	1.53543	4.55478e-93	-0.0434451	0.00760101	-0.0151187	0.111785	0.020589	0.0427752	0.0503517	0.0129395	0.296113	5.96151e-25	0.395934	1.26477e-37	-0.225957	1.84461e-40
ENSG00000146072	0.113776	0.231428	-0.110213	0.010301	-0.459482	2.9038e-65	-0.0701458	1.15863e-05	-0.428763	4.44454e-113	0.0983742	3.18124e-11	0.307952	6.37561e-25	0.103559	2.19904e-05	-0.0675942	0.000472257
ENSG00000148824	-0.0834978	0.18965	-0.0522052	0.108833	0.126772	0.00478225	-0.0889363	5.67152e-08	-0.519206	4.38102e-146	-0.110307	1.4596e-12	0.639927	6.84865e-25	0.904148	1.50264e-101	-0.498996	1.26262e-47
ENSG00000196591	0.345261	0.00283672	1.19583	7.25418e-151	0.125876	0.00611375	-0.173734	1.12726e-18	-0.624746	5.37617e-151	0.138097	0.0001631	1.0275	7.71733e-25	1.08331	1.40283e-86	-0.826003	5.76628e-80
ENSG00000167470	0.278422	0.00496185	0.712078	7.67607e-98	-0.195135	0.00427358	-0.142988	0.00191844	0.740568	9.60728e-26	0.20742	8.43582e-05	1.21359	7.71733e-25	0.874739	1.37374e-66	-0.589275	9.33824e-26
ENSG00000008083	0.312883	0.000262233	0.437138	3.09787e-40	-0.474054	1.34473e-24	-0.17914	3.35381e-22	-0.370459	6.16176e-74	0.133555	1.58608e-08	0.421614	7.81997e-25	0.73128	2.3667e-68	-0.756577	5.14184e-66
ENSG00000162374	0.916423	6.06137e-05	1.41837	1.68309e-128	-0.220783	3.87859e-16	-0.271266	1.23057e-30	-0.170049	9.10331e-42	0.250723	1.19375e-10	1.05036	8.14327e-25	0.837071	1.95943e-57	-0.140086	5.51519e-12
ENSG00000103148	-0.00855899	0.442321	0.0850619	0.000506445	-0.0672853	0.111177	-0.185375	1.60465e-07	-0.512991	8.20299e-63	0.0569955	0.0328098	0.688593	8.33666e-25	0.694661	1.17705e-65	-0.338592	3.83343e-18
ENSG00000125966	0.674192	0.00129792	0.487122	3.2841e-31	0.45738	3.43677e-33	-0.169747	1.17815e-11	0.0154033	0.0792536	0.187044	8.14881e-09	0.190231	8.34117e-25	0.470875	1.46399e-43	-0.323175	7.25109e-34
ENSG00000114026	0.108007	0.00217835	-0.198243	1.97325e-09	-0.469946	1.28544e-130	-0.161849	1.51474e-32	-0.0412394	0.0106731	-0.0482927	2.59012e-06	0.36553	8.36543e-25	1.00589	7.48518e-116	-0.402995	1.2188e-51
ENSG00000166900	0.241132	0.0146878	0.124751	9.61874e-05	-0.199594	8.73852e-13	-0.0203815	0.135211	-0.0198033	0.119192	-0.0471983	0.0018273	0.186162	8.47349e-25	0.618542	3.32732e-82	-0.582095	1.0213e-70
ENSG00000153933	0.360885	5.54577e-06	0.472196	4.5055e-38	0.0680944	0.00249842	-0.0699595	1.0591e-08	0.148041	1.55201e-08	0.116757	1.75519e-12	0.51913	8.96548e-25	0.498272	9.47499e-55	-0.484131	1.48972e-58
ENSG00000083544	0.142898	0.0232543	0.134174	1.40219e-06	-0.769266	4.67743e-53	-0.105535	4.60619e-06	-0.355242	3.54556e-19	0.122793	3.73628e-05	0.958577	9.02134e-25	1.12878	1.08288e-94	-1.03918	1.70736e-60
ENSG00000138074	-0.50004	0.0192063	-1.63656	5.57232e-111	-0.186722	2.22197e-05	-0.343408	8.25871e-20	-0.182773	1.07114e-24	0.00114238	0.466581	0.177813	9.17338e-25	0.426955	2.51789e-70	-0.675906	1.266e-37
ENSG00000082516	0.0956375	0.00481464	0.0223774	0.289813	0.337294	5.01515e-14	-0.0879642	1.59465e-09	-0.165082	2.87885e-11	0.00804138	0.345873	0.494857	9.82084e-25	0.852733	3.46378e-100	-0.65186	1.57651e-71
ENSG00000054654	0.227374	0.0974802	0.360533	1.53573e-44	-1.6938	2.30752e-124	-0.165713	2.8405e-21	-0.0289459	0.21632	0.0294986	0.0523732	1.12035	9.93784e-25	1.34745	3.31433e-79	-1.38141	1.42505e-86
ENSG00000047578	-0.0833925	0.281698	-0.030618	0.154329	-0.112166	9.51501e-10	-0.141298	2.81782e-21	-0.0472092	0.000146076	0.0964437	4.28221e-18	0.205271	9.95006e-25	0.451382	6.83551e-79	-0.355955	1.66852e-31
ENSG00000155729	-0.176654	0.000552797	-0.228609	2.87129e-08	-0.355025	2.41787e-38	-0.00392006	0.364503	-0.361603	2.35881e-34	0.0979405	4.50541e-16	0.414675	9.95006e-25	0.644197	1.10837e-64	-0.234108	1.30326e-09
ENSG00000102181	0.210373	4.25993e-05	0.333664	8.35501e-23	0.353802	8.42135e-12	-0.187067	1.82153e-21	-0.394391	1.68088e-84	0.16889	5.11357e-15	0.670911	1.05484e-24	0.98416	1.39281e-103	-0.766282	6.52225e-100
ENSG00000100664	-0.0491574	0.141063	0.683869	2.82074e-115	-0.85626	1.04521e-22	-0.241319	3.6545e-10	-0.0497266	0.221592	0.124362	0.00318153	1.28275	1.05484e-24	1.18947	1.91622e-84	-0.486438	2.01135e-13
ENSG00000198918	0.0839336	0.233027	0.236068	2.54686e-73	-2.6514	9.94043e-139	-1.14838	1.46184e-15	1.89395	2.42872e-96	0.670372	1.44296e-08	1.8161	1.0647e-24	1.35221	3.16863e-85	-0.987915	2.32252e-31
ENSG00000205544	-0.315959	0.00167954	0.0204258	0.11455	-1.25691	9.88298e-28	0.326537	0.0180997	-2.1464	2.14235e-124	-0.759436	2.08165e-08	1.97919	1.07869e-24	1.39135	2.78649e-83	-1.31389	2.05039e-41
ENSG00000184602	0.443867	0.00135339	0.513195	6.40279e-54	-0.822001	3.6032e-46	-0.371458	6.25218e-18	-0.140548	1.52711e-05	0.0201143	0.352978	0.936188	1.18483e-24	0.832141	1.29372e-64	-0.816057	2.84889e-63
ENSG00000138385	0.118208	0.0303911	0.39523	1.45535e-77	0.713476	8.7848e-10	-0.483512	2.36832e-17	-1.72244	6.8386e-194	0.754495	1.12683e-15	1.68809	1.18529e-24	0.776433	3.68053e-56	-1.85413	1.4438e-87
ENSG00000135245	0.315515	0.00129342	-0.654876	2.94387e-64	-2.85967	8.64303e-302	-0.576217	2.05388e-14	-0.752875	4.56353e-48	0.203609	0.000134965	-1.18218	1.19992e-24	0.42506	6.22566e-26	-1.31638	3.85813e-72
ENSG00000083457	-0.0857177	0.0540034	-0.163164	1.90671e-13	-0.61072	3.63365e-21	-0.121712	0.0349331	-0.584958	2.68708e-48	-0.120537	0.0228478	1.05431	1.23968e-24	0.362877	4.10754e-25	-0.971068	4.41127e-66
ENSG00000008311	0.368107	0.0015361	-0.0739764	0.0473003	-0.0802472	0.0218156	-0.0789326	2.32384e-14	-0.3269	1.62974e-42	0.00758113	0.221924	0.530283	1.25372e-24	0.83324	2.21084e-85	-0.223453	1.16275e-13
ENSG00000099814	0.468532	0.00138112	0.0285713	0.212885	-0.251667	1.18572e-22	-0.168278	8.73128e-20	-0.127122	2.51482e-27	-0.0355447	0.00423721	0.397414	1.31287e-24	0.271177	4.64111e-26	-0.0213198	0.254756
ENSG00000087191	-0.118237	0.00198457	0.00557912	0.377788	-0.0908015	0.151418	-1.15697	1.19623e-35	-1.75313	2.42197e-203	0.514384	6.34239e-11	1.13723	1.38645e-24	0.561417	3.25051e-40	-0.71213	4.41146e-25
ENSG00000055147	-0.215442	0.000130978	-0.281253	1.92616e-14	-0.291758	3.42067e-22	-0.068803	3.40894e-10	-0.351354	3.41572e-84	-0.0152504	0.134701	0.286966	1.62878e-24	0.307526	9.03288e-34	-0.586219	5.15501e-74
ENSG00000102078	0.137181	0.00219252	0.146044	0.000569235	-0.108757	3.3944e-05	-0.0565657	0.0284584	-0.365902	2.03987e-146	0.022679	0.206647	0.288329	1.88024e-24	0.313805	1.23985e-31	-0.748754	4.41292e-80
ENSG00000249992	0.0338175	0.392423	0.842333	5.74214e-58	-1.1485	8.87895e-78	-0.382604	4.33954e-15	-0.667041	1.83991e-54	0.381983	2.47284e-08	1.1493	1.93042e-24	1.4649	8.45451e-104	-0.832035	4.02189e-48
ENSG00000135956	0.111404	0.0978958	-0.000261376	0.496956	-0.305307	1.43091e-34	-0.144558	2.53847e-17	-0.179775	2.25229e-18	0.0552265	3.08458e-06	0.36939	1.95791e-24	0.676254	8.54193e-100	-0.610537	9.52671e-86
ENSG00000166822	0.0810892	0.134688	-0.608537	6.89357e-48	-1.07684	4.85505e-60	-0.161084	5.0018e-14	-0.403292	6.93741e-30	-0.02128	0.0856139	0.996711	2.05746e-24	0.7366	1.82161e-67	-1.24384	1.69225e-80
ENSG00000143183	-0.0751232	0.0474575	-0.417941	1.12147e-63	-1.75239	3.3024e-92	-0.0864662	0.0970674	-2.11238	9.10624e-182	0.294039	2.74936e-05	1.2384	2.33677e-24	0.618664	1.02595e-37	-2.11139	9.06724e-85
ENSG00000134369	0.542913	0.000380344	0.281064	4.85785e-30	-0.449929	1.21494e-25	0.0343435	0.0153791	0.152884	4.50973e-06	0.0120699	0.191416	0.377436	2.35171e-24	0.73413	4.11825e-77	-0.356344	5.94319e-41
ENSG00000022267	0.187582	0.111416	0.680271	1.53581e-80	-0.831282	1.80635e-30	-0.241016	4.15897e-13	-0.121072	0.00224416	0.346333	3.6869e-11	1.04798	2.41591e-24	0.891231	6.09598e-71	-0.273389	1.28769e-19
ENSG00000204673	-0.16978	0.00545035	-0.258025	1.2029e-12	0.405926	2.24156e-15	-0.337884	3.12122e-29	-0.388113	9.96714e-76	0.124084	6.19876e-08	-0.287485	2.44904e-24	0.503593	3.51951e-63	-0.640382	6.2167e-74
ENSG00000124574	0.246733	0.000246024	0.117153	0.000236332	0.49801	9.61749e-32	-0.0700966	5.03433e-08	-0.389887	1.33342e-106	-0.00215211	0.435776	-0.249772	2.46252e-24	0.420212	2.63885e-56	-0.473336	3.15878e-78
ENSG00000140564	-0.134609	0.0966695	0.0399329	0.143176	-0.250119	8.28414e-25	-0.126919	3.75572e-11	-0.104922	3.65109e-05	0.0308274	0.0602361	0.363973	2.59328e-24	0.619496	2.54056e-63	-0.978795	1.18229e-102
ENSG00000108784	-0.429402	0.000263025	-1.21244	5.73189e-68	-0.582447	1.17218e-28	-0.219671	6.24656e-09	-0.347843	1.87706e-21	0.0892567	6.29148e-06	0.338777	2.70595e-24	0.70414	6.15178e-80	-1.0086	7.01012e-76
ENSG00000169155	0.191695	0.000231982	0.301589	1.08907e-28	-0.489842	1.44042e-68	-0.180563	3.28557e-21	-0.432482	1.48534e-51	0.0753528	0.00113597	0.466247	2.70705e-24	0.49712	5.33402e-47	-0.790182	2.0526e-76
ENSG00000101546	0.191153	0.00563655	0.85588	4.48638e-103	-0.844042	3.87225e-40	-0.228328	1.50432e-09	-0.014147	0.382912	0.605766	2.58194e-26	1.35351	3.02198e-24	1.02094	2.50903e-79	-1.05689	3.17007e-73
ENSG00000100348	-0.223158	8.23174e-06	-0.130146	5.36948e-10	0.2402	0.0153552	-0.984669	2.13569e-18	-1.41475	9.44577e-114	0.217925	0.0129706	1.29036	3.03516e-24	0.709104	4.51997e-46	-1.82973	3.43157e-76
ENSG00000185090	0.553071	6.75048e-05	-0.120633	0.00129471	-0.386437	5.99702e-31	-0.331704	9.47328e-17	0.282266	1.67203e-46	0.0509218	0.0609445	0.361807	3.35436e-24	0.558033	1.11015e-46	-0.512562	3.12001e-58
ENSG00000163412	0.324696	0.00357555	0.491079	1.89625e-45	-0.067073	0.000607528	-0.144177	3.18994e-34	-0.386499	5.00645e-112	0.00859594	0.261335	0.28808	3.36621e-24	0.118989	5.1115e-13	-0.321256	5.48508e-61
ENSG00000164346	-0.23086	0.0312339	0.152731	1.08913e-24	-1.74544	3.94469e-50	0.453579	0.000477722	-3.39397	2.70742e-227	-0.771058	5.88821e-12	2.09552	3.82977e-24	1.42585	5.39256e-87	-0.768093	1.81884e-17
ENSG00000161021	0.156829	0.0172719	0.0542765	0.0154374	0.55986	1.34044e-28	-0.0813077	7.14242e-08	-0.32718	8.5374e-77	-0.0450807	8.84191e-05	0.622146	3.85855e-24	0.758151	1.46095e-78	-0.517802	1.79278e-65
ENSG00000149927	0.362003	0.00208802	0.219112	6.95912e-09	-0.0994072	4.74017e-09	-0.126955	2.60035e-10	1.05418	4.83454e-127	0.00575963	0.382448	0.353809	3.89535e-24	0.728497	9.48651e-84	-0.738831	9.91129e-69
ENSG00000213760	0.834962	1.29354e-05	0.806018	1.96638e-71	-0.495897	1.26687e-31	-0.25024	2.22451e-12	0.107677	0.00027255	0.278463	3.99014e-05	1.05596	3.89535e-24	0.74164	2.63724e-54	-0.564582	1.61753e-66
ENSG00000203326	0.272587	7.24722e-06	0.638833	4.8206e-50	-0.213191	1.0651e-64	-0.0640554	1.87459e-10	0.0547801	0.000218786	0.0599522	2.1761e-05	0.319898	4.01283e-24	0.226244	2.41131e-30	-0.391224	2.43911e-81
ENSG00000130150	0.0625039	0.225578	0.312556	6.29085e-19	-0.577549	5.46355e-101	-0.10924	3.42418e-24	0.248655	7.02637e-14	0.0712629	1.23174e-06	0.591712	4.36696e-24	0.63525	4.97163e-62	-0.69586	2.74804e-74
ENSG00000183474	0.139181	0.000146899	0.404179	7.38114e-30	0.521535	9.44195e-18	-0.0447197	5.20621e-06	-0.388522	2.85797e-133	0.0871941	1.01243e-16	0.628101	4.37668e-24	0.653227	4.60122e-74	-0.517418	3.8831e-54
ENSG00000116754	0.256389	9.11879e-06	0.604399	3.70178e-103	-1.34346	3.60829e-78	-0.169935	9.04631e-06	-1.18004	1.14861e-114	0.0159901	0.360231	0.917755	4.44552e-24	1.60038	3.1245e-106	-0.895297	3.43628e-42
ENSG00000102241	0.120418	0.0208413	0.0833705	8.93201e-06	-1.26169	7.61546e-58	-0.306584	3.83935e-10	-1.02976	6.86657e-77	0.114726	0.0125255	1.26255	4.55465e-24	0.30985	6.56498e-16	-0.75826	1.61104e-27
ENSG00000067606	0.370947	0.000149262	0.255971	2.01852e-20	0.0603381	0.0737768	-0.24068	1.44846e-14	-0.000774851	0.483874	0.056962	0.0429825	0.439126	4.85523e-24	0.435078	1.15073e-37	-0.781533	2.83321e-81
ENSG00000165832	0.185213	0.00501986	0.470878	4.29312e-35	-0.300431	3.39886e-13	-0.0511896	0.000917461	-0.0240336	0.202069	0.0144877	0.253003	0.721611	4.925e-24	0.648358	1.72139e-58	-0.907011	1.37983e-83
ENSG00000166170	0.130845	0.0107161	0.39571	1.09043e-45	-0.798381	1.49125e-32	-0.0330723	0.117757	-0.594369	9.16462e-54	0.0481537	0.0617424	0.908039	4.925e-24	0.581209	3.35365e-46	-0.734855	5.94656e-46
ENSG00000131503	-0.05007	0.0403815	0.226677	3.01618e-16	-0.177821	2.6899e-23	-0.0692182	5.87876e-09	-0.249911	7.93509e-92	-0.0128029	0.152476	0.362942	4.93325e-24	0.153111	2.90265e-20	-0.194162	8.12525e-25
ENSG00000110315	0.10153	0.0157373	0.169445	3.03413e-08	-0.389575	1.9963e-35	-0.149323	1.16461e-16	-0.321089	3.67469e-63	0.124861	1.49249e-08	0.471106	5.43842e-24	0.83727	2.16878e-99	-0.443077	1.74535e-30
ENSG00000178057	-0.338094	2.9101e-05	-0.16019	4.32861e-17	-0.452789	1.01361e-05	-1.75479	1.47449e-55	-1.75013	3.85234e-195	0.214425	0.018845	1.3322	5.54981e-24	1.10407	5.94051e-82	-2.77247	5.84776e-125
ENSG00000102893	0.000350194	0.498151	0.0812413	0.000466183	-0.440107	2.51403e-56	-0.0406581	0.00145131	-0.290544	2.96045e-49	0.263472	2.40249e-28	0.602701	5.54981e-24	0.657633	9.62532e-72	-0.61883	9.13132e-53
ENSG00000132432	-0.160911	0.066034	-0.603027	7.8519e-114	-0.656756	9.21779e-08	-0.68135	8.65158e-06	-4.92843	0	-0.13981	0.161625	1.98417	5.64488e-24	0.28003	3.28067e-11	-2.29316	8.64836e-78
ENSG00000112679	-0.0402022	0.286191	0.256869	2.9172e-11	-0.161515	1.99971e-18	-0.136276	4.19371e-21	-0.394331	5.52291e-69	-0.0246492	0.0814012	0.395518	6.13505e-24	0.736734	7.4317e-104	-0.531994	1.66391e-77
ENSG00000132768	-0.0694094	0.178578	0.22691	1.10464e-06	-0.38275	1.0946e-21	-0.203065	6.30002e-24	0.130043	5.94078e-05	0.0544097	0.00196401	0.368459	6.34226e-24	0.732932	2.02395e-73	-0.543748	2.93998e-56
ENSG00000196700	0.278342	0.00267425	-0.00881374	0.383108	-0.570399	4.61058e-121	-0.0846709	9.5087e-05	0.229496	1.42436e-09	0.159079	9.65353e-11	0.445478	6.65098e-24	0.724683	2.05988e-71	-0.716981	8.88919e-76
ENSG00000156313	-0.358216	0.0166581	-1.19866	2.20337e-80	-0.362447	3.81684e-64	-0.154432	1.85838e-22	0.50303	9.50872e-52	0.0657561	1.40589e-09	0.24786	7.27798e-24	0.0798258	9.92183e-06	-1.52706	1.09658e-102
ENSG00000101843	0.237524	1.00832e-05	0.852978	2.16544e-93	-0.0653716	0.229375	-0.45566	1.10251e-16	0.888963	4.40015e-39	0.715404	6.14033e-23	1.25348	7.29323e-24	1.08154	2.08597e-80	-0.41685	8.55729e-10
ENSG00000151632	0.452526	0.0105253	2.23317	1.07189e-136	0.806175	2.06922e-57	-0.0844879	1.74571e-07	-0.180487	2.66128e-51	0.419547	5.30114e-14	0.588939	7.36203e-24	0.457223	2.11808e-46	-0.226493	1.12346e-43
ENSG00000108582	-0.0192131	0.431782	0.19452	1.86345e-12	0.2308	1.34866e-10	-0.172092	1.68172e-27	0.11408	1.98804e-05	0.0468669	1.25413e-08	0.386356	7.40815e-24	0.50208	4.33989e-79	-0.462014	1.16705e-56
ENSG00000167972	0.3924	0.0126096	-0.0470346	0.0647491	-0.115335	3.35215e-06	-0.131115	3.19977e-07	-0.0665423	1.47829e-11	0.0597413	0.000903073	0.316142	7.43701e-24	0.222856	2.37186e-19	-0.597193	6.22044e-67
ENSG00000206560	0.156058	0.0185207	0.260683	3.88424e-19	0.460689	1.75542e-16	0.0406871	0.0139978	-0.510171	1.96397e-54	0.0666227	3.91094e-10	0.494446	7.52603e-24	0.34784	3.63382e-41	0.189725	4.93838e-07
ENSG00000107614	0.27011	0.00120361	0.859117	1.50099e-88	0.181515	5.75168e-12	-0.0328442	0.000142925	0.082909	1.75702e-10	-0.0287621	0.00640872	0.505407	7.64292e-24	0.273969	4.80183e-46	-0.360672	2.77676e-82
ENSG00000143624	0.15835	0.0180406	-0.152041	2.20148e-09	-0.338202	1.76084e-13	-0.0960088	0.00022723	0.403644	2.66653e-22	0.0144001	0.172649	0.395454	8.06053e-24	0.318126	1.68318e-27	-0.587038	4.09569e-54
ENSG00000115233	0.00143481	0.494114	-0.169573	1.76803e-17	-0.66715	6.60477e-28	-0.219771	5.15925e-05	-0.348146	2.82216e-22	0.111626	0.0119799	1.17748	8.40845e-24	0.0444167	0.0963077	-0.643639	8.42777e-33
ENSG00000166441	-0.119893	0.12465	0.0346538	0.00202421	-1.69404	1.76109e-41	-0.515473	0.000240346	-2.37933	2.97229e-140	-0.15614	0.133434	1.99125	8.60851e-24	1.43801	9.12448e-86	-0.971127	4.97398e-26
ENSG00000168014	0.158714	0.00690844	0.454103	1.87007e-39	-0.0260676	0.0559536	-0.0538356	7.02321e-10	-0.366048	1.13931e-147	0.0472236	8.96964e-09	0.375107	8.83798e-24	0.706281	1.8398e-104	-0.254622	3.65098e-29
ENSG00000107745	0.0227077	0.369183	0.318352	5.51486e-33	-1.27301	2.33413e-133	-0.056571	0.0144019	-0.183079	5.41457e-05	0.133306	1.19188e-05	0.898751	9.28574e-24	0.826879	1.65664e-62	-1.16058	4.47835e-78
ENSG00000129055	-0.221472	0.0001236	0.205055	5.9802e-21	-1.50241	5.35812e-87	-0.500834	8.31928e-19	-0.755926	3.83456e-35	0.705048	3.90349e-17	1.31437	9.32763e-24	0.827578	2.9028e-59	-0.981673	1.89642e-36
ENSG00000166337	-0.0932207	0.0113731	0.317511	7.02295e-50	-0.0399518	0.327143	-0.528094	4.1259e-17	-1.28593	2.87333e-160	0.403765	1.56283e-08	0.933559	1.0115e-23	1.09255	2.00144e-72	-1.60346	2.91807e-96
ENSG00000103227	0.149988	0.0413265	-0.0640731	0.0198066	-0.30651	2.0513e-91	-0.0751285	2.18797e-05	0.832579	9.42952e-88	0.046892	0.0340236	0.224613	1.06033e-23	0.513515	5.86867e-75	-0.474624	4.58382e-50
ENSG00000204356	-0.36507	3.83997e-07	0.155533	2.63669e-11	-0.984322	8.83291e-38	-0.753423	3.88255e-29	-0.142386	0.00697926	-0.249412	0.00133378	1.2602	1.06592e-23	0.699762	4.95005e-51	-1.47748	1.20482e-89
ENSG00000159352	-0.169491	0.00270385	0.396352	3.16647e-61	-0.509228	9.32583e-09	0.53058	1.1698e-06	-0.615953	7.34973e-28	-0.245682	0.00404865	1.55381	1.08535e-23	1.14839	1.39833e-83	-2.22075	2.50165e-125
ENSG00000104427	0.531095	6.34524e-07	0.866752	2.24931e-110	-0.679665	5.64468e-31	-0.218637	2.71195e-10	-0.562841	9.09337e-40	0.277075	2.34853e-08	1.39346	1.08535e-23	1.20372	2.4377e-88	-0.653921	4.13286e-29
ENSG00000240682	-0.127737	0.00867087	-0.0387903	0.137964	-0.227723	9.10135e-06	-0.22439	1.40012e-13	-0.438645	1.0909e-34	0.0105624	0.346683	0.692051	1.11996e-23	0.71861	6.03122e-66	-0.732793	1.82903e-65
ENSG00000198755	-0.150178	0.15728	0.279929	4.84631e-72	-2.06873	2.19126e-58	-0.0459508	0.374847	-1.08932	1.04133e-36	0.487248	5.75899e-05	1.98043	1.12783e-23	1.34498	1.32188e-80	-1.18072	1.57988e-35
ENSG00000119953	-0.0389326	0.277117	0.632423	4.81294e-71	-0.264614	2.02526e-05	-0.202234	2.90797e-22	-0.274731	3.99827e-13	0.0804871	0.00256747	0.913469	1.20714e-23	0.890397	1.02547e-76	-0.823016	1.57586e-61
ENSG00000114686	-0.075474	0.090231	0.152419	8.40246e-14	-1.39713	6.26668e-55	-0.713456	1.75729e-28	-0.701467	8.012e-36	0.0260384	0.349711	1.48544	1.26225e-23	0.897617	6.43279e-68	-1.29158	2.14749e-57
ENSG00000180370	0.289697	4.62903e-05	0.644202	6.41207e-110	-0.50691	3.75837e-09	-0.27101	9.58356e-18	-0.137955	0.00783693	0.0657022	0.0798494	1.42905	1.38659e-23	1.01438	2.58322e-75	-0.513298	5.06452e-15
ENSG00000074319	-0.031665	0.27887	0.594799	5.70642e-82	-1.38136	1.23827e-89	-0.415635	2.84871e-15	-0.931784	7.16684e-99	0.717322	2.81093e-16	0.988723	1.40764e-23	1.21622	1.99008e-92	-1.30275	2.91902e-73
ENSG00000135900	-0.0843818	0.0188667	0.947223	4.00455e-87	-0.366818	2.55189e-06	-0.463811	4.42251e-21	-0.831834	5.23229e-85	-0.13079	0.0465209	1.28992	1.45076e-23	1.41756	7.30584e-102	-0.882674	1.44714e-39
ENSG00000137575	-0.11106	0.0610049	0.563978	1.30299e-73	-1.06752	2.7104e-50	-0.412964	5.3093e-19	-0.241234	5.96439e-05	0.589223	1.471e-13	1.34283	1.60667e-23	1.19523	8.80534e-87	-1.35798	9.45741e-81
ENSG00000176155	0.141846	0.0668123	-0.629205	1.46032e-60	0.0171734	0.226175	-0.125907	2.00216e-15	-0.439958	4.13229e-160	0.030127	0.000660218	0.266146	1.61193e-23	0.52544	1.57661e-71	-0.162165	6.88047e-06
ENSG00000197386	0.123275	0.0785753	0.143654	7.97392e-12	0.27106	2.3696e-11	-0.0800897	5.67735e-09	-0.256667	2.41944e-36	0.136679	3.87729e-13	0.501823	1.61762e-23	0.383169	7.68566e-42	-0.60962	1.92388e-73
ENSG00000070047	0.182409	0.0235143	-0.0488716	0.0472355	-0.440041	5.28926e-35	-0.115116	1.01496e-08	-0.456404	1.20328e-63	0.00569896	0.356543	0.642997	1.83511e-23	0.559705	4.88206e-54	-0.674309	1.41462e-70
ENSG00000221866	0.722652	0.000412171	0.650423	3.19486e-63	0.0729025	1.49399e-05	0.111703	1.25536e-07	0.205303	5.42852e-17	0.0662056	2.42582e-06	0.228492	1.86185e-23	0.452614	1.061e-37	-0.327623	1.67963e-77
ENSG00000154640	-0.127712	0.158564	0.166427	6.06383e-12	-1.25436	1.0466e-38	-0.35755	2.16892e-08	-2.20499	6.3243e-216	-0.30346	1.81718e-05	1.48898	1.95582e-23	1.53849	2.44057e-106	-2.83391	6.39199e-129
ENSG00000187210	-0.263894	0.0855658	-0.903838	9.36053e-61	-1.53784	2.10585e-133	-0.126296	4.21743e-13	0.0813201	0.00160389	0.115201	9.40157e-14	0.188683	1.95582e-23	0.635211	1.87418e-109	-0.550812	3.65606e-50
ENSG00000111653	0.0569003	0.192266	0.266741	3.27364e-26	-1.38009	1.92463e-120	-0.640979	8.0364e-18	-0.203947	3.33107e-06	0.631231	2.13257e-13	0.958359	2.01291e-23	0.467518	3.80856e-31	-1.12912	3.18208e-59
ENSG00000121057	0.300074	0.000214934	0.316772	9.01096e-19	-0.414204	1.14736e-68	-0.127073	4.78904e-11	-0.0556586	0.0151397	0.113247	1.01785e-07	0.323622	2.08989e-23	0.479652	2.67472e-42	-0.469313	4.79969e-54
ENSG00000126254	-0.152304	0.0126153	0.528874	3.02335e-53	0.00131362	0.494148	-0.355205	4.71027e-07	0.0188011	0.361356	0.628371	2.54997e-15	1.22991	2.26608e-23	0.742879	2.02168e-53	-1.17192	1.38915e-61
ENSG00000174721	0.655107	0.0224051	1.4553	1.75173e-94	1.29205	5.41287e-41	-0.232534	4.64015e-14	-0.28446	4.43229e-50	0.152838	0.00102745	0.99853	2.26955e-23	0.9479	2.95587e-84	-0.923008	1.72692e-71
ENSG00000185829	0.418481	3.26875e-07	0.279929	2.05663e-14	-0.229948	5.23838e-32	-0.140338	1.44559e-30	-0.00586742	0.431165	0.208053	1.11129e-21	0.572482	2.42103e-23	0.475762	8.15407e-48	-0.491801	1.23604e-41
ENSG00000134058	-0.180067	0.00576366	0.49281	5.84375e-36	-0.275006	6.91239e-06	-0.300983	2.35062e-13	-0.554017	1.97513e-51	0.39962	5.15303e-14	0.869859	2.52737e-23	0.690893	1.04491e-53	-0.765728	3.93432e-41
ENSG00000126351	0.43144	0.00260853	0.882914	1.0543e-125	1.69718	2.92507e-57	-0.255367	8.37789e-11	-0.862029	1.36057e-102	0.408215	5.19494e-10	0.988876	2.56406e-23	0.770669	1.50976e-56	-1.03813	5.16179e-58
ENSG00000179820	-0.33632	0.00931576	-0.951267	4.24987e-59	-0.307047	2.1405e-15	-0.165561	1.17824e-09	-1.43571	8.24126e-158	0.021936	0.0553911	0.450616	2.56406e-23	0.608265	1.01622e-63	-0.800866	1.19662e-53
ENSG00000171680	0.14756	0.138722	0.0529911	0.0648801	-0.15949	5.51663e-07	-0.0844654	1.50529e-07	-0.00393499	0.399455	0.172957	3.22332e-17	0.31546	2.56406e-23	0.755914	2.39902e-94	-0.0255393	0.149752
ENSG00000158050	0.102832	0.210831	0.599297	1.23198e-24	-0.262889	9.50108e-46	-0.34982	2.25477e-16	0.694929	1.68435e-22	0.237175	3.50342e-05	0.375744	2.69602e-23	0.40741	3.50794e-39	-0.593114	5.24994e-40
ENSG00000136874	0.104097	0.077506	0.10157	0.000450878	-0.288528	1.50462e-08	0.093102	9.13226e-05	-0.160462	1.02338e-05	-0.177586	3.84718e-15	0.582273	2.71676e-23	0.84844	4.97786e-89	-0.920036	8.75351e-73
ENSG00000118690	0.0203166	0.454212	0.0512736	0.136657	0.261504	7.26176e-08	-0.0268543	0.0495822	-0.465501	2.07334e-94	0.00011344	0.495183	0.202583	2.79701e-23	0.528714	4.75503e-59	-0.85977	5.31956e-67
ENSG00000144406	0.265717	0.000276777	0.0114022	0.297647	-0.304516	3.62584e-62	-0.126276	5.30457e-31	0.142161	2.05441e-21	0.0140581	0.0649582	0.171108	3.04095e-23	0.0466214	0.000330633	-0.351226	8.99896e-57
ENSG00000115310	0.16441	0.0300898	0.791267	1.18821e-120	-1.27535	9.73919e-39	-0.289807	0.000116216	0.862312	1.01922e-27	-0.0755119	0.214982	1.77074	3.05144e-23	1.04955	6.01841e-72	-0.680464	1.59213e-19
ENSG00000196652	0.0505925	0.213669	0.505446	1.79287e-35	0.114424	0.00138289	-0.0346399	0.00309457	-0.159725	2.30672e-18	0.150226	2.61466e-18	0.542435	3.15367e-23	0.395401	2.29158e-47	-0.14917	1.18532e-09
ENSG00000139352	0.768793	0.000321119	2.08448	2.53712e-100	-0.25218	1.51249e-05	-0.0769642	1.24209e-05	-0.179304	1.82564e-60	0.278494	3.93154e-10	1.02902	3.1677e-23	2.12406	1.5141e-116	-0.420315	3.64459e-94
ENSG00000160216	0.106106	0.124942	-0.257242	1.46853e-20	-0.11026	0.00343427	-0.076759	3.73136e-09	-0.488385	3.2625e-167	0.162399	7.27578e-17	0.409529	3.53109e-23	0.426239	1.47244e-52	-0.758621	9.71131e-83
ENSG00000205309	0.0205432	0.393229	0.568136	1.30373e-32	-0.231488	1.18677e-05	-0.454652	7.35249e-20	-0.0715909	0.0260268	-0.192659	0.00132251	1.11534	3.54515e-23	0.817519	3.81994e-72	-0.838358	3.90751e-63
ENSG00000170312	0.139659	0.270336	0.811617	1.84371e-19	-0.0678443	0.0617946	-0.181138	6.69467e-12	-0.41465	5.66423e-78	0.15425	1.6234e-06	1.08782	3.64491e-23	1.14142	1.5988e-123	-1.12357	7.56328e-73
ENSG00000241343	-0.0131728	0.345968	0.791161	3.19268e-155	-0.762826	9.29415e-10	-1.24409	2.97555e-14	0.68081	6.98284e-15	2.07702	5.75112e-35	2.04355	3.71697e-23	1.70076	8.70231e-104	-0.828368	3.06947e-18
ENSG00000138028	0.17273	0.0674626	-0.555225	1.38341e-31	0.00591456	0.401625	-0.163876	1.57156e-09	-0.407276	1.20129e-95	0.0214287	0.136726	0.298069	3.81873e-23	0.186813	3.62486e-14	-0.496829	2.10759e-61
ENSG00000119397	0.15974	0.0475623	0.700711	5.22877e-72	-0.0830073	0.0306614	-0.0686023	1.99999e-07	-0.487692	3.06022e-178	0.0980628	1.79055e-19	0.777167	3.8302e-23	1.08303	4.37968e-114	-0.666711	1.36024e-58
ENSG00000110321	0.161598	0.000285571	0.452448	7.0541e-98	-0.535292	1.35241e-09	0.109186	0.0600982	-1.19863	5.25036e-84	0.515342	7.25614e-19	0.96078	3.91882e-23	1.05799	3.5419e-74	-1.41494	1.62123e-68
ENSG00000100591	-0.0893643	0.0470422	0.220214	2.66979e-20	-0.0885481	0.197337	-0.440142	2.56407e-10	0.803767	8.40352e-32	0.998777	4.23614e-30	1.15967	3.93592e-23	0.300639	4.10576e-15	-1.1224	1.5841e-46
ENSG00000183340	0.168523	0.000413024	0.517944	1.70046e-39	-0.433601	6.35438e-19	0.0413502	0.00781871	-0.467669	1.43552e-38	0.139609	3.02348e-10	0.310607	4.10737e-23	0.60892	4.34586e-61	-0.954479	8.44265e-85
ENSG00000115484	-0.0930137	0.0885792	0.953307	1.44703e-162	-1.40772	1.43204e-39	0.292822	0.00329898	0.538598	1.10967e-11	1.73713	6.31711e-32	1.93129	4.23646e-23	1.40456	2.59441e-97	-0.00126316	0.493487
ENSG00000175416	0.104102	0.111866	-0.111888	5.59796e-09	-0.822125	1.28679e-15	-0.238645	0.0321633	0.669553	3.11212e-18	0.509862	1.32911e-05	1.32666	4.71433e-23	0.166525	4.53383e-06	-2.68135	7.47237e-116
ENSG00000159403	-0.841495	0.000348627	-2.88544	2.52313e-140	0.022615	0.291873	-0.516117	1.70769e-29	-2.15198	1.10803e-194	0.150463	5.73646e-22	0.328346	4.94713e-23	0.150584	1.18059e-10	-0.76239	2.74332e-60
ENSG00000156603	-0.0376795	0.254081	0.611194	2.79382e-73	-1.54851	1.07081e-98	0.497023	9.90387e-08	-0.787002	1.22542e-38	0.180478	0.0187966	1.59583	4.96324e-23	1.12085	8.55268e-84	-0.626488	6.45375e-21
ENSG00000196455	-0.030787	0.31324	0.470669	2.54741e-28	-0.0936428	3.09032e-06	-0.075017	6.83499e-08	-0.13771	2.43897e-12	0.100737	9.12561e-17	0.355403	5.04205e-23	0.337795	3.59095e-51	-0.171365	1.01916e-10
ENSG00000106683	0.109879	0.0482749	-0.186562	1.337e-09	-0.395925	3.78876e-71	-0.233678	6.07891e-14	-0.460979	4.39503e-127	0.156384	2.29931e-10	0.539549	5.15322e-23	0.405675	1.06339e-39	-0.333558	7.81e-26
ENSG00000150551	0.130358	0.275185	0.810663	2.55303e-35	-0.462413	1.82909e-18	-0.246586	5.7108e-10	-0.479686	3.20393e-48	0.205026	1.06764e-06	0.933814	5.16188e-23	1.89324	5.04116e-115	-0.783072	8.18251e-53
ENSG00000090621	-0.311447	4.21982e-05	-0.684987	3.69963e-72	-0.572271	5.26956e-22	-0.231768	3.60034e-12	-0.81875	8.51459e-67	0.0173703	0.262383	0.866471	5.23793e-23	0.863078	3.99305e-78	-1.37021	4.08997e-76
ENSG00000140464	-0.120465	0.00771992	0.00468714	0.433437	0.714892	7.51839e-44	-0.119018	5.15083e-18	0.148439	1.57088e-11	0.112231	2.41665e-09	0.251009	5.38116e-23	0.61979	1.69163e-92	-0.489846	6.98356e-89
ENSG00000100243	-0.243584	0.000969919	-0.504594	2.70966e-58	-0.801876	1.88122e-38	-0.992637	2.31387e-44	-1.07065	1.75178e-109	0.0420688	0.181758	0.99659	5.40594e-23	0.596728	2.71917e-47	-1.03024	1.92169e-66
ENSG00000155657	-0.160287	0.0534371	-0.313512	4.49154e-70	-0.257928	6.73391e-67	-0.0785598	8.36436e-22	0.395439	1.54249e-82	0.0647709	8.19898e-14	0.256858	5.46559e-23	0.420764	8.71675e-91	-0.483746	2.61631e-81
ENSG00000139970	0.84358	7.13765e-05	-0.0480154	0.0100966	-0.766748	3.46746e-44	-1.3608	1.10831e-45	-0.349144	4.64694e-19	-0.526468	7.18609e-08	1.06982	5.75394e-23	0.0608405	0.0679872	-0.451481	3.93543e-15
ENSG00000128272	-0.228912	0.00543889	0.392292	1.96824e-57	-0.903336	4.1291e-23	-1.04623	5.65061e-31	-0.791208	1.78924e-30	1.66063	1.2189e-37	1.37649	6.06053e-23	1.11347	6.83521e-81	-2.17342	2.27639e-97
ENSG00000164338	-0.0254362	0.305063	0.590141	3.76771e-38	-0.00276053	0.473863	-0.0682828	3.80754e-14	0.463033	1.70254e-43	-0.0785555	6.63588e-07	0.536247	6.13105e-23	0.446583	1.29501e-61	-0.554535	1.95865e-87
ENSG00000091732	-0.194944	3.5707e-05	0.0504443	0.147102	-0.545439	8.75907e-102	-0.19463	1.49099e-13	-0.32084	7.05213e-69	0.0978051	2.11106e-05	0.488115	6.36311e-23	0.370329	1.82382e-39	-0.582016	1.49071e-61
ENSG00000117394	0.205127	0.230106	-2.20498	4.84897e-110	-0.945682	6.82353e-52	-0.240168	4.80517e-07	-0.165794	2.43077e-15	0.0855642	3.42791e-09	0.22823	6.53808e-23	0.428057	1.42785e-54	-0.579187	5.63198e-21
ENSG00000138756	0.19418	0.000999504	0.315777	1.87915e-20	-0.316781	3.20323e-31	-0.0679781	8.0435e-12	-0.418927	1.69275e-156	0.155905	9.09358e-17	0.58966	6.79306e-23	0.0842182	0.000513123	-0.254375	2.82852e-25
ENSG00000102471	-0.220359	0.0183077	0.880056	2.82892e-75	-0.3678	2.40994e-19	-0.136023	7.72946e-11	0.0124199	0.375201	0.181639	2.8515e-08	0.48224	6.79306e-23	0.682407	1.10094e-64	-0.179147	1.54137e-07
ENSG00000164182	0.00206852	0.489695	0.802355	1.20915e-106	-2.27852	1.49412e-165	-0.281022	0.0234827	0.0785469	0.154455	1.27537	6.6532e-18	1.67076	6.82166e-23	1.54024	1.22247e-99	-1.37403	4.41298e-49
ENSG00000113387	0.0457871	0.323482	0.302586	6.22462e-75	-1.19729	2.80417e-50	-1.74442	4.37628e-58	-1.58089	2.63845e-157	0.756753	4.40509e-11	1.4767	7.05014e-23	1.07446	1.01436e-77	-1.01804	7.60185e-35
ENSG00000103056	0.413319	0.0050492	-0.432805	2.77219e-30	-0.0241299	0.0965015	-0.0439674	0.0226042	-0.198511	3.61863e-68	-0.0854856	5.18901e-07	0.201081	7.08587e-23	0.248332	2.98022e-17	-0.606307	7.8597e-81
ENSG00000162734	0.387242	0.0224106	1.22968	9.11677e-111	-1.49467	1.2054e-65	-0.208356	0.00148448	-0.0341517	0.256581	1.392	3.68398e-32	1.60856	7.14439e-23	2.08186	6.43773e-131	-0.872421	1.3722e-43
ENSG00000081138	0.119943	0.317218	1.37457	2.218e-72	-0.00224229	0.452782	-0.0840064	7.42882e-20	0.0245698	0.0535501	0.0346542	0.0190291	0.443906	7.81573e-23	0.274795	3.85534e-24	-0.399615	5.01687e-58
ENSG00000104866	0.161202	0.0271613	-0.124379	3.27831e-05	0.160129	9.49021e-06	-0.149086	3.05718e-08	0.592296	2.64923e-50	0.0440871	0.024542	0.206657	8.00612e-23	0.336879	9.47367e-34	-0.561479	8.504e-67
ENSG00000144712	-0.00407071	0.480284	0.230093	1.78151e-09	-0.292569	3.0003e-42	-0.15141	3.52305e-25	-0.32977	8.2296e-160	0.0456425	0.0196758	0.317855	8.14458e-23	0.604373	1.54796e-85	-0.49675	2.53001e-84
ENSG00000078369	0.230084	0.00170802	0.392884	2.41426e-69	0.0254658	0.398085	-0.810917	7.7995e-24	1.56476	2.09921e-83	0.548677	2.36995e-15	1.30325	8.24406e-23	0.284638	2.19329e-13	-1.47978	2.98695e-85
ENSG00000198142	0.182519	0.046564	0.327719	2.64025e-15	-0.439494	2.60705e-30	-0.131881	8.81791e-14	0.0546266	0.0488643	0.0768579	1.33046e-08	0.617171	8.60758e-23	0.705722	9.3757e-95	-0.574235	5.4647e-76
ENSG00000183137	0.262616	2.48008e-05	0.583437	7.43472e-61	-0.665588	1.18402e-100	-0.0812135	3.93626e-06	-0.0986057	0.0043916	-0.0472165	0.00973236	1.01505	8.7162e-23	0.696705	3.27267e-62	-0.554858	5.51823e-38
ENSG00000135778	-0.0786432	0.100873	-0.174568	1.12699e-15	0.174073	0.000238587	-0.285343	3.0256e-16	0.115298	2.33337e-05	0.0159426	0.314375	0.634688	9.4512e-23	0.867459	4.204e-101	-0.973647	2.47271e-74
ENSG00000174953	0.114125	0.00635162	0.752164	6.0956e-115	-0.616783	3.33257e-26	-0.137211	3.76278e-08	-0.495479	9.51057e-27	0.176412	4.578e-06	0.914846	1.03294e-22	1.59214	6.67162e-114	-0.716355	4.08627e-37
ENSG00000100220	-0.273668	0.00014777	0.285839	2.06961e-29	-0.824299	1.59898e-28	-0.642515	2.60156e-23	-1.47776	7.89167e-181	0.465459	2.50288e-13	1.11676	1.10969e-22	1.23176	2.94543e-90	-1.47757	1.62796e-79
ENSG00000112699	0.0315921	0.340002	-0.862075	4.02154e-59	-0.150428	9.22765e-09	-0.187493	2.44867e-08	-0.304377	3.34163e-14	0.106214	1.14703e-07	0.208645	1.11571e-22	0.395376	1.91944e-41	-0.588833	8.13223e-53
ENSG00000161551	0.31125	6.34524e-07	-0.0433337	0.105464	-0.153412	4.16011e-06	-0.123467	3.84498e-12	-0.226919	2.16373e-43	0.099154	5.87025e-09	0.517746	1.1481e-22	0.418594	3.95494e-50	-0.351688	6.48403e-23
ENSG00000162599	0.447635	0.0140576	0.870932	4.19496e-122	-1.5826	2.59181e-106	-0.189363	1.7706e-10	-1.04834	2.17479e-101	0.155298	0.000335624	1.49502	1.16318e-22	1.84332	6.61834e-112	-0.839247	8.9522e-29
ENSG00000182103	0.256375	0.166417	0.161343	0.000865523	0.20666	0.0211857	-0.619516	1.26936e-21	-0.493249	2.1699e-44	0.141325	0.00357347	1.00366	1.21121e-22	0.812198	2.3203e-97	-1.49429	3.01488e-80
ENSG00000184905	0.735291	0.000268205	0.489896	1.86207e-74	-0.881411	4.96784e-14	-0.0829926	0.234025	1.64997	1.06061e-90	1.36547	3.03015e-22	1.59529	1.21565e-22	0.569463	5.63254e-35	-0.762834	1.09008e-22
ENSG00000177119	-0.304215	0.00265299	-0.603372	1.02034e-45	-0.185663	2.72906e-09	-0.124066	2.88965e-22	-0.462396	3.48033e-37	-0.0480628	2.27214e-07	0.388055	1.22879e-22	0.550496	1.25477e-80	-0.473572	1.54063e-35
ENSG00000172379	0.505213	0.000216852	-0.264833	4.36659e-14	-0.04519	0.205846	-0.134039	1.08647e-18	-0.252366	1.28824e-74	0.0772745	5.52604e-06	0.30773	1.24689e-22	0.633774	3.94791e-79	-0.525644	1.98075e-63
ENSG00000153922	0.311085	0.00214062	0.1854	1.02976e-15	-0.582539	4.71406e-23	-0.0789897	2.22012e-15	-0.320403	9.95577e-18	0.090955	1.631e-08	0.814419	1.34842e-22	0.951009	1.77272e-82	-0.633903	5.79439e-46
ENSG00000189227	-0.00548887	0.471657	0.317868	2.52148e-31	-1.0237	1.56572e-51	-0.152743	0.018322	0.67626	1.52923e-20	0.610189	4.35731e-09	1.19553	1.3535e-22	0.830609	2.62134e-60	-1.39298	1.4358e-55
ENSG00000113108	0.358888	4.65702e-05	0.362561	6.82211e-21	-0.427372	2.97677e-44	-0.184627	4.10235e-19	-0.255051	1.09618e-29	0.142019	1.93595e-06	0.363092	1.43718e-22	0.704143	1.18439e-70	-0.368626	6.05614e-35
ENSG00000174405	0.197979	0.00245261	0.578881	1.60096e-40	0.489101	3.65062e-17	-0.0714795	7.83723e-08	-0.203518	5.29016e-29	-0.0356352	0.0124298	0.342948	1.47699e-22	0.547151	4.35292e-50	-0.642249	7.83434e-96
ENSG00000130724	-0.167937	0.000484153	0.0564553	3.95499e-05	-0.911175	1.54043e-14	-0.889561	4.23279e-10	-1.3347	5.26959e-81	-0.372319	0.00148134	1.51925	1.54554e-22	1.2119	2.74459e-77	-1.17087	2.43442e-38
ENSG00000179918	-0.135371	0.00309835	0.305131	1.06454e-27	0.54031	3.84357e-09	-0.360214	6.86936e-13	-0.512503	1.45241e-22	0.0762783	0.08707	0.9531	1.55714e-22	0.814122	3.6929e-63	-1.43161	1.56422e-82
ENSG00000186104	0.0174136	0.401188	0.505371	9.45032e-23	0.0186898	0.306526	-0.119079	8.40747e-24	-0.163053	2.82433e-35	0.0410637	0.0337018	0.666914	1.56724e-22	0.48783	2.83407e-62	-0.531624	2.90422e-77
ENSG00000092621	-0.525323	2.10901e-06	0.449179	5.99426e-40	-0.959632	2.30396e-60	-0.376534	4.48924e-19	-0.974747	5.82232e-129	0.53257	1.09666e-13	1.22255	1.58362e-22	1.38153	1.08048e-104	-1.11342	4.99787e-50
ENSG00000172375	0.204301	0.0304647	0.0127514	0.333471	-0.215625	1.37906e-45	-0.085078	7.80498e-06	-0.180801	9.49874e-52	0.0459817	4.99028e-05	0.333875	1.62943e-22	0.742977	3.32887e-94	-0.350202	9.42211e-72
ENSG00000135097	0.313651	0.0382361	0.462107	5.29569e-39	-1.64544	3.57525e-208	-0.34952	4.74648e-14	-0.280702	2.25603e-66	0.144907	0.000272055	1.13925	1.70207e-22	1.63884	7.48234e-111	-1.37004	4.98691e-87
ENSG00000163755	-0.0691985	0.321202	-0.35856	4.97292e-27	-0.775514	1.13041e-88	-0.160176	6.79318e-14	-0.496884	1.67703e-124	0.0791608	8.26593e-07	0.394765	1.79061e-22	0.720209	6.91456e-81	-1.22831	5.92853e-90
ENSG00000115541	-0.255409	0.00184718	-0.654644	5.70998e-119	-0.194527	0.0659859	-0.704396	4.60304e-06	-2.12686	1.38385e-109	-0.382199	0.00251929	1.84917	1.79893e-22	0.55848	8.31033e-32	-4.26129	2.87207e-138
ENSG00000143545	-0.485871	5.99144e-05	-1.65926	4.90703e-126	-1.55861	2.85932e-111	-1.04134	1.39653e-24	-2.93997	3.05869088848547e-315	0.282733	9.08636e-06	1.04265	1.91104e-22	0.862117	7.14177e-57	-3.29589	5.39761e-155
ENSG00000005448	0.0939964	0.104253	-0.185272	9.26921e-14	-1.21477	3.19544e-59	-0.930811	6.66172e-21	-0.293219	3.21425e-14	0.702824	1.31614e-21	0.970406	2.02123e-22	0.714932	2.25427e-56	-1.46601	4.89992e-68
ENSG00000205593	0.318729	0.00427926	-0.521151	3.07422e-33	-0.446334	5.75014e-62	-0.197861	9.51491e-16	-0.2392	1.6127e-79	0.0821373	1.90659e-05	0.526213	2.11457e-22	0.605624	5.65486e-73	-0.923368	4.24845e-104
ENSG00000204859	-0.036805	0.262328	-0.295031	3.92181e-14	-0.686169	3.82049e-74	-0.170544	1.57659e-12	0.0609553	0.0213673	-0.0555116	0.0108834	0.394711	2.13191e-22	0.818769	2.2618e-94	-0.353231	2.95002e-24
ENSG00000120805	-0.446055	3.09841e-05	-0.743966	1.0954e-92	-1.78959	7.42853e-192	-0.73235	8.53962e-25	-1.3395	8.13648e-131	0.35951	1.12854e-12	1.02026	2.14405e-22	0.253076	1.92944e-13	-1.68445	7.76054e-85
ENSG00000108774	-0.0111654	0.427608	0.585558	1.63088e-74	-0.106361	0.127984	-1.05688	3.15709e-45	-0.482908	1.77502e-20	-0.505354	6.77386e-10	1.19753	2.2478e-22	1.40201	5.07757e-106	-0.929046	5.2289e-47
ENSG00000133030	0.367885	2.36224e-05	0.156743	1.04814e-15	-0.27391	7.68232e-12	-0.142872	1.24919e-17	-0.29598	3.75195e-34	-0.0274872	0.0959009	0.389749	2.28533e-22	0.521467	1.08673e-49	-0.672971	5.22236e-78
ENSG00000100526	0.026723	0.444868	0.512011	2.25103e-08	-0.0869624	0.0515386	-0.555398	2.73451e-30	-0.511217	4.53947e-61	-0.0713427	0.0899743	1.22971	2.36731e-22	0.395219	1.8679e-39	-0.863735	1.3465e-46
ENSG00000173611	0.33279	5.0379e-05	0.615788	2.15041e-70	-0.0219597	0.229673	-0.0619512	2.10448e-07	-0.266128	5.34796e-102	0.100606	1.73226e-07	0.464953	2.36731e-22	0.601069	1.71778e-74	-0.308268	3.73036e-21
ENSG00000164543	0.215998	0.0549576	0.575871	1.79893e-44	-0.0441053	0.0971432	-0.0293844	0.10139	-0.148642	3.35876e-07	-0.0641554	0.0175517	0.945011	2.46939e-22	1.00466	3.73378e-75	-0.982177	4.99675e-74
ENSG00000170043	-0.0617698	0.127896	0.226779	3.18699e-28	-1.6672	5.94042e-50	0.480737	0.000909673	-1.38412	4.43977e-96	0.592077	3.59682e-06	1.34715	2.50263e-22	1.14535	2.54308e-79	-1.6405	5.27627e-59
ENSG00000135974	0.105803	0.0223563	0.442102	7.85197e-47	-0.0292983	0.373032	-0.155391	7.13123e-10	-1.08854	3.18744e-155	-0.010351	0.390655	0.956514	2.67689e-22	0.943833	3.06252e-76	-0.928553	2.69088e-61
ENSG00000142686	0.511039	0.000685414	0.160662	6.11267e-08	-0.58878	3.31909e-106	-0.416203	1.14629e-20	-0.450046	5.34396e-35	-0.00977949	0.41596	0.357902	2.68996e-22	-0.0514118	0.0550612	-0.305634	1.06774e-23
ENSG00000198900	0.138231	3.79374e-05	0.612271	4.02833e-98	-1.24762	3.04952e-46	-0.470384	4.35437e-21	-0.6777	2.77592e-31	0.483565	1.75798e-16	1.57835	2.70632e-22	1.52438	3.3864e-101	-1.73603	1.4347e-77
ENSG00000156273	0.0352525	0.360924	0.677706	3.51378e-60	-0.207564	7.92572e-15	-0.0655614	9.05866e-07	-0.334655	2.19672e-21	0.0435256	0.000781275	0.446128	2.71959e-22	1.01628	1.3635e-101	-0.732805	2.34779e-96
ENSG00000154118	0.72761	0.000157799	0.547184	2.57529e-31	-0.0834599	5.4215e-09	-0.156789	2.52609e-25	0.495492	6.17773e-63	0.0875776	9.71566e-06	0.296123	2.80766e-22	0.117922	5.78896e-07	-0.35504	2.46033e-80
ENSG00000206432	0.0928713	0.0856909	-0.122071	4.30983e-05	-0.177955	8.13491e-31	-0.0221911	0.0627153	-0.325323	1.04258e-51	-0.0868437	5.02308e-13	0.3359	2.87904e-22	0.831926	2.14404e-110	-0.0397564	0.0366501
ENSG00000163875	0.227207	0.000539609	0.58291	2.84321e-97	-1.82397	1.88486e-157	-0.434372	1.51075e-09	-0.335424	3.16772e-09	0.636083	1.50447e-09	1.40387	3.09274e-22	1.285	9.37574e-92	-1.98871	2.02836e-103
ENSG00000101361	-0.0740808	0.139185	0.542728	2.79919e-71	-0.712574	5.09688e-33	-0.489043	1.68646e-21	-0.700826	3.8161e-67	-0.294745	1.15606e-07	1.00771	3.1152e-22	1.09855	8.7639e-84	-0.530796	1.08384e-20
ENSG00000198492	-0.0317707	0.21112	0.770873	4.36773e-113	-1.13545	6.17515e-60	-0.737661	1.39246e-25	-0.762883	1.40055e-71	0.967503	3.09037e-24	1.24715	3.19425e-22	1.50762	5.0641e-99	-1.46547	1.8752e-64
ENSG00000114391	-0.141993	0.144984	0.246494	4.18703e-87	-1.86765	3.37929e-52	-0.16948	0.112003	-1.08085	2.03282e-38	0.427643	0.000333797	1.83457	3.30124e-22	1.32877	3.15764e-82	-1.32122	5.93346e-42
ENSG00000089048	0.0547022	0.274595	0.506782	5.02847e-70	-1.29157	7.58177e-69	-0.453299	5.65338e-25	-1.24172	2.08653e-135	0.414322	6.69718e-14	1.46398	3.41906e-22	0.988553	2.7567e-67	-0.986481	3.15243e-45
ENSG00000143761	-0.194919	0.000870402	0.0493654	0.000478499	-0.605677	1.68253e-07	0.38747	6.14651e-05	-2.23774	6.44758e-151	0.958187	1.29991e-23	1.42956	3.52131e-22	1.10166	6.12007e-79	-1.70686	8.48711e-68
ENSG00000077454	0.0276983	0.375071	-0.180108	1.2682e-07	-0.00101511	0.487908	-0.162953	3.86682e-20	0.0671675	0.000927719	-0.131755	2.70397e-17	0.312551	3.64353e-22	0.404866	6.98662e-63	-0.515605	1.44281e-88
ENSG00000184220	0.0412221	0.32585	0.798789	6.74064e-87	-0.25173	2.75716e-05	-0.343548	4.5709e-11	-0.219573	2.68809e-07	0.255575	0.000348832	1.25178	3.64353e-22	0.286751	2.8977e-15	-0.630978	1.32172e-31
ENSG00000151665	0.129003	0.00318048	0.0810491	0.00019431	-0.440615	2.20331e-12	-0.222417	5.86179e-08	-0.574516	1.81009e-48	0.172316	0.00013147	0.929048	3.98777e-22	0.73449	2.59912e-62	-1.04812	2.0858e-70
ENSG00000140577	0.0671525	0.0937791	-0.0019208	0.473968	-0.236781	6.36788e-27	-0.0772874	1.01113e-09	-0.349047	4.57808e-69	-0.0750754	1.95561e-07	0.413824	3.99909e-22	0.521984	3.51316e-61	-0.198844	1.52852e-13
ENSG00000143669	0.303095	7.96113e-05	0.277277	5.27034e-26	-0.110819	2.01315e-11	-0.124297	4.57962e-34	0.310786	3.69371e-26	0.0271053	0.0109013	0.262288	4.15039e-22	0.24628	1.59184e-36	-0.410856	3.14244e-70
ENSG00000160124	-0.113914	0.0823973	-0.0102606	0.389299	-0.815406	2.81301e-38	-0.209463	8.49886e-10	-0.292286	4.41742e-11	0.00182864	0.486584	0.954919	4.21486e-22	1.12509	4.23508e-88	-1.08845	2.09848e-58
ENSG00000204946	0.236147	0.000422211	-0.120657	0.000163597	-0.231215	1.93161e-31	-0.146875	5.82285e-21	-0.0812376	0.000766741	0.231778	4.4272e-22	-0.237801	4.64727e-22	0.787999	6.73059e-93	-0.513553	2.79897e-82
ENSG00000108852	0.321304	0.00015434	-0.246581	1.47381e-13	-0.189381	3.5048e-05	-0.0373712	0.0810583	0.703254	3.4044e-64	-0.0226422	0.168515	0.354431	4.7101e-22	0.329005	9.39047e-29	-0.681965	1.37153e-88
ENSG00000162222	-0.0461738	0.224165	0.578428	3.75451e-45	-0.284064	1.72708e-05	-0.133925	0.00637117	-0.592385	2.81025e-59	0.153022	0.00857762	0.954534	4.98568e-22	1.03022	2.29018e-86	-0.96441	9.58827e-76
ENSG00000163462	0.756847	2.04628e-06	0.33488	5.54826e-16	-0.0299255	0.17577	-0.129434	8.0456e-09	0.343343	2.09106e-52	-0.0157858	0.168515	0.367327	5.10702e-22	-0.0152373	0.259403	-0.562921	4.51973e-100
ENSG00000197461	-0.361148	0.022173	-0.380412	6.78598e-19	-0.645263	5.76101e-39	-0.102431	1.00699e-09	-0.226004	1.08423e-15	0.0369113	0.0370524	0.190537	5.13213e-22	0.246576	7.48353e-20	-0.566978	3.27546e-35
ENSG00000168765	-0.235114	0.0023873	-0.384085	9.92193e-20	-0.353249	6.09662e-46	-0.00882528	0.361071	-0.0593491	0.0145183	0.102833	1.98795e-11	0.492947	5.29387e-22	0.752568	2.58519e-83	-0.728589	4.76616e-60
ENSG00000183624	-0.0426133	0.186544	0.387237	1.42653e-20	-0.0568422	0.139599	-0.267722	1.60848e-16	0.108464	0.00173576	0.127825	0.000623062	0.863082	5.39177e-22	0.797722	6.18476e-75	-0.738282	5.56081e-64
ENSG00000128011	0.675636	1.19462e-05	0.83336	3.95753e-51	-0.0714394	1.09616e-05	0.00134722	0.465459	-0.31349	3.02062e-129	0.187001	5.82221e-12	0.281674	5.48051e-22	0.641753	1.56936e-69	-0.410248	2.62203e-69
ENSG00000139726	-0.00527162	0.458749	-0.464525	7.20115e-62	-1.12751	1.09667e-42	-0.325736	3.12452e-12	-1.87238	1.95302e-226	0.0677565	0.0327458	1.1644	5.49166e-22	0.293281	8.27097e-15	-1.70689	1.56111e-81
ENSG00000111845	-0.0603663	0.168464	0.789389	7.28687e-83	0.353939	0.000180355	-0.297911	9.82696e-10	0.374779	4.16267e-09	0.661544	6.86178e-19	1.08022	5.53483e-22	1.00224	7.42764e-75	-0.230864	0.000217748
ENSG00000213015	-0.00378873	0.485942	-0.335508	7.89095e-29	-2.22993	5.63594e-253	-0.414604	6.29147e-11	-0.0857849	0.048839	-0.638952	1.64757e-20	0.886442	5.76982e-22	0.735625	2.50611e-56	-1.16509	3.42283e-52
ENSG00000179010	-0.122352	0.010204	0.00597456	0.325492	-0.409806	0.000588563	-1.94682	7.05754e-38	-2.0934	1.65963e-161	-0.69025	1.75345e-12	1.54582	5.80748e-22	1.00041	2.51661e-70	-1.78065	7.86358e-69
ENSG00000162522	-0.109885	0.201788	-0.711396	2.5193e-59	-0.303718	2.73505e-18	-0.229124	4.2914e-14	0.246505	2.55258e-23	0.0307089	0.0251216	0.453535	5.99879e-22	0.524498	2.12412e-60	-0.98338	1.49358e-70
ENSG00000007080	-0.00696512	0.47383	-0.208572	1.83973e-20	-1.44549	1.35316e-71	-1.51448	6.73547e-48	-1.61322	7.50758e-159	0.679212	1.46143e-13	1.12774	6.23678e-22	0.668674	7.43412e-47	-2.04437	2.36237e-93
ENSG00000130066	-0.221131	0.0403815	-0.279852	1.91337e-13	0.248493	0.0218033	-1.27075	1.99285e-42	-1.52561	3.7371e-77	0.306265	0.000720061	1.36108	6.24377e-22	0.809882	9.87894e-66	-1.34244	2.96211e-47
ENSG00000198901	0.226945	0.124492	0.674382	3.37655e-22	-0.503266	8.26325e-102	-0.0985932	4.92512e-23	-0.113196	3.45897e-07	0.00135495	0.475828	1.20673	6.27705e-22	0.834594	7.05022e-91	-0.822721	2.35403e-83
ENSG00000170581	-0.0423304	0.331268	-0.432205	2.65951e-39	-0.423146	1.55062e-16	-0.228577	7.37108e-14	-0.713302	3.93072e-55	0.0944644	9.48743e-05	0.662085	6.33038e-22	0.598621	4.22064e-57	-0.604317	1.46626e-44
ENSG00000117523	0.240738	0.00145743	0.270458	2.4419e-46	-0.668928	2.73992e-24	-0.08233	1.30685e-05	-0.413488	5.41934e-15	0.00224027	0.463348	0.887516	6.38925e-22	0.901326	1.11933e-65	-0.958575	1.92224e-53
ENSG00000146776	0.242713	1.27604e-05	0.844792	6.72568e-72	-0.0775362	0.000147437	-0.139451	6.0987e-30	-0.261162	4.54563e-98	0.0271942	0.0193263	0.345236	6.5222e-22	0.872577	1.82336e-112	0.22438	1.59677e-13
ENSG00000161970	-0.0250258	0.413159	0.168812	1.04358e-51	-3.48769	4.88376e-175	-0.484719	0.000168865	-0.631907	1.79332e-16	0.70139	5.72086e-09	1.76748	6.58954e-22	1.3099	1.73472e-78	-1.101	1.99302e-34
ENSG00000180190	0.0137275	0.450542	-0.68745	8.19271e-42	-0.260825	6.30333e-10	-0.216122	2.27159e-12	-0.391056	1.97897e-48	0.0597165	0.00249835	0.397834	7.12125e-22	0.70277	8.07686e-79	-1.03434	2.44393e-82
ENSG00000119630	-0.382366	0.00771992	-2.87571	3.07716e-164	-0.271722	5.86545e-76	-0.46855	9.57662e-25	-0.490669	3.58946e-59	0.000380567	0.484934	0.213171	7.54235e-22	-0.04	0.115075	-0.543141	1.24434e-64
ENSG00000186908	0.397874	2.04949e-06	0.654534	1.64099e-74	0.0682048	0.115061	-0.0556439	0.000507558	-0.343928	1.12933e-36	0.21283	7.0382e-21	0.574427	7.71314e-22	0.801904	1.57034e-77	-0.77886	4.71838e-104
ENSG00000196526	0.403218	0.00017222	0.740087	3.46154e-82	0.580011	4.5204e-30	-0.0217521	0.0942857	-0.242837	2.11892e-11	0.070019	3.07311e-06	0.554542	7.74324e-22	0.550233	5.07482e-51	-0.452838	9.34048e-63
ENSG00000146386	0.0921927	0.291036	1.49021	1.23387e-150	0.126748	0.131935	-1.21775	1.83525e-43	-1.4035	5.41166e-142	1.30712	5.46063e-20	1.93206	7.96754e-22	2.08462	1.66438e-130	-1.22295	8.09614e-49
ENSG00000141279	0.0189014	0.348714	0.247418	2.88268e-24	0.35268	1.95894e-09	-0.184157	1.10847e-14	-0.427359	3.21411e-81	0.0584265	0.00394174	0.595113	8.08173e-22	0.826583	1.2858e-80	-0.787717	3.09202e-62
ENSG00000132002	-0.0671735	0.168974	0.311778	2.18367e-17	-0.116433	0.0779406	-0.434414	2.36978e-19	-0.843677	2.34796e-35	0.20851	1.4667e-05	1.07289	8.48869e-22	0.914305	1.98869e-69	-1.06128	2.73298e-60
ENSG00000140859	0.146031	0.117045	0.0560145	0.0527604	0.110824	1.03494e-05	-0.204088	3.26485e-20	0.21485	3.03035e-14	0.0214397	0.0939913	0.211485	8.5568e-22	0.525055	3.11552e-63	-0.484888	4.97564e-79
ENSG00000070756	0.0168203	0.418404	0.697208	1.04259e-127	-0.0666374	0.278519	0.111742	0.136822	-0.595835	1.38934e-14	0.887275	7.38031e-17	1.75071	8.96234e-22	1.58948	3.94013e-100	-1.41863	4.91642e-55
ENSG00000141429	0.0354353	0.252624	-0.38138	2.26484e-43	-1.35398	2.14943e-99	-0.154696	1.22813e-08	-1.05472	4.0591e-112	-0.0290082	0.113368	0.845016	9.17171e-22	0.789055	2.35575e-64	-0.717924	1.17014e-33
ENSG00000172301	-0.338131	0.00059064	-0.665208	1.6681e-98	-0.281809	0.0139984	-2.15557	1.98777e-42	-2.02788	7.39559e-151	0.543275	2.36106e-07	-1.08631	9.29709e-22	0.86311	3.28578e-62	-3.59836	3.22733e-134
ENSG00000185950	0.249192	0.0154367	0.549254	3.08867e-47	-0.372597	1.88706e-11	-0.0591566	1.15501e-07	-0.505068	5.48158e-83	0.211498	2.4742e-15	0.537695	1.00069e-21	0.954118	1.02942e-99	-0.636084	1.42483e-54
ENSG00000105298	0.108813	0.132545	0.00577843	0.438186	-0.212491	5.38638e-12	-0.0857372	3.28777e-12	0.00948115	0.347068	0.0340294	0.0290353	0.327888	1.00069e-21	0.598651	1.37289e-74	-0.275887	8.93736e-23
ENSG00000173848	-0.318493	0.0161926	-1.12715	2.99761e-68	-0.165343	2.43216e-09	-0.187508	8.42639e-24	-0.40093	9.0608e-22	0.00114742	0.472878	0.422946	1.0011e-21	0.646209	1.3453e-88	-0.893941	1.24842e-57
ENSG00000167967	0.151772	0.0568315	0.0679512	0.026672	-0.283746	3.29689e-63	-0.220731	8.24497e-20	-0.0649233	0.000671934	0.0747808	0.00259773	0.361621	1.02239e-21	0.403096	7.59121e-45	-0.280625	8.09412e-28
ENSG00000164099	-0.424018	0.111633	-0.613585	1.64438e-27	-0.0439012	0.0357476	-0.137046	2.64949e-07	-0.431508	1.03537e-85	0.129871	3.45414e-16	0.225188	1.08084e-21	0.367487	3.60817e-46	-0.83876	2.03002e-39
ENSG00000163386	-0.0395122	0.387048	-0.6967	8.63221e-65	-0.18568	6.31918e-06	-0.193469	1.82153e-21	-0.354738	9.32525e-26	0.0235747	0.00466778	0.380803	1.10037e-21	0.270543	7.64682e-44	-0.667037	5.5533e-47
ENSG00000171858	-0.163123	0.141914	0.419129	1.4351e-123	-2.12005	4.43999e-70	-0.106133	0.214231	-0.78499	1.25305e-24	0.932217	1.53127e-13	1.69131	1.13078e-21	1.48078	6.4986e-91	-1.04684	2.19509e-33
ENSG00000146433	0.232526	0.00108332	0.707117	9.77577e-58	0.104982	0.0258566	-0.0993278	1.41441e-15	0.125796	0.000164246	-0.0805039	0.000382985	0.515323	1.16513e-21	0.578911	1.3117e-51	-0.495093	2.38809e-54
ENSG00000164542	0.286584	0.00556934	0.337515	9.74315e-19	0.222868	2.41044e-08	-0.173194	1.92435e-31	-0.28408	2.06514e-91	0.0474854	1.48285e-07	0.392041	1.18e-21	0.844105	5.62054e-103	-0.457311	5.31206e-30
ENSG00000065970	0.251186	0.00044316	0.665397	1.58528e-52	-0.197841	3.88638e-16	-0.0926982	7.69365e-07	-0.481649	3.38455e-168	0.069688	0.00242701	0.302853	1.19844e-21	0.587096	2.53596e-77	-0.289067	2.34801e-39
ENSG00000135912	-0.373167	0.0316882	-0.661178	9.83093e-52	-0.140632	1.86075e-09	-0.144407	6.82314e-12	-0.144661	2.94527e-36	-0.0366774	0.000197447	0.539093	1.24537e-21	0.616207	3.47048e-87	-0.536216	3.70324e-27
ENSG00000155330	0.206568	0.000742469	1.40105	1.35529e-160	-0.18943	0.000828008	-0.230138	1.66546e-12	-0.392772	2.69819e-27	-0.133383	0.0032499	0.933153	1.28314e-21	1.2387	6.72494e-99	-0.861475	8.66925e-60
ENSG00000112659	0.0703777	0.158713	0.0608121	0.0188027	-0.275196	2.04511e-65	-0.0117538	0.276699	1.32867	7.97285e-138	0.136199	1.61139e-24	0.189848	1.34111e-21	0.436521	6.70433e-73	-0.440859	1.03577e-83
ENSG00000108669	0.392747	1.02561e-05	0.988921	3.13165e-89	-0.102941	2.24574e-12	-0.122311	3.36748e-13	0.34598	4.01426e-23	-0.134929	6.11015e-08	0.57408	1.43397e-21	0.514147	1.42644e-47	-0.494253	2.6443e-67
ENSG00000092978	0.0694497	0.102646	-0.147717	3.03256e-10	-0.0592616	0.165575	-0.150971	6.75855e-27	-0.375361	9.90916e-28	-0.0150462	0.249467	0.396215	1.58474e-21	0.612984	1.1034e-59	-1.17076	7.49242e-94
ENSG00000136938	-0.268288	0.00469428	-0.110095	8.45129e-09	0.641953	5.43655e-08	-1.38139	5.36861e-31	-2.81209	2.45972e-220	-0.331497	0.00162982	1.73956	1.69834e-21	1.43431	5.02427e-99	-2.20144	2.22843e-73
ENSG00000164933	-0.00386405	0.475234	0.450723	7.46079e-25	0.029032	0.17384	-0.143626	1.43366e-22	-0.373342	3.80737e-35	0.118456	4.91823e-18	0.547289	1.80885e-21	0.758368	1.79107e-80	-0.356454	2.71878e-39
ENSG00000196693	0.404532	4.76296e-06	0.589247	5.80957e-50	-0.56341	2.35197e-89	-0.115374	1.83872e-29	-0.0903357	2.7707e-14	0.0409697	0.00655832	0.45602	1.84604e-21	0.700343	2.46867e-70	-0.813996	6.78686e-84
ENSG00000165801	-0.00439845	0.479262	-0.85255	6.00044e-70	-0.415302	1.04674e-18	-0.134104	9.38892e-16	-1.27383	2.50253e-203	0.117487	2.9554e-15	0.607447	1.9337e-21	0.477959	4.82359e-60	-0.323399	3.94886e-21
ENSG00000124120	0.0766566	0.09436	-0.112303	0.000340136	-0.258228	1.49098e-35	-0.092834	1.19221e-08	-0.0279925	0.104244	0.0447711	8.21439e-08	0.32143	1.94615e-21	0.522154	3.915e-59	-0.617457	8.83438e-92
ENSG00000101220	0.0327816	0.358275	0.088634	0.000348669	-1.53734	1.00051e-152	-0.719962	1.2719e-29	0.350757	2.2938e-09	0.560995	2.56579e-12	0.915029	2.01719e-21	0.82575	4.13537e-67	-1.62806	7.57064e-99
ENSG00000147130	0.136452	0.0271084	0.555884	1.32122e-47	-0.290133	1.89228e-20	-0.189706	3.6173e-15	-0.559233	4.9367e-152	0.0640061	0.0149584	0.437023	2.03036e-21	1.05987	2.34342e-106	-0.250183	9.96231e-15
ENSG00000062485	0.0787571	0.0404758	0.696887	2.82459e-69	1.07907	3.70568e-71	-0.242272	6.69327e-14	-0.251094	1.16394e-34	0.127472	7.11447e-05	0.616267	2.21983e-21	0.68735	7.14338e-65	-0.631042	1.53304e-56
ENSG00000160404	0.140719	0.00770801	0.0576372	0.0745887	-0.0179441	0.344409	-0.165538	1.07918e-10	-0.532564	2.18725e-152	0.198336	7.07914e-10	0.566834	2.29902e-21	0.446166	1.53333e-45	-0.717189	8.69042e-69
ENSG00000139370	0.668301	0.00145434	-0.148122	0.000235701	-0.472178	2.13327e-28	-0.107908	3.49321e-06	-0.242142	9.69338e-92	-0.0360793	0.00581142	0.406768	2.32596e-21	0.690668	5.81469e-86	-0.605089	3.60141e-47
ENSG00000108448	-0.0443788	0.203403	0.471216	3.22479e-29	0.35296	7.667e-10	-0.152403	8.0464e-14	-0.203492	1.88606e-20	0.0951167	0.0015422	0.385213	2.45863e-21	0.652991	1.3002e-70	-0.789036	9.40838e-90
ENSG00000115307	-0.138443	0.000116515	0.0398862	0.0696308	-0.270701	0.000506771	-0.559132	5.20098e-29	-0.358195	2.65802e-11	-0.0101986	0.428862	0.967663	2.45892e-21	0.828371	4.19939e-66	-1.05967	3.38476e-65
ENSG00000183018	0.31024	0.0172587	-0.0486996	0.103342	-0.327391	2.06109e-31	-0.252385	1.12453e-16	0.0199108	0.206575	0.194929	3.32127e-14	0.333846	2.50184e-21	0.0632656	0.00690868	-0.533749	2.45035e-47
ENSG00000173821	0.142429	0.0322122	-0.349479	1.86832e-46	-0.74728	1.08674e-175	-0.0722835	2.94425e-19	-0.536516	1.59572e-182	-0.0230958	0.000508503	0.217156	2.51282e-21	0.336857	3.74125e-60	-0.237023	5.35146e-20
ENSG00000028277	0.560234	1.67631e-05	0.253742	3.05263e-15	-0.227935	9.36473e-76	-0.122303	3.75834e-22	-0.164723	7.21782e-59	0.062091	2.13201e-07	0.339411	2.54312e-21	0.57106	9.42586e-56	-0.197917	9.542e-26
ENSG00000107263	0.174236	0.0678307	0.118357	8.77724e-07	-0.446966	8.05731e-34	-0.202848	1.78525e-11	-0.562787	1.03478e-177	0.0670877	0.00362649	0.53583	2.54649e-21	0.578948	2.65028e-53	-0.554986	1.07261e-37
ENSG00000164054	-0.212521	0.0228314	0.260203	1.42552e-25	-1.23209	5.60997e-83	-0.182623	0.00905542	-0.810856	2.3498e-54	0.134797	0.0287376	0.836242	2.55758e-21	0.681036	5.94733e-54	-1.49801	7.70063e-89
ENSG00000163618	0.547979	0.000127871	0.0880045	0.000588164	-0.628719	5.79868e-38	-0.0941152	5.7237e-15	-0.24313	3.19663e-125	-0.0179876	0.082062	0.284702	2.55882e-21	0.498316	7.02613e-53	0.942504	1.84008e-61
ENSG00000169895	0.239044	0.000547639	0.242383	1.78688e-27	-1.02464	1.1264e-57	-0.0790992	0.000461224	-0.602356	8.36056e-43	0.18983	4.2927e-09	0.929604	2.6179e-21	0.674116	2.03432e-46	-0.645394	4.95914e-30
ENSG00000062194	0.146086	0.0178462	0.375965	2.07192e-74	-0.980784	7.01626e-30	-0.291259	2.65595e-14	-1.34384	4.52625e-123	0.1087	0.00275093	1.36226	2.81423e-21	1.05095	8.65276e-78	-1.14552	4.05527e-58
ENSG00000100804	-0.313006	1.87918e-06	0.311256	3.15526e-65	-0.167939	0.0936278	-0.395073	0.00372308	-2.98284	4.99002e-235	0.156288	0.131396	1.71992	2.92587e-21	1.76388	6.62424e-112	-3.628	3.30813e-132
ENSG00000137710	-0.0401156	0.278918	-0.576494	8.61612e-76	-1.20669	9.36507e-44	-0.296362	3.72275e-15	-1.60361	1.51544e-210	0.160456	1.74936e-06	1.00089	2.92587e-21	0.675771	2.38359e-51	-1.93769	5.94143e-101
ENSG00000186480	0.339712	0.00623531	1.88599	2.08865e-135	-0.285545	4.32321e-15	-0.143645	3.75595e-05	-0.233132	2.81146e-18	0.220257	1.30238e-05	0.857894	2.94159e-21	1.28371	6.18952e-98	-0.616066	2.39078e-29
ENSG00000142303	0.409586	7.73389e-05	-0.604376	7.31612e-38	-0.188029	3.41861e-08	-0.171697	1.15705e-09	-0.116429	0.000208186	0.0288669	0.0437568	0.180414	2.96743e-21	0.557857	1.28149e-70	-0.570784	7.10467e-68
ENSG00000108395	0.298295	0.00159403	-0.0451012	0.0237126	-0.623287	1.54247e-20	-0.124349	8.88003e-07	-0.52837	3.55507e-59	0.0256752	0.20482	0.910719	3.11595e-21	0.945859	3.0084e-79	-0.947764	3.83512e-67
ENSG00000196268	0.29142	8.94114e-05	0.645026	1.4964e-66	-0.396824	4.70932e-63	-0.0357528	0.0152969	0.59221	5.47963e-57	0.126541	2.84225e-13	0.413416	3.29142e-21	0.717557	7.4936e-72	0.0773197	0.0123441
ENSG00000106538	-0.657845	0.0142952	-5.16234	1.25443e-174	-3.46413	0	-4.06004	4.87746e-83	-3.02963	3.29690005469864e-319	0.123553	0.00443835	-0.966078	3.74801e-21	-0.199687	4.56872e-09	-6.37024	2.86946e-205
ENSG00000103222	0.0461095	0.335064	0.46108	2.72948e-34	-0.325628	7.26803e-116	-0.0456808	2.51996e-06	-0.356738	9.86404e-88	-0.0302483	0.00856211	0.234008	3.91132e-21	0.141485	8.87465e-14	-0.510018	1.1965e-71
ENSG00000168234	0.155437	0.00407876	0.40264	8.58358e-32	-0.0313845	0.140913	-0.194688	3.99962e-12	0.0873606	0.00929791	0.134502	7.02003e-05	0.673496	4.01469e-21	0.783659	3.28821e-78	-0.490006	3.64547e-67
ENSG00000154473	0.153698	0.0676182	0.580536	3.47959e-62	-1.07064	4.87884e-63	-0.316597	2e-19	-0.660822	1.00899e-57	0.383461	9.40166e-13	1.17864	4.15113e-21	1.18919	4.07965e-91	-0.704001	9.09283e-34
ENSG00000164989	0.24153	1.72618e-06	0.457364	5.15398e-51	0.00420339	0.446445	-0.0109577	0.221255	-0.196526	9.24165e-59	-0.0240632	0.0412263	0.271423	4.24306e-21	0.498759	1.81842e-56	-0.452926	5.60378e-45
ENSG00000204231	-0.0208925	0.296928	0.115754	0.000612899	-0.47145	1.11256e-34	-0.264626	8.85866e-15	-0.381806	9.5812e-31	0.147916	1.9482e-06	0.510078	4.33267e-21	0.541165	8.03811e-49	-0.821928	1.18669e-75
ENSG00000137502	0.414684	6.50015e-05	0.724412	7.28492e-76	-0.386435	1.10136e-28	-0.136873	3.28563e-22	-0.0903332	6.06402e-05	0.0548601	0.00194187	0.303234	4.35814e-21	0.915561	3.12192e-102	-0.376757	1.01956e-43
ENSG00000082212	-0.0412086	0.352549	0.65031	9.28081e-72	-0.522613	6.28342e-16	-0.346281	1.53161e-18	-0.386392	1.59899e-20	0.221404	3.232e-07	1.05483	4.44955e-21	1.1826	3.56745e-83	-1.00209	8.25415e-39
ENSG00000170892	-0.199945	0.000553243	-0.00558486	0.386997	-0.139134	0.0843259	-0.246693	0.00314264	-0.112239	0.0246737	0.183956	0.00462633	1.20677	4.76596e-21	0.641148	7.44561e-47	-1.5797	1.58698e-66
ENSG00000155097	0.114987	0.011989	0.228579	1.15481e-13	-0.372859	4.19582e-14	-0.0712864	0.000168865	0.021485	0.279002	0.148137	2.70472e-06	0.483853	4.84218e-21	0.459189	1.67683e-41	-0.656975	9.93502e-66
ENSG00000163013	0.769389	2.02842e-05	0.310809	1.81805e-20	0.142035	6.21973e-06	-0.108608	2.81228e-09	-0.200662	1.95513e-93	0.0260735	0.104474	0.201381	4.88722e-21	0.32662	9.09748e-43	-0.414555	3.61426e-85
ENSG00000123091	0.106416	0.025684	0.514275	2.17863e-55	-0.419952	5.43572e-09	-0.285834	2.19604e-15	-0.0435057	0.189165	0.207314	2.69438e-05	0.928087	4.97397e-21	1.1175	2.34665e-84	-1.03481	4.74006e-68
ENSG00000171723	0.354242	2.16064e-08	0.522284	1.1613e-42	-0.0255743	0.289354	-0.148499	6.8763e-23	-0.073592	0.00103231	0.00965952	0.291939	0.435605	5.33684e-21	0.429968	2.53788e-39	-0.679006	1.09542e-89
ENSG00000171497	-0.0890118	0.0365648	0.327251	5.45343e-38	0.560988	1.66235e-08	0.00824282	0.457866	0.967961	1.6912e-39	-0.039822	0.30207	1.16174	5.38434e-21	0.193808	8.42482e-08	-1.49422	7.10232e-67
ENSG00000215397	0.662585	0.00215765	1.8964	4.11293e-116	-0.0506542	0.00122943	-0.0877074	4.47962e-05	-0.090094	9.46012e-19	0.260042	9.22104e-09	0.46295	5.45228e-21	0.942271	2.10144e-61	1.64825	7.74643e-80
ENSG00000123560	0.347379	0.0718016	0.756712	1.3858e-45	-0.280732	1.10038e-08	-0.154583	1.7547e-25	-0.834449	1.42097e-105	0.0811281	0.000697302	0.442062	5.48024e-21	0.806761	1.38665e-81	-0.273767	3.30516e-48
ENSG00000138069	-0.110285	0.0133656	0.0962516	2.06702e-07	-0.982915	6.79999e-34	-0.848679	1.4478e-32	-1.29085	4.20255e-120	0.73391	2.81378e-15	0.926804	5.70706e-21	0.86358	5.9981e-62	-1.42933	1.31047e-72
ENSG00000170899	0.353178	0.000224246	0.939173	9.1242e-126	-0.611755	7.22463e-13	-0.935967	5.29018e-24	0.723589	3.16751e-25	1.30926	2.55426e-22	1.50513	5.78852e-21	1.27404	2.36642e-84	-0.664391	7.26256e-19
ENSG00000026025	-0.0833144	0.304552	-1.29254	3.93238e-114	-6.63016	0	-0.257059	0.0497051	-1.79124	3.21735e-76	-2.27577	1.2189e-37	2.0071	5.79052e-21	0.0652021	0.181277	-1.08372	8.87197e-25
ENSG00000115875	0.0589924	0.290797	0.538282	1.59834e-94	-1.38616	1.91939e-56	-0.674465	1.69372e-18	-2.91909	3.06738e-303	1.12911	6.9883e-22	1.59014	5.79438e-21	1.66433	1.51677e-113	-1.76174	2.96625e-82
ENSG00000140836	0.0195019	0.450018	-0.899241	1.83365e-91	-0.327857	5.97058e-56	-0.0364741	9.44538e-05	-0.599464	5.918e-80	0.110118	3.86313e-13	0.188569	5.92093e-21	0.21641	8.28177e-29	-0.588692	5.14391e-53
ENSG00000196730	0.197785	0.000343999	0.399916	1.72177e-34	0.123102	0.0150685	0.0425215	0.0124609	-0.0635774	0.000356123	0.0632939	0.0040783	0.426792	6.14785e-21	0.214397	4.10763e-13	-0.258259	1.70439e-18
ENSG00000179958	0.0335919	0.324258	0.301044	1.76805e-37	-0.513467	5.7906e-07	0.405291	0.000547212	-1.78765	7.48888e-224	0.0494527	0.348055	1.43589	6.84618e-21	0.940075	2.29641e-65	-1.70175	3.59524e-81
ENSG00000198513	0.76858	2.08661e-05	0.817748	2.65166e-87	-0.450126	2.28148e-67	-0.347329	3.00679e-20	1.10376	2.89558e-99	0.029092	0.258077	0.831219	6.84892e-21	0.735839	4.19766e-55	-0.641186	3.07205e-90
ENSG00000136367	0.248509	0.00211494	0.267707	2.02746e-16	-0.086761	8.18021e-11	-0.0827717	1.85728e-14	-0.167171	1.29652e-71	-0.0719917	4.38928e-08	0.31084	6.97046e-21	0.74681	1.7621e-92	-0.0854246	0.00126152
ENSG00000163319	-0.0831466	0.0772216	-0.0981867	1.49274e-07	-1.47633	2.06607e-143	-0.377732	1.47385e-06	-1.54547	1.08151e-164	0.5268	2.60923e-13	1.08465	6.99462e-21	0.72133	1.92766e-54	-1.10461	2.10727e-55
ENSG00000166025	0.0778606	0.0978178	0.298705	8.46972e-23	-0.537464	6.78893e-125	-0.10784	9.10255e-12	-0.088616	0.00576912	0.160672	2.76744e-15	0.522055	7.05905e-21	0.248101	2.49899e-20	-0.280144	4.44033e-30
ENSG00000110367	0.46709	1.82084e-07	1.12473	2.94275e-136	-0.545782	3.47635e-21	-0.168474	1.31365e-24	-0.381785	6.59127e-25	0.0177717	0.148151	1.10882	7.48475e-21	0.920947	3.83562e-66	-0.932137	7.88436e-70
ENSG00000160691	-0.397923	0.00386218	-0.789637	3.94573e-49	-0.424679	2.24016e-15	-0.268863	9.94202e-17	-0.376177	3.09602e-11	-0.0288084	0.072681	0.476827	7.72365e-21	0.842187	1.70116e-96	-0.873121	1.19281e-67
ENSG00000167232	0.375257	2.87472e-07	1.08527	4.27827e-136	-0.409017	1.77086e-13	-0.121068	6.47374e-09	-0.469971	2.60176e-40	0.164862	1.06207e-07	0.816769	7.75105e-21	0.881871	4.86457e-68	-0.954175	5.96984e-77
ENSG00000116254	0.697498	0.000523078	-1.09252	1.30951e-94	-0.164066	1.49362e-39	-0.116424	6.27612e-11	-0.226999	1.93084e-95	0.19152	6.07899e-24	0.189652	7.80096e-21	0.589007	2.41732e-49	-0.217385	1.65606e-18
ENSG00000081019	0.372311	9.9389e-06	0.611305	4.71484e-80	-0.327344	3.97992e-08	-0.163705	2.28911e-20	-0.588604	5.23038e-54	0.0720858	0.0150066	0.905246	8.09189e-21	1.0752	5.41056e-83	-0.803537	2.91467e-59
ENSG00000136010	0.0469552	0.366428	0.576673	2.28205e-45	-0.123084	2.5776e-11	-0.0279334	0.00952693	-0.440382	1.62197e-63	-0.0625233	0.000147278	0.272258	8.29997e-21	0.40117	8.13158e-50	-0.152606	2.30666e-17
ENSG00000185668	0.735162	6.28681e-05	3.9284	1.52389e-162	-0.122319	1.06787e-11	-0.029583	0.00012516	-0.511289	4.24821e-175	0.0970132	0.00766872	0.979306	8.88624e-21	1.56432	3.6567e-104	-0.364472	3.91736e-69
ENSG00000204569	0.0225795	0.390253	0.514688	5.72694e-70	-0.203176	0.00175667	-0.217243	1.46091e-15	-1.16413	3.2666e-151	-0.0411742	0.0816844	1.07189	8.88624e-21	1.06586	5.12583e-76	-0.926557	1.81176e-48
ENSG00000166135	0.043201	0.224458	0.10808	1.61642e-05	-0.37824	1.18388e-113	-0.0506422	5.98197e-05	0.252957	5.0226e-24	-0.0154156	0.0979532	0.235751	9.14646e-21	0.371657	2.17333e-47	-0.520496	1.12661e-78
ENSG00000009335	0.0270881	0.331493	0.0490714	0.0356613	0.281948	4.93053e-11	-0.129512	4.07079e-13	-0.404208	3.36287e-63	-0.0418114	2.49931e-05	0.560497	9.56833e-21	0.556926	1.00459e-59	-0.536954	1.6674e-67
ENSG00000164104	0.0943713	0.358204	0.53346	2.4318e-17	-1.54732	4.81817e-104	-0.975644	1.5416e-42	-1.45112	2.16335e-143	0.17304	0.0245106	1.85423	9.5931e-21	1.61431	5.50333e-114	-0.64776	1.67161e-18
ENSG00000109220	-0.136192	0.0640163	-0.837381	2.89748e-66	-1.57419	6.33279e-117	-0.425742	5.66553e-13	-1.81394	2.10047e-208	0.0130898	0.40008	0.977673	1.00823e-20	0.141868	2.57363e-05	-1.41939	7.4924e-66
ENSG00000017373	0.511641	5.15476e-05	0.000583058	0.491376	-0.336666	3.6058e-36	-0.128613	3.29683e-09	-0.197435	2.4475e-69	0.10713	4.93242e-10	0.25188	1.0252e-20	0.0601209	0.0101641	-0.377076	2.93923e-62
ENSG00000139324	0.187021	0.00554539	-0.0070543	0.416862	-0.411404	2.70368e-90	-0.123447	2.15133e-25	-0.144885	5.64211e-10	-0.0481118	9.79206e-06	0.309393	1.04913e-20	0.552249	9.90901e-67	-0.0721243	0.00359992
ENSG00000055917	0.336703	0.000138793	1.11403	9.94502e-115	-0.442054	8.42833e-27	-0.234879	2.8792e-23	-0.191742	1.95697e-10	0.148619	1.82059e-05	0.874754	1.05519e-20	1.01022	1.91864e-78	-0.666811	1.38867e-51
ENSG00000132549	0.236257	0.000149638	0.0942735	2.40114e-05	-0.0878122	4.05625e-09	-0.033554	6.09295e-05	-0.179422	1.91918e-35	0.0545823	6.1494e-07	0.282623	1.06036e-20	0.258078	2.82555e-32	-0.414851	3.20867e-58
ENSG00000213722	0.147495	0.0335814	0.879237	2.09675e-140	-1.44246	3.56919e-39	-1.9329	3.36009e-46	-0.260315	0.000211546	-0.0148352	0.453574	1.87823	1.10589e-20	1.57048	1.48686e-104	-3.29597	3.3632e-142
ENSG00000103932	-0.0343747	0.290265	0.176406	3.1934e-08	-0.513315	1.61441e-90	-0.117188	8.04149e-11	-0.0922786	4.3862e-06	0.0600156	0.00218199	0.426237	1.11184e-20	1.02556	7.84159e-111	0.0695471	0.012103
ENSG00000103249	-0.0568727	0.305813	-0.528575	3.51532e-41	-0.135633	0.00240186	-0.253285	1.27564e-15	-0.229885	2.0925e-15	0.14621	2.19735e-11	0.478601	1.13676e-20	0.690376	1.75274e-87	-0.678573	5.09756e-77
ENSG00000146555	-0.020851	0.448558	-1.01696	1.52054e-97	-0.0544258	0.0157942	-0.105641	2.38676e-12	-0.199096	8.78718e-43	0.0347555	0.000233758	0.22434	1.14405e-20	0.176766	7.68267e-19	-0.626978	1.28975e-62
ENSG00000107140	0.294703	0.00242322	0.294003	1.67389e-18	-0.509302	1.09124e-24	-0.323159	6.73147e-14	-0.348829	2.37454e-19	0.189205	8.90331e-05	0.701469	1.14467e-20	0.669442	2.0386e-59	-0.680056	1.21754e-52
ENSG00000120802	0.101599	0.268734	0.528259	2.47668e-64	-0.275337	6.63631e-06	-0.186624	4.54571e-18	-0.224686	1.05839e-06	-0.0255917	0.174391	1.12339	1.14751e-20	0.993744	1.15695e-80	-0.74395	4.17603e-39
ENSG00000143850	0.309775	0.00555113	-0.374843	2.38e-23	-0.225863	3.7524e-55	-0.11083	1.63298e-16	-0.347655	1.5269e-167	0.224294	5.00821e-31	0.180907	1.18392e-20	0.137271	1.12635e-12	-0.510765	8.65266e-64
ENSG00000151849	0.280952	0.000538326	0.290055	1.07164e-14	0.225796	4.50174e-06	-0.0294756	0.0492375	-0.49038	6.60269e-104	0.095028	1.91424e-08	1.02035	1.22244e-20	0.748607	2.56503e-76	-0.151189	3.95805e-06
ENSG00000156928	-0.242888	3.30221e-05	0.0866256	2.80858e-05	-0.377263	5.73917e-07	-0.748454	2.55407e-32	-0.835489	4.01621e-64	0.400798	2.02742e-08	0.938818	1.23741e-20	0.878816	2.24045e-69	-1.90136	9.50981e-113
ENSG00000104381	0.968372	5.84757e-09	0.686564	9.17178e-65	-0.482118	5.06503e-43	-0.147851	7.07869e-10	-0.205207	9.85068e-29	0.106383	0.000552631	0.641354	1.24362e-20	0.417105	1.60213e-27	-0.639599	3.74286e-72
ENSG00000122565	0.076061	0.170327	0.559693	1.01569e-111	-0.676125	1.20008e-12	0.553114	3.30713e-08	-1.9854	7.78306e-173	1.01175	1.18603e-19	1.57823	1.26377e-20	1.28977	2.68082e-91	-1.46362	6.08266e-51
ENSG00000198945	0.0542346	0.203088	-0.210724	1.11607e-08	-0.107467	0.000595481	-0.0869031	4.7132e-08	-0.385863	3.59065e-27	-0.00688754	0.359461	0.31628	1.30482e-20	0.893637	8.37878e-87	-0.78161	1.35595e-84
ENSG00000188064	-0.173244	0.288624	-2.60939	9.50712e-135	-1.26779	3.0125e-111	-0.292491	1.17413e-13	-0.236543	4.27195e-60	0.0969236	1.97624e-17	0.18863	1.3539e-20	-0.13507	2.57135e-05	-0.41454	5.8866e-65
ENSG00000105993	0.211041	0.000264106	0.338939	4.08829e-68	0.189065	0.00268783	-0.398594	1.12851e-12	-0.276734	6.57004e-12	0.167805	0.00106597	0.919309	1.39657e-20	0.639558	1.1152e-48	-0.844542	1.20453e-42
ENSG00000142178	-0.179013	0.0143735	0.270902	1.2469e-11	-0.692756	1.9827e-95	-0.112119	1.99788e-13	-0.467264	2.6236e-61	0.0561821	0.000155294	0.27268	1.46832e-20	0.640485	9.76e-86	-0.465052	1.96088e-55
ENSG00000152527	-0.0192226	0.458433	-1.35424	1.58304e-97	-0.267338	7.10473e-95	-0.0662739	1.21826e-09	-0.562654	1.66203e-54	0.196022	3.83918e-35	0.372897	1.47278e-20	0.178665	1.85102e-33	-0.810815	2.01035e-70
ENSG00000107372	0.0708921	0.0688096	0.68832	5.06439e-94	-0.445351	4.04774e-12	-0.216618	2.78744e-10	-1.26523	1.29925e-156	0.203557	2.97635e-06	0.877817	1.49559e-20	0.882295	7.41683e-67	-0.92062	2.09936e-62
ENSG00000179364	0.383946	4.40527e-05	-0.00259513	0.454963	-0.572253	2.82142e-101	-0.234063	8.84226e-19	-0.311891	1.15012e-40	0.195343	4.19375e-10	0.246516	1.49977e-20	0.697759	7.95643e-71	-0.71896	4.93441e-89
ENSG00000075914	-0.255471	0.000113493	0.540161	2.28562e-63	-0.73966	4.19903e-29	-0.861718	2.09432e-43	0.228924	1.04141e-05	0.818955	1.20946e-21	1.01146	1.50356e-20	0.913621	3.26089e-69	-0.992398	4.19861e-57
ENSG00000085231	0.0686259	0.151867	0.259619	7.1419e-39	-0.689449	2.73968e-16	-0.511754	3.32782e-10	-0.904452	1.70716e-49	0.918805	5.29317e-18	1.16821	1.54778e-20	0.550425	1.08414e-38	-0.335882	2.62199e-07
ENSG00000163867	0.192827	3.93765e-06	0.382229	1.06569e-29	-0.0143866	0.323061	-0.0776207	7.40586e-13	0.379386	1.50944e-29	-0.0784621	5.27431e-06	0.221427	1.59978e-20	0.382536	2.00074e-57	-0.195551	6.43661e-23
ENSG00000063015	1.14195	0.000564611	3.80345	1.4904e-189	-0.046898	0.000138123	-0.0468972	4.90953e-05	3.52473	1.93928e-270	0.859745	7.75039e-26	0.590944	1.6066e-20	1.07454	5.70582e-86	0.723296	4.27787e-48
ENSG00000103811	-0.38553	0.0177633	-1.08113	4.0604e-75	-0.425952	1.19145e-17	-0.342465	9.34836e-22	-0.587709	3.11872e-77	0.0267329	0.048887	0.188527	1.6998e-20	0.648745	4.94239e-95	-0.685044	2.19889e-45
ENSG00000087266	0.32346	0.000539609	0.417746	1.09092e-42	-0.381543	1.67924e-111	-0.114082	1.88983e-18	0.367679	8.98262e-22	0.00116075	0.468616	0.259202	1.70984e-20	0.494606	1.4214e-66	-0.382054	5.71102e-78
ENSG00000184557	-0.958864	2.36224e-05	-4.08528	7.22126e-148	-0.957248	3.20511e-36	-0.576159	6.8981e-21	-3.45424	5.43575664983667e-310	-0.0522342	7.65721e-05	0.227927	1.72611e-20	-0.0158159	0.193631	-2.23664	4.88552e-120
ENSG00000110074	-0.0215206	0.314625	-0.0684011	0.0202897	-0.279066	1.89851e-14	-0.180886	7.66586e-12	0.142355	2.73992e-06	0.170527	1.34009e-11	0.308386	1.73585e-20	0.764925	5.58569e-81	-0.741811	2.10149e-93
ENSG00000168374	-0.293774	0.00150866	-0.114552	1.06861e-06	-0.646992	6.86738e-09	-0.924654	1.39762e-20	-2.34642	4.45949e-202	-0.292882	0.00204584	1.33238	1.75296e-20	0.627029	3.59117e-40	-1.52604	2.77048e-69
ENSG00000110700	-0.144079	0.132623	0.193037	3.68115e-67	-2.06047	9.32942e-67	-0.386964	0.00221528	-0.981325	6.66986e-35	0.506554	1.86552e-05	1.67023	1.82288e-20	1.29638	5.49448e-80	-1.5111	4.60906e-51
ENSG00000083838	0.0671382	0.168674	-0.268059	8.74019e-10	-0.124518	2.30952e-05	-0.172102	1.15481e-17	0.205912	4.60612e-11	0.00452288	0.421836	0.339894	1.85004e-20	0.439316	1.99445e-59	-0.483256	4.58513e-41
ENSG00000077080	0.824569	8.26765e-05	0.483519	7.84294e-29	-0.208374	3.34456e-42	-0.177677	2.95142e-07	0.0193715	0.128641	0.128479	0.00047589	0.456875	1.93255e-20	0.109625	0.000467274	-0.25759	2.46359e-27
ENSG00000065243	0.0658969	0.218134	-0.0590561	0.00050612	-1.11369	7.70767e-54	-0.085381	1.38011e-05	-1.18926	2.92328e-153	0.0293335	0.0574631	0.965549	1.9363e-20	0.658395	1.42423e-48	-1.61479	1.06068e-99
ENSG00000116691	0.184496	0.0233757	0.395063	3.2837e-33	-0.287599	1.21426e-05	-0.245104	6.13867e-06	-0.432465	2.45799e-25	-0.140559	0.0159566	0.951108	1.99632e-20	0.627022	2.72356e-49	-0.0901183	0.0273026
ENSG00000142534	-0.168873	0.111031	0.125406	1.01962e-24	-1.9025	4.50607e-48	-0.351868	0.00681004	-1.38966	1.06378e-53	0.0850622	0.262696	1.83955	2.02699e-20	1.11756	3.07878e-66	-1.59586	6.02671e-53
ENSG00000204764	0.105129	0.0206109	-0.0206758	0.221705	-0.432717	6.4441e-78	-0.0654214	8.70044e-11	1.08376	1.76556e-116	-0.0436863	0.000172653	0.516329	2.26001e-20	0.433629	1.79051e-65	-0.562945	2.65183e-73
ENSG00000125445	-0.183876	3.744e-05	0.0253191	0.123426	-0.417441	1.54165e-07	-0.64609	1.63628e-15	0.0625563	0.124255	-0.308967	1.79019e-05	0.91392	2.42676e-20	0.744753	5.88355e-56	-1.56339	7.8637e-83
ENSG00000125945	0.241629	0.00305087	0.161632	3.55253e-05	-0.0605385	0.0623052	-0.0967757	4.22834e-07	0.322456	5.20813e-16	0.0175612	0.113671	0.30614	2.46075e-20	0.859437	3.0554e-93	-0.568124	7.57384e-93
ENSG00000140538	1.01609	0.0001181	1.57832	2.49883e-126	-0.222406	1.53447e-09	-0.0408092	6.9835e-06	-0.101643	3.41354e-13	-0.0585303	0.000634237	0.352672	2.48555e-20	0.734218	2.33742e-104	-0.179701	5.7078e-24
ENSG00000109756	0.385487	3.88963e-05	0.977955	6.14779e-99	-0.181419	1.74936e-13	-0.123899	5.6046e-27	-0.290912	5.02366e-97	-0.0337618	0.00243475	0.444367	2.6472e-20	1.09434	4.68394e-121	-0.660776	2.3619e-80
ENSG00000124302	0.396702	0.0243399	-1.04468	4.53095e-55	-0.00086935	0.485864	-0.14225	0.000119358	-0.337175	3.13273e-143	-0.0824727	1.69844e-05	0.299047	2.68054e-20	0.314174	2.31985e-20	-0.242154	9.73697e-46
ENSG00000033122	0.971242	9.60391e-06	2.02436	1.19168e-162	2.1525	5.67152e-175	-0.119826	2.79834e-22	0.0539965	3.6697e-06	0.00358951	0.434877	0.384723	2.70575e-20	0.589268	3.38637e-62	0.00626927	0.397739
ENSG00000182087	0.149858	0.130283	-0.246465	8.83014e-27	-0.725181	4.78121e-21	-0.855797	4.57868e-28	-0.915052	6.94602e-67	-0.0652815	0.131324	0.855629	2.71431e-20	0.794009	5.16338e-62	-1.05987	1.0569e-53
ENSG00000134294	0.0903639	0.326178	1.11286	7.00975e-112	-0.246269	1.85947e-06	-0.199685	2.62218e-12	-1.27872	3.87519e-189	0.0795126	0.0823533	1.01794	2.82818e-20	1.06963	6.36225e-81	-0.1657	1.1274e-08
ENSG00000165389	-0.178983	0.0176059	-0.974008	1.78429e-76	-2.16531	2.36384e-219	-0.48448	9.18812e-21	-1.39612	2.13176e-131	0.111071	0.000729166	1.02484	2.83641e-20	1.22326	1.03354e-96	-1.9982	2.08815e-111
ENSG00000048545	0.0310473	0.407519	0.719117	2.52795e-29	-0.298627	1.95628e-52	-0.199126	2.6643e-18	0.180451	1.44379e-06	0.0817148	0.012269	0.649178	2.84615e-20	0.778501	1.37476e-78	-0.339058	5.51627e-60
ENSG00000136448	-0.158145	0.000111817	0.140401	1.0193e-11	-0.465765	2.95821e-13	-0.321761	9.96523e-18	-0.518818	1.89032e-30	0.0561027	0.0602017	0.778738	2.88255e-20	1.1032	5.78192e-92	-1.00052	3.68288e-64
ENSG00000002587	0.452529	3.67123e-05	1.47293	2.91346e-108	-0.126236	5.70999e-24	-0.0144617	0.0885807	-0.2064	5.83375e-94	0.229704	4.64543e-25	0.428017	2.9635e-20	0.176476	5.09795e-21	-0.101881	1.61141e-08
ENSG00000166333	-0.318654	1.32332e-05	-0.434936	5.11365e-46	-1.86571	1.44817e-127	-0.677612	4.16894e-23	-1.13557	7.14717e-112	0.24571	1.12347e-05	0.816903	2.9819e-20	1.28212	1.4256e-99	-1.84656	3.9072e-99
ENSG00000172159	0.368249	0.0130514	1.39529	3.27674e-103	-0.334153	1.35269e-99	-0.116521	7.19563e-24	0.0349935	0.00982281	0.0968971	5.10669e-06	0.326026	3.09815e-20	0.30118	8.73985e-40	-0.603425	9.59824e-96
ENSG00000168827	-0.0579253	0.119468	0.272662	5.51169e-22	-0.376224	4.82913e-26	-0.191338	8.44822e-34	-0.52149	3.03724e-168	0.130164	1.52794e-14	0.530506	3.11625e-20	0.723731	1.09481e-76	-0.521463	2.76663e-44
ENSG00000182670	0.3925	2.02842e-05	1.00796	4.61611e-162	-1.30804	2.3338e-73	-0.284152	6.22512e-13	1.67821	1.07687e-78	-0.042231	0.208306	1.50842	3.12356e-20	1.18257	1.06715e-84	-1.56553	3.1714e-86
ENSG00000147274	0.0856317	0.165486	0.480932	1.11969e-85	-1.84189	8.71513e-132	-0.630044	1.51272e-23	-0.784872	3.75329e-37	0.611161	5.60578e-17	1.57475	3.15881e-20	1.30253	7.88008e-92	-0.907333	6.45179e-26
ENSG00000177156	-0.0925461	0.0586029	0.118798	3.69949e-09	-2.193	7.63843e-186	-0.173361	0.0343675	-1.64303	1.19373e-157	0.344482	3.7225e-06	1.11801	3.20861e-20	1.39102	4.7195e-102	-1.40138	2.4456e-66
ENSG00000180340	-0.314973	0.00170696	0.230899	8.71513e-09	0.0745482	0.174061	-0.11361	0.0276933	-0.940953	7.13365e-81	0.246645	4.86092e-08	1.08216	3.40359e-20	1.56938	1.92948e-94	-1.61402	6.05393e-106
ENSG00000134057	0.0989784	0.326423	0.29125	0.000597848	-0.591156	2.8712e-77	-0.238824	8.01479e-17	0.186374	1.18159e-07	0.111613	0.00320566	1.11252	3.40359e-20	0.396748	4.39068e-43	-1.04151	9.18382e-69
ENSG00000151065	-0.129929	0.0111559	0.375211	6.91047e-17	-0.395511	1.92522e-29	-0.135116	4.28381e-18	-0.330708	4.38545e-94	0.0455004	0.00327715	0.41499	3.43083e-20	0.808059	2.55718e-79	-0.659335	6.84583e-79
ENSG00000163743	0.071151	0.0488959	0.289353	1.5427e-19	0.181924	0.000161805	-0.0773019	0.00134238	-0.389195	4.60038e-110	0.0128819	0.317866	0.293422	3.43474e-20	0.460356	2.44173e-45	-0.772715	1.28686e-93
ENSG00000183337	0.255256	0.00236315	0.297172	1.45388e-20	-0.390294	2.01924e-97	-0.0921948	1.13727e-10	-0.315772	5.391e-86	0.00647692	0.378487	0.534874	3.43474e-20	0.501073	5.26441e-50	-0.677804	5.50087e-72
ENSG00000118271	-1.93104	0.0145366	-10.8768	2.69469e-226	-11.0285	0	-10.9327	5.9922e-139	-6.05117	0	-0.627495	1.86902e-09	0.569216	3.46291e-20	-9.78021	2.7284e-273	-12.5575	1.12803e-263
ENSG00000102547	0.0237399	0.441165	-0.165317	2.12343e-06	-0.275087	5.68076e-17	-0.0932937	0.000126619	-0.27513	2.8808e-128	-0.0734621	0.000559102	0.485564	3.57011e-20	0.812235	1.54043e-87	-0.95452	4.55698e-72
ENSG00000196368	0.565494	4.24886e-06	1.10589	5.34727e-96	-0.0800869	0.0574276	-0.197843	6.25813e-10	-0.17489	3.95252e-07	0.454993	1.01278e-13	0.947749	3.59815e-20	1.22786	7.56227e-98	-0.735765	6.58763e-66
ENSG00000167113	-0.128071	0.112524	-0.133302	1.54276e-10	-1.19536	2.56504e-84	-0.120289	0.0599161	-0.653317	6.57569e-68	0.538443	1.45003e-14	0.782345	3.84884e-20	0.719115	1.66548e-59	-1.16693	1.94522e-55
ENSG00000152240	0.0847613	0.299689	0.9781	6.60336e-91	-0.0874345	0.0873622	-0.362249	4.91758e-13	-0.233492	1.42413e-06	0.21552	0.00886525	1.10342	3.92674e-20	1.3069	3.99074e-91	-0.908833	7.25493e-53
ENSG00000108523	-0.0691522	0.0484207	0.129051	1.54545e-05	-0.78294	2.69236e-31	-0.562153	1.30578e-26	-0.775579	2.2955e-70	0.461345	6.62608e-14	0.905022	3.92825e-20	0.860244	3.53874e-72	-0.774234	4.10063e-42
ENSG00000131023	0.235706	0.00049253	0.774215	5.25387e-76	-0.350281	2.09314e-53	-0.119969	1.42864e-17	-0.256316	1.76768e-21	-0.0312431	0.0801403	0.592331	4.01477e-20	0.905379	1.36187e-91	-0.680719	1.11256e-73
ENSG00000134769	0.38475	0.000637493	0.269594	6.92781e-21	-0.373135	3.62941e-35	-0.169781	1.50738e-24	-0.093023	1.18783e-20	-0.0755133	1.4142e-05	0.234225	4.41775e-20	0.460704	7.83584e-55	-0.468176	2.3911e-49
ENSG00000116117	-0.0667754	0.286645	-0.570848	1.33347e-46	-0.311539	6.69587e-16	0.163354	1.6428e-10	-0.0855855	1.66051e-05	0.0428111	4.8061e-06	0.26674	4.48606e-20	0.805162	4.4432e-101	-0.539453	1.77787e-53
ENSG00000149932	-0.284951	1.99456e-06	-0.205099	7.56862e-21	-0.772983	2.25151e-19	-0.658023	2.54306e-09	-1.3719	1.40167e-122	0.555702	9.28229e-08	1.05675	4.72677e-20	1.05616	1.07672e-72	-2.63753	5.09206e-130
ENSG00000147677	-0.0560406	0.322804	1.01326	4.87649e-162	-0.0118418	0.447384	0.589169	6.66507e-10	-0.805647	5.36005e-35	0.203017	0.0193229	1.37309	4.7497e-20	2.12222	9.58414e-130	-0.172895	0.00812174
ENSG00000168490	0.50272	0.0142945	1.59956	3.83774e-103	0.342436	3.16208e-14	-0.206509	3.92816e-14	-0.387376	7.75872e-175	0.50986	1.02884e-21	0.36107	4.84535e-20	0.885992	1.91786e-93	-0.442926	5.52267e-64
ENSG00000102931	-0.120148	0.00063662	0.410801	1.42571e-43	0.0678436	0.225114	-0.295079	6.9004e-10	-0.981091	4.65255e-63	0.320895	3.96379e-08	1.07556	4.89353e-20	0.54443	5.97648e-38	-0.231799	0.00057723
ENSG00000137845	0.0977751	0.0672224	0.486652	6.56184e-41	0.0185113	0.379091	-0.087896	2.2987e-13	-0.0209048	0.2433	0.0254442	0.0914421	0.621862	5.00702e-20	0.795166	4.91786e-82	-0.725301	4.22124e-73
ENSG00000145391	-0.111087	0.0792392	0.674429	1.85196e-73	0.057442	0.0349909	0.00648371	0.332799	-0.0726109	5.69229e-05	0.100169	2.56516e-11	0.362472	5.35726e-20	0.221064	1.45305e-19	-0.11984	7.48954e-07
ENSG00000109861	-0.290573	0.0557456	-0.852178	8.37358e-42	-0.233617	1.18047e-51	0.0864681	0.00030894	-0.358634	1.49897e-15	0.200145	1.92343e-22	0.329504	5.42478e-20	0.269572	6.62454e-34	-0.531347	3.747e-71
ENSG00000105875	-0.219587	0.0392209	-0.243526	7.13384e-11	-0.289316	1.13352e-83	-0.224314	1.42851e-24	-0.114685	9.33694e-15	0.0849907	4.39278e-06	0.2433	5.43612e-20	0.530752	2.55133e-75	-0.75919	6.28152e-84
ENSG00000164091	0.230476	9.94945e-05	0.436584	8.19664e-63	-0.966511	5.40161e-46	-0.198573	2.78661e-09	-0.605442	7.64473e-45	0.224514	1.8341e-07	0.937755	5.54192e-20	1.24101	2.48731e-95	-1.50026	7.19798e-103
ENSG00000129534	0.184767	0.173596	0.535317	6.52395e-22	-0.189939	8.63975e-17	-0.0624225	1.83869e-07	-0.37429	7.35823e-33	0.0124323	0.139321	1.05018	5.54192e-20	0.7754	6.27999e-90	-0.327381	1.2181e-26
ENSG00000153291	0.387218	0.00106014	0.345619	1.43005e-16	-0.545245	3.12968e-125	-0.168497	1.14808e-17	-0.100105	2.32247e-05	-0.0271999	0.129388	0.360825	5.63378e-20	-0.030178	0.0998544	-0.319598	4.65491e-18
ENSG00000167792	-0.204759	5.91414e-05	0.232674	3.90387e-31	-0.595162	4.23835e-12	-1.0062	1.72482e-34	-1.01247	6.23712e-76	-0.0153478	0.433172	1.20788	5.7664e-20	0.943897	3.60705e-73	-1.02709	5.10179e-33
ENSG00000121957	0.0213267	0.415021	0.191878	7.4785e-10	-0.385359	2.27103e-31	-0.0999266	2.11967e-06	-0.0671815	0.0242899	0.121857	6.5633e-09	0.833914	5.78884e-20	0.733147	1.2926e-82	-0.727269	5.04735e-87
ENSG00000265681	-0.19175	0.00391847	-0.0847803	3.20614e-09	-0.427011	0.000317101	-0.476948	0.000681081	-0.725489	1.73413e-16	0.591256	1.58072e-06	1.69415	5.94967e-20	0.615675	6.31922e-35	-0.804199	4.24349e-19
ENSG00000142192	0.0187661	0.446865	0.184056	4.30044e-27	-0.186964	0.0440497	-0.645274	2.42967e-30	-0.168593	0.0145923	-0.108306	0.0480244	1.01144	5.97465e-20	0.813617	1.0931e-57	-1.80041	8.06736e-75
ENSG00000109062	-0.522893	0.00605807	-0.998702	3.59928e-64	-1.54589	1.06896e-107	-0.760685	1.21063e-26	0.0386884	0.0912037	0.152974	1.10796e-05	0.76753	5.98271e-20	1.15188	2.54534e-102	-1.54662	1.05401e-79
ENSG00000130560	-0.0744231	0.0222687	-0.218296	1.35741e-22	-0.967322	5.08747e-31	-0.988538	3.42701e-39	-0.586053	3.07895e-24	0.259506	5.81349e-05	1.09064	6.30989e-20	0.376631	2.43063e-22	-2.09532	3.93173e-119
ENSG00000175567	-0.254782	0.0393684	1.34403	6.83786e-83	-0.0540143	0.0413652	-0.11499	2.27196e-06	-0.171649	3.26777e-69	0.173384	9.65966e-05	0.939952	6.45533e-20	1.25145	3.02803e-95	-0.628046	4.91241e-47
ENSG00000167088	0.151225	0.120211	0.448585	2.49949e-87	-1.13904	8.73905e-23	-1.52318	1.23892e-27	-0.3925	1.78342e-07	0.550943	2.33481e-05	1.83561	6.66173e-20	1.30766	9.71682e-86	-1.46717	4.26018e-52
ENSG00000140740	-0.156203	0.000681435	0.462356	1.76371e-79	-1.14591	5.60956e-59	-0.556819	1.35719e-12	-0.448629	7.84434e-18	0.545938	2.36353e-10	0.894801	6.66173e-20	1.196	2.40725e-86	-1.02808	1.98481e-47
ENSG00000137331	-0.623078	0.00431248	-1.17252	1.20302e-98	-0.451796	0.000138455	-1.68404	3.52883e-51	-3.2197	5.84946e-236	0.190156	0.00385146	0.820898	7.10456e-20	0.27423	4.0095e-13	-2.46162	1.57238e-99
ENSG00000165512	0.149624	0.0748026	0.319831	5.49605e-51	-0.65415	4.83847e-12	-0.984652	3.70337e-44	-1.03691	2.21249e-57	0.08795	0.115326	1.5889	7.22789e-20	1.06281	2.73286e-73	-2.11347	3.8455e-95
ENSG00000101365	-0.0359188	0.158495	0.222139	5.21258e-13	-0.885831	8.97283e-47	-0.238541	5.70887e-05	-1.07553	5.07068e-128	0.48953	8.3771e-10	1.01747	7.91625e-20	0.77936	2.96001e-61	-0.772914	1.35981e-33
ENSG00000115947	0.184819	0.000139558	0.539343	1.80248e-68	-0.469673	1.47922e-20	-0.135176	6.89949e-06	-0.483338	5.72743e-67	0.159925	0.00093142	0.638628	8.11386e-20	0.81237	2.75872e-69	-0.802714	2.08957e-72
ENSG00000006125	0.32154	0.000206177	0.321301	2.77889e-58	-0.195644	0.0244883	-0.328728	5.88666e-17	-0.627498	3.30067e-33	0.454854	2.69022e-14	1.02573	8.69764e-20	0.575818	4.454e-39	-0.590153	1.13534e-18
ENSG00000175115	0.255849	0.00507378	0.398972	3.47712e-42	-0.372623	5.89216e-23	0.0227496	0.194545	0.024025	0.246547	0.0474403	0.0615276	0.298244	9.19014e-20	0.862765	1.54421e-83	-0.279103	1.90769e-14
ENSG00000074317	1.23568	2.86737e-06	1.36111	2.692e-83	-0.354912	2.20892e-125	-0.220476	6.21127e-16	2.15011	1.03593e-216	0.208836	5.11166e-07	0.378862	9.20306e-20	0.22136	3.0238e-12	0.0643089	0.00685223
ENSG00000153140	0.063812	0.216944	0.487013	9.1294e-45	-0.212517	0.000490787	-0.253202	6.87746e-08	-0.901412	2.65583e-123	0.228817	8.61334e-05	0.955366	9.27422e-20	0.803615	2.16203e-64	-1.46	1.00884e-100
ENSG00000135070	0.235325	0.000652161	0.377707	1.74888e-49	-0.571168	6.64108e-17	-0.843622	1.08634e-24	0.193013	0.000128842	-0.467258	3.83778e-09	1.00857	9.48823e-20	0.661271	3.09874e-48	-0.220782	0.000616424
ENSG00000104312	-0.237212	5.47353e-05	0.154665	0.000253549	0.235086	4.5442e-05	-0.0362858	0.000756001	-0.226567	1.64615e-12	0.0205009	0.113123	0.34819	1.00385e-19	0.466551	6.37025e-67	-0.112302	5.67014e-05
ENSG00000197111	-0.221576	0.000616383	0.494536	1.26578e-91	-0.914447	4.64614e-40	-0.111035	0.0544898	-1.36089	1.94819e-136	-0.597167	1.20788e-14	1.14909	1.0222e-19	1.80148	4.10946e-128	-1.32608	8.85513e-70
ENSG00000099910	0.0642565	0.174775	-0.171826	7.6554e-06	0.14682	0.00177285	-0.191555	6.24525e-13	0.337626	1.67903e-17	0.118302	1.92824e-09	0.25999	1.0309e-19	0.557745	1.25718e-73	-0.477098	1.71607e-51
ENSG00000162188	0.772106	0.0002345	0.524642	1.79698e-50	-1.33306	5.88718e-119	0.0563367	0.338839	0.229067	1.62399e-06	1.05411	1.45003e-14	0.947544	1.04478e-19	0.573761	2.27072e-34	-1.0395	8.60356e-65
ENSG00000179262	-0.278712	2.97103e-06	0.161224	5.2364e-17	-0.829969	3.15876e-15	-0.422654	2.32479e-06	-0.422462	1.68145e-08	-0.216334	0.00321692	1.38258	1.04837e-19	0.870012	3.25541e-63	-0.815801	9.78295e-24
ENSG00000158792	-0.00690492	0.482027	-0.482904	1.06725e-18	-0.379532	5.27132e-12	-0.247768	1.14272e-12	-0.352168	6.84849e-71	0.00471435	0.439511	0.501424	1.05774e-19	0.689542	5.05178e-71	-0.701429	2.02674e-52
ENSG00000138363	-0.103354	0.130254	1.13827	2.53029e-102	-0.20059	0.000259039	-0.138327	5.70256e-09	-0.0574262	0.0687681	0.630554	7.12757e-24	0.8368	1.074e-19	0.984163	8.94576e-79	-0.95405	1.06192e-76
ENSG00000108352	0.314076	0.0048767	0.168947	2.77827e-05	-0.143415	1.76484e-20	-0.147357	1.13966e-18	0.229513	2.80935e-32	0.049201	0.00598735	0.16977	1.1712e-19	0.69273	2.31446e-95	-0.398638	2.38067e-44
ENSG00000133466	-0.253854	0.0110344	-0.243921	1.98829e-12	-0.0444326	0.136627	-0.15186	1.17884e-08	-0.477746	2.41583e-51	0.187504	1.77093e-17	0.197454	1.20229e-19	0.624032	5.63738e-94	-0.665934	1.73937e-78
ENSG00000171150	0.162395	0.000657431	-0.265503	1.3376e-11	-0.27048	7.37329e-28	-0.0499953	0.00741051	-0.382892	6.50565e-25	0.102607	2.93083e-10	0.344363	1.20708e-19	0.643744	1.16629e-73	-0.973548	2.73307e-91
ENSG00000116670	-0.0531593	0.258756	0.205655	3.85193e-17	-0.320815	1.48439e-06	-0.715053	3.98026e-22	-0.501879	2.51787e-23	0.280336	4.20509e-05	1.00447	1.23938e-19	1.03252	1.9187e-80	-1.23521	1.25174e-80
ENSG00000126768	-0.087595	0.142418	0.12613	4.69221e-10	-0.249694	0.0060448	-0.774724	3.56399e-22	-0.739719	2.99971e-54	1.40627	8.03272e-33	1.10305	1.24378e-19	0.298562	2.13504e-15	-1.5245	2.23194e-76
ENSG00000141084	0.0391843	0.322825	-0.338141	2.88801e-19	-0.410777	4.49793e-110	-0.213772	1.45868e-27	-0.40465	3.61477e-97	0.0731726	1.14888e-10	0.318052	1.25351e-19	0.435657	1.19397e-58	-0.374219	1.47421e-28
ENSG00000025708	-0.634279	0.0050239	-1.49696	1.19426e-86	0.236144	3.11166e-06	-0.429311	5.49639e-19	-1.06548	4.87032e-97	-0.0801116	0.00218962	0.304884	1.26942e-19	0.164275	2.39078e-14	-0.722043	5.25567e-42
ENSG00000120509	0.0722348	0.085762	0.350662	7.37868e-43	-1.17398	8.54895e-42	0.135502	0.0681019	-0.614449	2.24516e-26	0.351857	0.000339524	1.35016	1.27038e-19	1.42914	8.83758e-101	-1.73349	1.26761e-72
ENSG00000172081	-0.00809215	0.463043	-0.395335	3.96635e-19	-0.306733	9.52773e-22	-0.12905	1.01889e-05	0.280709	3.0995e-16	0.198135	3.20617e-24	0.270002	1.27038e-19	0.490371	2.9341e-53	-0.488999	1.60681e-39
ENSG00000134748	0.0908796	0.0159921	0.161077	1.90046e-12	-0.305502	4.5037e-06	-0.232663	4.54407e-15	-0.555141	3.73388e-44	0.127336	0.000103053	0.762423	1.27062e-19	0.838509	7.00929e-72	-0.902036	1.36793e-63
ENSG00000166913	0.262945	0.00131414	0.260462	4.60282e-48	-1.63811	4.97572e-50	-0.939158	3.09176e-21	0.179627	0.00920826	-0.645572	5.79444e-09	1.37379	1.3049e-19	0.920774	1.42339e-64	-1.6344	3.34342e-71
ENSG00000213366	-0.161131	0.0726927	-0.295691	1.07755e-13	0.493946	1.43445e-24	-0.0912858	2.135e-18	-0.184832	7.30311e-08	0.0122974	0.120624	0.29844	1.3093e-19	0.671308	5.08506e-105	-0.753146	2.02328e-71
ENSG00000130540	0.663172	0.000139876	0.520532	9.10012e-42	-0.309131	1.00107e-95	-0.244143	1.52428e-09	-0.215946	2.20983e-70	0.227558	3.06416e-08	0.385064	1.34952e-19	0.155481	5.0542e-06	-0.373587	1.56955e-41
ENSG00000101745	0.494876	4.76296e-06	0.334361	2.21688e-56	-0.0989992	0.100417	-0.187707	3.35033e-18	-0.169341	0.000503772	0.193124	1.09944e-09	1.09056	1.3625e-19	0.199485	1.78754e-08	-1.38879	3.58712e-97
ENSG00000054267	0.261806	8.08132e-06	0.55221	1.68288e-84	-0.345677	1.60532e-07	-0.107502	3.95116e-09	-0.513681	9.23337e-35	-0.00877604	0.367193	0.872806	1.3625e-19	1.10456	1.23115e-84	-0.822749	2.54688e-49
ENSG00000122512	0.252438	8.43353e-07	0.259913	1.88758e-13	-0.449812	2.55746e-37	-0.162469	2.95858e-15	-0.398892	1.30936e-113	0.154751	2.41926e-10	0.342421	1.37608e-19	0.692943	7.24032e-66	-0.778415	1.42849e-76
ENSG00000182372	0.159251	0.0310425	-0.109939	5.84001e-05	-0.65315	5.88359e-78	-0.128881	7.99952e-15	0.124671	0.000143745	0.165583	1.87083e-21	0.348059	1.40623e-19	0.606545	1.39476e-66	-0.594634	3.3571e-84
ENSG00000014824	0.0960565	0.0311976	-0.112487	1.50852e-06	-0.408528	5.8467e-14	-0.131056	1.11279e-07	-0.224715	3.04076e-12	0.131531	6.63712e-09	0.63584	1.41368e-19	0.527082	1.01174e-44	-0.829754	1.13473e-61
ENSG00000007255	-0.145159	0.0343881	-0.349861	4.0115e-22	-1.45605	3.41246e-57	-0.278131	0.00347657	-0.612927	1.91401e-38	-1.05167	4.73137e-20	1.17199	1.47505e-19	0.856898	1.02062e-62	-2.25268	1.67464e-112
ENSG00000132740	0.0730056	0.0904686	0.367702	4.4508e-23	-0.014461	0.307554	-0.0634469	9.09455e-07	-0.198699	3.32511e-22	0.0673257	1.34222e-06	-0.25848	1.55397e-19	0.821707	5.51482e-93	-0.626762	6.04067e-106
ENSG00000135316	0.183145	0.020747	0.560727	1.57661e-76	-0.551579	2.49131e-20	-0.176515	2.61407e-10	-0.519563	4.23186e-33	0.0953424	0.00258165	1.00547	1.59533e-19	0.763384	7.89695e-62	-1.07793	2.48711e-80
ENSG00000143515	0.221131	0.000169643	0.0411484	0.105894	0.108655	0.00580778	-0.0803507	1.56423e-13	-0.151773	2.27e-11	-0.116177	2.87126e-11	0.2267	1.60305e-19	0.696763	7.73317e-89	-0.101171	0.000281544
ENSG00000122756	0.489729	0.00417885	1.19765	1.69245e-88	-0.617261	3.32477e-17	-0.309727	1.59268e-14	-0.0908001	0.0748008	0.286281	5.29258e-06	1.27432	1.61786e-19	1.63778	2.13863e-116	-0.364243	4.55214e-50
ENSG00000111727	0.424459	4.54036e-06	0.261446	4.24227e-14	-0.354345	4.69903e-50	-0.0657957	1.32207e-05	-0.39842	3.58216e-33	0.0226528	0.00974046	0.522619	1.63391e-19	0.365755	1.37832e-30	0.457572	3.15607e-24
ENSG00000111725	-0.0644355	0.0846256	0.555952	5.3769e-41	0.57764	1.45885e-30	-0.0936944	4.30026e-13	-0.105174	1.7663e-11	0.0363439	0.0138756	0.245153	1.68252e-19	0.568391	5.85135e-77	-0.13058	1.39405e-06
ENSG00000100842	0.0483623	0.305759	0.131964	0.000166644	-0.479531	1.11884e-61	-0.246445	7.49759e-16	-0.229264	1.22126e-08	0.0573169	0.0378394	0.826153	1.6955e-19	1.23748	2.6418e-79	-0.709399	1.35941e-54
ENSG00000196935	0.674598	7.24722e-06	1.81011	1.34585e-159	-0.328827	2.40581e-86	-0.0989363	1.94617e-24	0.469422	7.5994e-34	0.100132	0.000282685	0.565874	1.72955e-19	0.759288	2.09276e-68	-0.465524	1.02519e-79
ENSG00000143793	0.0225667	0.361631	0.0229566	0.162722	-0.877154	2.91388e-29	-0.674552	7.31213e-33	-0.196146	4.65222e-05	0.305389	7.66878e-09	0.906413	1.75848e-19	0.307272	9.03816e-18	-1.80053	6.78323e-129
ENSG00000112029	0.170861	0.101789	0.774384	3.21e-40	-0.29453	1.1827e-13	-0.149556	2.76277e-28	0.155647	1.88039e-06	-0.0668196	0.00033502	1.09494	1.7818e-19	0.863948	6.12098e-91	-0.859845	1.26141e-83
ENSG00000109016	-0.249805	1.43843e-05	-0.736637	5.6148e-54	0.441615	2.47942e-16	-0.231183	1.03762e-13	-0.0840942	0.00215441	0.0203399	0.129027	0.549946	1.78952e-19	0.509141	2.08372e-62	-0.883755	4.05037e-80
ENSG00000149923	-0.166382	0.000748791	0.0257452	0.0675512	-2.61826	0	-0.119819	0.0663083	-1.88275	8.6625e-220	-0.380529	1.27677e-06	1.38741	1.80213e-19	0.889269	2.47612e-64	-1.53677	2.62753e-61
ENSG00000007923	-0.0840496	0.0361574	0.0929941	0.00258547	-0.422427	1.02403e-48	-0.273863	6.90105e-25	0.25687	1.72525e-14	0.0992858	8.87645e-08	0.374596	1.91394e-19	0.938496	6.83228e-87	-0.67758	3.76334e-76
ENSG00000083093	0.0989861	0.059041	0.28993	1.61514e-11	0.763091	2.64344e-42	-0.0550762	8.15096e-06	0.292958	1.25404e-17	0.00953811	0.244935	0.435709	1.94422e-19	0.341513	1.20874e-36	-0.328653	2.85287e-25
ENSG00000166426	-0.24095	0.331374	-1.43049	6.01778e-63	-0.779724	9.18642e-41	-0.58179	1.58452e-13	-4.82297	0	0.736307	3.37229e-18	-1.3578	1.95219e-19	-0.699094	1.7372e-27	-0.956781	1.26784e-62
ENSG00000244005	-0.159229	0.00770801	0.353692	6.37738e-21	-0.255205	5.79666e-29	-0.127831	3.70526e-18	-0.253197	5.94342e-69	-0.012357	0.279575	0.288984	1.97792e-19	0.570609	8.01178e-63	-0.241402	7.71565e-16
ENSG00000157216	0.408996	4.98953e-07	0.959054	3.54164e-96	-0.380574	3.8414e-10	-0.233675	2.9516e-09	0.507446	3.63439e-17	0.288288	7.92314e-08	0.832623	2.00145e-19	1.10962	7.73676e-91	-1.13704	5.03305e-79
ENSG00000115738	0.303013	0.0262091	0.920854	7.04674e-91	-0.150899	0.109786	-1.05318	2.79034e-32	1.62174	1.34964e-71	0.468507	9.07992e-07	1.13176	2.00459e-19	0.838632	1.62281e-65	0.942101	1.45618e-24
ENSG00000156475	0.609907	0.00321525	1.43746	9.19419e-152	-0.191653	0.00352206	-0.269798	3.3575e-09	-0.376666	1.14796e-101	0.115955	0.0524233	0.918508	2.08829e-19	1.70603	5.11521e-114	0.401027	1.19339e-08
ENSG00000198689	0.574601	2.22572e-06	0.68167	6.80162e-45	0.29965	3.25044e-10	-0.119734	2.36132e-19	-0.270966	1.20511e-116	0.00461485	0.385131	0.410809	2.09785e-19	0.458783	2.9571e-43	0.177296	4.75866e-08
ENSG00000135069	-0.490623	2.51206e-07	0.731426	2.24491e-55	0.632301	2.46442e-07	0.196596	0.000320553	-0.633051	1.72025e-57	0.638516	1.79776e-15	1.37343	2.16279e-19	1.31724	1.91892e-97	-1.35941	3.09162e-60
ENSG00000138750	-0.104272	0.0890876	0.396935	1.21627e-27	-0.520246	2.92698e-22	-0.121665	1.80419e-06	-0.820414	3.8891e-124	0.180379	1.49275e-08	0.840459	2.35239e-19	0.62191	7.76172e-55	-0.74762	2.11849e-57
ENSG00000033050	-0.0854868	0.0183295	0.228599	3.13091e-14	-0.225145	7.48479e-06	-0.165294	2.28323e-07	-0.501943	2.51272e-47	0.149116	2.61904e-06	0.508054	2.40517e-19	0.733561	2.59346e-67	-0.677804	2.13499e-51
ENSG00000146909	-0.0212607	0.329056	0.0806586	0.00237419	-0.220084	6.77879e-10	-0.0695968	7.74414e-05	-0.282325	8.98506e-26	0.075696	2.83322e-06	0.442209	2.41562e-19	0.561401	5.85874e-56	-0.605948	2.18491e-57
ENSG00000158526	-0.226187	9.72905e-07	-0.516777	6.4235e-46	-1.63174	7.23862e-89	-0.167881	0.00315407	-1.19011	1.29594e-136	0.751804	7.47466e-28	0.923649	2.45773e-19	0.473476	6.64317e-32	-1.98262	1.32643e-92
ENSG00000168090	-0.205952	0.000662699	0.131046	2.60116e-15	-1.15989	8.06238e-42	-0.312375	0.00409073	-0.883713	4.34037e-50	-0.106733	0.182725	1.14823	2.5169e-19	1.06546	1.62714e-78	-1.14575	4.74468e-43
ENSG00000171475	0.129833	0.0259833	0.196269	1.66282e-12	-0.151268	0.000316732	-0.0857108	2.89775e-06	-0.364923	3.29755e-103	0.05254	0.00401658	0.450545	2.56474e-19	0.955909	1.55828e-87	-0.590322	7.6833e-64
ENSG00000102996	0.269695	0.0151662	0.0997957	0.00217169	-0.270689	3.16786e-08	-0.317711	5.95167e-18	0.00899545	0.290269	0.13315	5.83974e-06	0.357747	2.56474e-19	0.517851	1.28696e-45	-0.640016	4.20053e-63
ENSG00000180182	0.336227	1.18851e-06	0.588079	5.5753e-54	-0.242346	8.16117e-18	-0.100348	2.90705e-14	0.113419	1.29281e-07	-0.00878197	0.352378	0.50431	2.61335e-19	0.920231	1.00878e-99	-0.458017	5.8848e-47
ENSG00000176978	-0.276414	0.0392832	-0.958937	4.57913e-110	-2.45769	1.27972e-205	-1.10938	1.27746e-26	-1.64543	1.51129e-158	0.282588	4.39456e-05	1.0522	2.66132e-19	1.30752	1.36019e-97	-2.83204	9.67585e-132
ENSG00000184887	0.0211724	0.383122	-0.230688	1.79166e-13	-0.533735	1.63253e-18	-0.489731	1.47671e-13	-0.849222	4.49256e-72	0.174799	0.00232722	0.755588	2.71319e-19	0.62105	5.01916e-50	-1.14752	4.22735e-71
ENSG00000087008	-0.179363	0.000266194	-0.0619976	0.0783127	-0.366957	9.17516e-63	-0.161286	2.19278e-26	-0.331469	7.37818e-65	-0.0650664	0.000297334	0.41546	2.71969e-19	0.628331	3.84044e-77	-0.413863	2.73168e-41
ENSG00000164163	0.0994861	0.0874077	0.787583	6.1297e-100	-0.212444	0.00092764	-0.160515	7.72113e-15	-0.48598	1.9651e-28	0.00853372	0.398398	0.804347	2.72281e-19	0.837073	2.1931e-68	-0.845261	2.05871e-52
ENSG00000158850	0.0732581	0.0986705	0.666645	1.08923e-39	-0.238796	4.32809e-14	-0.170007	5.59521e-11	-0.105476	0.00114178	0.0832302	0.0107675	0.608038	2.78905e-19	0.939464	1.88857e-88	-0.724514	1.56204e-93
ENSG00000186174	0.282263	0.0150717	0.302064	5.54156e-24	-0.0681422	0.0275359	-0.207988	8.04029e-26	-0.100804	0.00166389	-0.134201	4.44124e-12	0.273607	2.93137e-19	0.633626	1.57998e-62	-0.282922	2.61039e-16
ENSG00000171914	0.0347439	0.387048	0.0581167	0.00625391	-0.0727213	0.00571231	-0.1146	1.34937e-29	-0.531115	2.60086e-124	-0.0802828	6.11793e-11	0.230254	3.02971e-19	0.26438	1.20969e-34	-0.428947	1.85783e-38
ENSG00000115459	0.0657731	0.0442703	-0.207623	4.14875e-10	0.0653915	0.0301655	-0.100213	9.98076e-16	0.000691805	0.489868	0.106302	7.85238e-15	0.215769	3.03224e-19	0.648951	2.92066e-87	-0.430456	3.82575e-54
ENSG00000130363	-0.168839	0.0941502	-0.859718	3.2644e-56	-0.453394	2.686e-43	-0.121308	1.98511e-17	-0.441171	8.06731e-136	-0.0255731	0.016331	0.194829	3.09765e-19	0.480715	2.84804e-70	-0.797139	1.27482e-58
ENSG00000204991	0.441265	8.07841e-06	0.116694	3.71078e-05	-0.230053	4.44486e-49	-0.151064	6.09575e-28	-0.175832	7.32048e-95	-0.00619432	0.368155	0.412764	3.26825e-19	0.408263	3.23225e-49	-0.0258262	0.138995
ENSG00000159921	0.142982	0.00522416	0.161148	3.87374e-06	-0.43485	8.59739e-123	-0.131879	1.90453e-23	-0.462356	7.60106e-120	0.00405398	0.406185	0.350183	3.32069e-19	1.0731	1.84025e-106	-0.449305	4.40148e-62
ENSG00000149262	0.0680997	0.131013	0.641376	2.70808e-47	0.209095	2.93172e-07	-0.0479644	7.77263e-05	-0.0713046	0.00209152	-0.0399903	0.0138368	0.281666	3.45093e-19	0.997415	6.1839e-112	-0.545163	2.63817e-77
ENSG00000089775	0.235444	4.24445e-06	0.16722	1.77811e-10	-0.0302496	0.13866	-0.114637	1.63719e-17	-0.0839289	1.26249e-08	-0.035011	0.0016362	0.280432	3.45171e-19	0.267323	1.63822e-34	-0.335296	8.36237e-44
ENSG00000123983	0.291936	6.64417e-05	0.506993	1.51122e-69	0.0698747	0.171084	-0.0956431	3.1879e-06	-0.419726	6.92341e-28	0.14906	1.22564e-05	0.843093	3.65269e-19	0.803242	2.16162e-65	-0.778723	1.18315e-56
ENSG00000198742	0.139045	0.0152521	0.205756	1.02097e-08	-0.108388	0.000180247	-0.106213	4.82274e-20	-0.3538	7.41384e-114	0.0331621	0.0205274	0.45947	3.74811e-19	0.549115	4.30558e-65	-0.435114	2.44314e-47
ENSG00000142694	-0.740382	0.00252262	-3.95404	5.86706e-100	-0.80629	5.96555e-56	-1.60972	6.79722e-42	-4.07319	0	-0.034803	0.0718763	0.287677	3.98868e-19	-0.0551213	0.00190407	-1.46695	8.83269e-67
ENSG00000133997	-0.0728593	0.0461235	0.601306	8.9895e-64	0.246744	0.00143745	-0.201572	2.04043e-10	0.235765	5.40396e-07	0.241996	1.69989e-08	0.771187	4.12344e-19	0.715477	1.33046e-56	-1.0063	3.83335e-73
ENSG00000093000	0.320207	8.9797e-06	0.429447	7.3104e-46	-0.430204	3.74648e-25	-0.122007	1.04244e-11	-0.121547	0.000392512	0.00178434	0.470877	0.70126	4.24667e-19	0.758511	1.82655e-74	-0.612133	1.88495e-52
ENSG00000169515	-0.697827	8.18684e-06	-1.73758	7.01398e-102	-0.38019	3.26611e-11	-0.247186	9.04169e-12	-0.225347	8.12047e-07	0.151339	5.05978e-15	0.454616	4.2701e-19	0.4579	2.02e-61	-1.02796	2.47988e-72
ENSG00000102119	-0.0988421	0.0471821	0.372157	1.73494e-25	-0.962743	2.94078e-35	-0.456744	4.89661e-20	-0.869201	7.09455e-74	0.310132	5.39674e-07	1.05938	4.33871e-19	1.07999	1.00009e-86	-1.14451	2.17743e-71
ENSG00000082515	-0.241429	0.000262233	-0.0290771	0.0883286	-0.384685	1.4822e-08	-0.624867	2.20212e-18	-1.17304	1.38035e-158	-0.298732	4.27038e-06	0.784366	4.5876e-19	0.794866	2.61871e-68	-1.04665	6.3094e-61
ENSG00000130590	0.414987	0.000333344	0.512545	1.47129e-20	-0.101975	0.00342262	0.045805	0.0423649	-0.150009	1.26454e-26	-0.0031244	0.46367	0.416026	4.6289e-19	0.467875	3.39794e-44	0.629789	2.46995e-31
ENSG00000156162	-0.0108038	0.44626	-0.256714	6.24829e-14	-0.321315	1.8298e-12	-0.0673893	5.50147e-07	-0.282947	7.21714e-22	-0.0653553	6.59226e-06	0.488732	4.64046e-19	0.574761	2.9686e-63	-0.320502	5.18252e-19
ENSG00000174021	-0.398455	0.000179913	-1.18214	4.97184e-126	-1.77201	3.22706e-41	-0.674027	1.04835e-05	-5.29016	0	-1.20677	2.36416e-17	1.68646	4.66636e-19	0.960789	8.15731e-46	-2.87925	4.98052e-81
ENSG00000154277	0.436144	0.00093029	0.838745	5.43179e-122	-0.844954	4.6547e-11	-1.65208	4.04714e-25	-0.202645	0.00198945	1.34758	1.90172e-19	1.73022	4.75869e-19	1.16961	1.11911e-79	-2.2749	3.31175e-94
ENSG00000171827	0.247366	1.60753e-05	0.595375	6.56307e-34	-0.140473	8.14926e-05	-0.0740569	7.76787e-25	-0.297027	3.22961e-25	0.0187088	0.102471	0.388112	4.78095e-19	0.82607	1.50774e-81	-0.530925	6.33328e-59
ENSG00000170836	0.0952837	0.156946	0.583819	4.72802e-33	-0.455277	1.83495e-63	-0.144531	9.17098e-21	-0.235386	7.31367e-20	0.0080394	0.36847	0.803445	4.89906e-19	0.761864	2.42648e-73	-0.689199	1.51236e-92
ENSG00000079432	0.461173	0.000467127	-0.0594659	0.00898471	-0.25716	7.36521e-19	-0.156757	5.23773e-09	-0.310617	1.77095e-20	0.0646749	0.0044372	0.419683	4.89906e-19	0.59227	6.03753e-57	-0.70645	2.15688e-87
ENSG00000161036	-0.130534	0.112986	-0.111273	0.000578739	-0.652602	5.68007e-70	-0.279737	9.78087e-19	0.0593752	0.0106664	0.156567	2.26906e-07	0.319526	4.89906e-19	0.375273	8.38064e-39	-0.764105	1.83851e-57
ENSG00000147604	0.127448	0.177268	0.352554	7.60243e-86	-2.42914	4.51229e-76	-1.09271	1.00437e-11	0.054823	0.269344	0.619603	3.38183e-06	1.90122	4.90195e-19	1.60758	7.40864e-97	-0.89819	2.56688e-20
ENSG00000137509	-0.269038	0.0165839	-0.667622	3.44484e-51	-0.708177	1.79612e-65	-0.0173427	0.293753	-0.476791	4.9946e-41	0.0705832	1.49267e-07	0.470165	5.04464e-19	0.335195	9.18911e-30	-0.9571	8.25892e-72
ENSG00000173692	0.0739716	0.031496	0.688831	3.27904e-98	0.0635207	0.222559	-0.221376	1.56682e-11	-0.127177	0.00496937	0.114769	0.00166523	0.938289	5.08275e-19	1.17037	7.35846e-91	-1.31801	1.735e-90
ENSG00000231500	0.0502666	0.387048	-0.119573	3.31336e-31	-3.02671	3.28456e-160	-0.205407	0.0544674	-1.1159	1.62747e-58	0.432592	0.000119274	1.39671	5.19859e-19	0.814356	4.85276e-46	-1.26105	4.93515e-45
ENSG00000168214	0.218573	0.0163396	0.520396	1.64887e-87	-1.00088	6.25079e-63	-0.299134	2.61644e-16	-1.23076	5.81261e-134	0.135133	0.000251288	1.0184	5.24842e-19	1.37842	2.64174e-91	-1.40995	2.13216e-96
ENSG00000187522	0.161437	0.0022699	0.189515	1.30479e-12	-0.655083	3.49497e-32	-0.225288	7.22713e-17	-0.807098	9.60016e-90	0.128888	0.000220428	0.807979	5.30701e-19	0.845268	5.49698e-74	-0.774582	4.67464e-53
ENSG00000107404	0.206997	0.0500231	-0.226626	4.19661e-12	-0.492082	4.62068e-20	-0.461523	1.1997e-22	-0.426904	1.34642e-29	0.31635	4.96358e-14	0.643834	5.64468e-19	0.666133	1.21952e-57	-0.85332	2.24278e-56
ENSG00000166012	-0.0434067	0.31324	0.624928	3.416e-111	-0.853997	6.24248e-28	-0.177244	1.54415e-06	0.365966	2.83428e-09	-0.1269	0.00721719	0.926934	5.85498e-19	0.892522	1.48044e-63	0.0214933	0.365925
ENSG00000136738	0.211609	2.88419e-05	0.711889	3.59571e-74	-0.121934	0.040478	-0.122652	3.1416e-08	-1.08075	1.31977e-145	0.0148644	0.32553	0.759308	5.94375e-19	0.988723	7.91165e-74	-0.897406	4.19212e-64
ENSG00000168710	-0.248194	2.9101e-05	0.388705	6.77544e-51	-1.48874	2.56213e-117	-0.410592	2.43775e-20	-0.652093	7.72775e-43	0.311198	2.7029e-09	1.08716	5.97956e-19	1.50487	8.04588e-111	-1.82778	3.68948e-110
ENSG00000185250	-0.136298	0.179821	-0.0522874	0.0550664	-0.546954	2.62369e-23	-0.392376	1.68827e-19	0.0399446	0.0571398	0.182833	8.38032e-06	0.413365	6.1026e-19	0.86251	9.04727e-91	-1.36819	1.03754e-74
ENSG00000146374	-0.411984	0.096135	-4.35622	2.65336e-133	-4.41299	0	-1.02858	5.71195e-31	-1.40833	4.36331e-129	0.097588	2.24207e-08	0.544569	6.30617e-19	-3.90219	1.51204e-188	-1.23589	2.4441e-58
ENSG00000186462	0.462634	3.9061e-05	-0.383083	2.22099e-18	-0.251085	3.08253e-12	-0.0966385	9.44102e-07	-0.101807	3.34754e-15	0.164866	2.5675e-16	0.337215	6.46182e-19	-0.174551	1.05326e-08	-0.406749	5.23918e-34
ENSG00000137100	0.00234371	0.486652	0.185729	2.62535e-31	-0.216595	0.00773755	-1.94024	8.63278e-56	-0.888068	1.6161e-53	0.743811	5.71441e-11	1.04172	6.49694e-19	0.990687	1.69033e-73	-1.88034	8.32678e-92
ENSG00000185753	-0.0249031	0.340711	0.18304	4.5601e-08	-0.0290615	0.298039	-0.00570895	0.357742	-0.25814	7.58212e-14	0.015775	0.225691	0.56277	6.59894e-19	0.820943	2.11743e-75	-0.365147	1.48621e-20
ENSG00000099341	-0.167332	0.00171164	0.251644	4.89263e-50	-0.721552	4.22889e-10	-0.398456	0.000277429	-1.73445	4.81813e-124	0.683848	5.45086e-08	1.43565	6.6372e-19	1.15907	8.80291e-83	-1.57374	4.27108e-54
ENSG00000147642	0.859307	1.53351e-05	1.58727	8.69317e-117	-0.0883206	2.11074e-05	0.103824	1.35144e-06	-0.0280668	0.00400141	0.0876778	7.17821e-07	0.28377	6.70443e-19	0.630656	1.2573e-90	-0.339215	2.37044e-62
ENSG00000100316	-0.207842	0.0396457	0.246571	5.08993e-67	-1.65187	5.04974e-38	-0.15595	0.146652	-1.1177	1.97841e-37	0.423904	0.000640409	1.81561	6.71875e-19	1.54578	2.74792e-89	-1.10115	1.62013e-31
ENSG00000164258	-0.176431	0.00973041	0.229669	1.51806e-33	-2.05523	2.98522e-116	0.837436	5.51654e-08	-1.90613	1.90809e-110	-0.601741	4.60484e-06	1.75457	6.97721e-19	1.32726	5.12474e-89	-1.77871	1.4084e-60
ENSG00000103343	0.000584349	0.495871	0.579884	3.11851e-31	-0.423248	1.29624e-27	-0.158998	1.09985e-13	-0.0198776	0.255887	-0.00292712	0.460142	0.585473	7.70963e-19	0.886354	3.21779e-87	-0.582511	2.91059e-57
ENSG00000146063	0.143845	0.0196245	0.110262	1.576e-05	-0.161429	1.55771e-15	-0.0580419	8.10867e-06	-0.190421	9.309e-22	0.186185	2.0895e-14	0.239119	7.72277e-19	0.114409	2.5401e-07	-0.0875199	0.000904672
ENSG00000180730	-0.148975	0.261088	0.847776	6.40993e-46	0.100089	7.0158e-08	-0.0897766	5.453e-05	0.206685	6.08912e-19	0.0390523	0.116928	0.233014	7.95186e-19	0.333608	5.99621e-25	-0.455653	7.84998e-63
ENSG00000122034	-0.0109652	0.441227	0.453339	4.77847e-69	-0.895281	3.07765e-22	-0.508648	5.41966e-07	-2.05859	1.99549e-236	0.846375	1.68632e-15	1.03999	8.13524e-19	1.60673	3.80884e-104	-2.28308	7.22069e-116
ENSG00000091656	0.421267	0.000161441	0.412367	2.36901e-30	-0.410441	9.7374e-13	-0.0713091	4.64317e-21	-0.658924	7.0261e-60	0.0351541	0.00383404	0.865222	8.39538e-19	1.26015	1.21178e-103	-0.570625	6.09048e-70
ENSG00000140365	-0.0680548	0.117306	-0.638044	2.59965e-56	-0.318271	1.44309e-08	-0.520445	6.44193e-27	-0.482455	1.55795e-37	0.0398211	0.158485	0.74577	8.52423e-19	0.676241	3.5551e-64	-0.79925	1.46599e-48
ENSG00000083444	-0.411617	0.0108608	-1.40195	2.85853e-98	-0.0471963	0.188188	-0.176656	4.36689e-08	-0.0187236	0.345503	-0.006113	0.342464	0.198091	8.95928e-19	0.678041	3.70787e-95	-0.765413	3.01409e-66
ENSG00000240771	0.316368	0.00360362	0.825993	2.01565e-51	-0.411646	2.46691e-52	-0.0942903	2.3362e-11	-0.678235	6.1356e-99	0.130839	0.000191733	0.446567	9.2507e-19	0.774467	3.67428e-70	-0.707689	3.39187e-96
ENSG00000183431	-0.0900144	0.0679741	0.241365	7.68649e-20	-0.522961	3.59163e-14	-0.233866	1.16174e-13	-0.664536	5.65315e-64	0.148956	3.61636e-05	0.863942	9.30968e-19	0.836809	2.25531e-70	-1.12971	1.2037e-79
ENSG00000131876	0.0282061	0.303423	0.658662	5.19811e-99	0.252565	0.00379481	-0.740359	7.3599e-26	-0.929355	1.80568e-83	-0.272971	0.00159921	1.18219	9.30968e-19	1.47279	7.56918e-105	-1.29621	2.54925e-62
ENSG00000139998	0.192584	0.0475471	-1.04049	2.8761e-73	-0.179707	4.11398e-12	-0.232199	1.02083e-12	-0.185924	3.38674e-23	0.0405797	0.00244471	0.260895	9.44308e-19	0.350817	8.87521e-25	-0.396974	3.72638e-48
ENSG00000162613	0.282166	0.000358944	0.0749147	2.905e-05	-0.684109	9.60351e-31	-0.234721	2.15828e-12	0.0959041	0.0189466	0.0689341	0.0256157	1.11372	9.68771e-19	0.791152	2.47066e-62	-1.94784	5.6972e-118
ENSG00000136891	0.131625	0.0192177	0.527865	4.78113e-42	-0.395925	1.08157e-61	-0.166668	1.10527e-27	-0.196379	1.12645e-21	0.14131	1.8175e-09	0.530809	9.70813e-19	0.358966	4.08456e-44	-0.524803	3.45831e-75
ENSG00000105372	-0.212564	0.05303	0.0962676	3.95296e-24	-2.02389	2.62876e-65	-0.561097	2.68e-05	-1.14287	5.87239e-44	0.546634	5.72514e-06	1.62641	9.99861e-19	1.20467	1.25667e-72	-1.24106	2.59518e-41
ENSG00000142599	0.223015	0.00444571	0.342174	7.78215e-58	-0.454837	9.57328e-17	-0.0842709	0.000366677	-0.319508	8.62976e-15	0.051647	0.0335255	0.811436	1.00213e-18	0.983274	7.94634e-76	-0.906827	2.0137e-63
ENSG00000140854	0.0213242	0.40374	0.2041	9.2813e-09	-0.489109	8.2179e-125	-0.269381	4.50403e-16	-0.327051	3.48865e-126	0.12623	6.12727e-05	0.364663	1.00792e-18	0.171456	3.38326e-11	-0.667806	1.65105e-51
ENSG00000127081	0.341291	1.82833e-05	0.524456	5.96617e-27	-0.0948389	0.00098821	-0.126221	1.17085e-26	-0.290289	7.61979e-37	0.054688	7.46951e-07	0.349154	1.02384e-18	0.70121	1.80994e-79	-0.226971	4.70797e-18
ENSG00000114316	0.106237	0.00853624	0.188715	2.64074e-09	-0.534942	3.54657e-131	-0.0946934	2.09949e-06	-0.327066	3.50473e-72	0.337473	1.25134e-32	0.453137	1.04855e-18	0.615755	2.92801e-71	-0.893757	1.67849e-120
ENSG00000162849	0.243927	0.0554154	-0.0462135	0.0390498	-0.187705	1.84511e-22	-0.0152811	0.145686	0.265726	5.90761e-19	0.00538638	0.304059	0.26266	1.05004e-18	0.573674	4.79931e-63	-0.293252	1.0938e-50
ENSG00000223501	-0.022404	0.311811	0.150155	4.17394e-05	-0.351399	1.60294e-64	-0.206747	5.26165e-23	-0.323811	4.71635e-103	0.0709883	0.00388156	0.402327	1.05004e-18	0.776413	2.78415e-86	-0.445293	3.53413e-38
ENSG00000183354	0.36668	0.000134592	0.776525	6.48482e-85	-0.286352	7.34736e-09	-0.142199	1.84275e-15	-0.264944	1.46452e-15	0.0315976	0.0724862	0.592768	1.11301e-18	0.671907	1.3993e-60	-0.840501	1.24925e-68
ENSG00000134030	0.371206	0.000746218	0.651302	9.51767e-67	-0.31545	1.15772e-15	-0.178374	5.7237e-15	0.575161	1.56747e-63	0.108819	2.27716e-06	0.262779	1.1321e-18	0.799627	4.87218e-80	-0.379884	1.8123e-54
ENSG00000220205	0.311715	0.00297859	0.571453	1.82385e-93	-0.93181	1.10101e-19	-0.952743	2.95938e-21	1.16482	7.27253e-46	-0.742005	1.52099e-14	1.49661	1.13609e-18	0.781022	5.47609e-52	-0.917205	4.2934e-34
ENSG00000141867	0.204579	0.00344384	0.312121	5.09837e-41	-0.449887	4.90026e-14	-0.126078	3.64366e-11	-0.606179	2.21604e-51	0.176732	3.26767e-11	0.84436	1.14409e-18	0.708246	1.11227e-60	-0.992442	1.2025e-75
ENSG00000173726	0.107952	0.0401314	0.754226	5.06109e-146	-2.20204	5.31491e-109	-0.0409873	0.367312	-0.194468	0.00910531	1.12397	1.8259e-16	1.72464	1.16896e-18	1.52973	3.81112e-103	-0.619908	4.71983e-14
ENSG00000083312	0.259009	0.000681435	1.04841	1.47864e-129	-0.45457	2.35878e-15	-0.125952	7.23203e-11	-0.346511	1.01297e-22	0.0035905	0.456387	0.771345	1.17327e-18	0.975365	1.70115e-85	-0.985566	4.47051e-79
ENSG00000141503	0.195265	0.0201094	0.575467	1.00187e-46	-0.318342	5.58237e-54	-0.101152	1.28693e-17	-0.385179	3.70175e-131	0.0326313	0.00902837	0.224473	1.18205e-18	0.517412	1.93278e-61	-0.61292	1.24153e-86
ENSG00000163637	0.242863	0.034349	0.132444	1.51576e-05	-0.527525	2.60401e-142	-0.0906654	9.1077e-21	-0.455051	3.03555e-104	0.130347	1.41382e-23	0.202736	1.19905e-18	0.0229594	0.0725676	-0.360311	2.65015e-45
ENSG00000174165	0.00400759	0.481446	-0.310895	1.77116e-11	-0.352232	1.27718e-25	-0.20895	6.68488e-15	0.525961	1.67589e-46	0.174406	1.8308e-11	0.279431	1.20078e-18	0.432814	4.69871e-43	-0.60895	1.15416e-48
ENSG00000115896	-0.0340152	0.394396	-0.791364	3.65276e-60	-0.0258845	0.207763	-0.132529	2.44121e-21	-0.130717	3.89325e-25	0.0277246	0.0129096	0.212622	1.28732e-18	0.359572	9.64197e-29	-0.291549	2.10636e-17
ENSG00000060718	0.318328	0.00742404	0.165977	2.47049e-05	-0.475877	4.829e-21	-0.0481794	2.8953e-05	-0.466559	1.04519e-20	0.18083	4.19657e-20	0.733375	1.30615e-18	1.33612	7.85572e-100	-0.67266	1.41857e-89
ENSG00000100075	0.108664	0.0617626	-0.104387	3.1204e-05	-0.823414	4.21064e-28	-0.060092	0.249204	-1.43551	2.57537e-184	-0.0657117	0.209922	0.916783	1.32804e-18	0.474557	3.0671e-31	-1.24676	2.22473e-66
ENSG00000163682	0.0248336	0.426127	0.132062	2.00012e-36	-2.38039	1.82933e-77	-0.979949	1.30041e-10	-0.155783	0.0336156	0.287607	0.0117201	1.7708	1.33574e-18	1.20945	3.75513e-72	-0.971981	3.35974e-26
ENSG00000121774	0.0879273	0.132388	0.56371	1.34337e-110	-0.792963	8.70188e-14	-0.468687	1.31289e-21	-0.0333835	0.340425	0.29583	0.000548193	1.67596	1.35372e-18	1.31648	1.95902e-89	-2.0926	8.80035e-82
ENSG00000147533	0.0643805	0.0982808	0.713052	1.71563e-69	-1.18142	8.31482e-44	-0.302689	8.37274e-12	0.0935696	0.0721805	0.417012	5.17418e-12	0.978731	1.35372e-18	1.08789	8.13251e-84	-0.56832	5.15167e-17
ENSG00000102390	0.023241	0.352833	0.275821	3.68163e-21	-0.842069	2.50723e-23	0.059173	0.25563	0.519367	1.91034e-14	1.09785	1.21243e-30	1.39875	1.44531e-18	0.389116	3.98898e-21	-1.07867	2.38729e-39
ENSG00000138085	-0.35839	2.13496e-05	-0.0881737	1.47328e-05	-0.381356	7.88708e-05	-1.2914	3.12421e-50	-2.24461	1.10895e-197	1.03952	6.07691e-25	1.25158	1.46021e-18	1.51585	1.43595e-109	-2.31549	2.86425e-88
ENSG00000171467	0.347893	4.1463e-06	0.413224	6.42536e-37	-0.305452	1.77124e-52	-0.0752242	8.1466e-13	-0.391876	3.28081e-73	0.0802914	2.15465e-09	0.435105	1.46703e-18	0.785546	1.62287e-95	-0.386722	3.86155e-42
ENSG00000112290	0.700466	1.30942e-06	1.13778	2.28746e-123	0.458159	1.81417e-09	-0.264392	8.19931e-24	-0.348056	1.75704e-23	0.626001	9.74422e-17	1.22934	1.47778e-18	1.13205	2.63988e-83	-0.709847	5.56009e-46
ENSG00000154114	0.0620684	0.137609	0.0820341	0.0112938	0.267485	3.39098e-11	0.0706844	1.25679e-05	0.362086	3.52508e-25	-0.000421831	0.488307	0.178042	1.5032e-18	0.758292	1.33267e-100	-0.564998	7.32371e-91
ENSG00000198910	0.911149	3.15694e-05	0.412364	1.37032e-37	-0.447803	2.5618e-133	-0.248603	1.51871e-13	-0.372477	7.1994e-102	0.0474516	0.117751	0.343239	1.53771e-18	0.192647	2.15357e-08	-0.320162	3.07992e-45
ENSG00000188342	-0.271095	1.96135e-06	0.0399554	0.0271829	-1.20413	1.41242e-45	-0.269397	0.000143231	-0.836176	1.08206e-62	-0.407316	1.06098e-08	0.994054	1.59002e-18	0.912966	1.46919e-68	-1.78224	8.7075e-84
ENSG00000137218	0.230714	0.00159865	0.280112	1.66623e-08	0.0217881	0.257806	-0.228377	5.16655e-28	-0.252512	6.61126e-87	0.054979	0.00524388	0.379033	1.59002e-18	0.804458	8.86034e-84	-0.458748	3.68983e-71
ENSG00000248333	0.0292552	0.339346	0.368159	4.80093e-28	-0.381949	6.98941e-11	-0.287728	2.53388e-16	-0.228553	9.62527e-09	0.0836096	0.0114942	0.768579	1.59621e-18	0.98238	3.41241e-83	-0.895989	7.97098e-68
ENSG00000102572	-0.22996	0.000837282	-0.342021	1.7621e-21	-0.219411	6.82392e-09	-0.107438	3.85896e-08	-0.308266	5.62959e-21	-0.0774923	4.7449e-07	0.652002	1.61631e-18	0.573321	1.43485e-74	-0.626787	4.03453e-50
ENSG00000110851	0.0281711	0.348096	0.247002	3.46239e-10	-0.481059	1.7749e-49	-0.126018	1.39975e-14	-0.0794794	2.4202e-05	0.120734	2.1089e-13	0.309267	1.6919e-18	0.729146	1.36519e-82	-0.070842	0.0366501
ENSG00000085998	0.00966377	0.432955	-0.400294	7.95144e-32	-0.573118	2.43585e-31	-0.310389	8.79113e-20	0.00829439	0.408336	0.0796071	0.00102248	0.402533	1.73184e-18	0.549694	3.70693e-48	-0.613749	2.61883e-45
ENSG00000055483	0.131217	0.0504314	-0.0440675	0.0652555	-0.326076	1.07959e-71	-0.0342596	0.00958955	-0.0504274	0.00545611	0.0336155	0.000116516	-0.28299	1.76873e-18	0.457441	7.49079e-65	-0.511997	3.74058e-87
ENSG00000163918	0.0319609	0.403	0.599439	2.6145e-44	-0.492311	4.92501e-17	-0.286469	3.60856e-14	-0.242826	1.37562e-11	-0.0730079	0.103228	1.14022	1.77458e-18	0.736349	6.77421e-63	-0.935237	2.96382e-68
ENSG00000167702	0.658455	0.000263891	-0.531431	6.65773e-40	-0.447423	8.72678e-43	-0.305292	6.42412e-13	0.260469	1.11196e-14	0.0912125	0.00423297	0.297692	1.78732e-18	0.513457	2.72179e-40	-0.546651	1.90628e-64
ENSG00000179604	0.196737	0.0305658	0.547589	1.5547e-38	-0.0758268	0.180939	-0.235458	1.23445e-09	-0.373584	4.69835e-23	0.111204	0.00592935	0.716409	1.82755e-18	1.3039	1.51772e-105	-0.772532	5.77724e-63
ENSG00000136143	0.062022	0.0740779	0.000187785	0.496569	-0.929705	1.53598e-38	-0.441956	2.02296e-23	-1.09677	3.53037e-119	0.526799	1.08936e-16	0.847914	1.92669e-18	0.790016	4.45623e-62	-0.911275	1.03324e-46
ENSG00000198440	0.231786	4.24886e-06	0.202241	1.63279e-10	0.371145	4.99618e-19	-0.142243	8.7259e-26	-0.580439	1.55532e-217	-0.00484586	0.369337	0.243258	1.97648e-18	0.547066	5.13088e-57	-0.526841	1.84912e-67
ENSG00000166582	0.245201	0.0579696	1.51901	2.11495e-181	-0.783839	1.08171e-11	-1.13531	4.79359e-21	1.21029	6.24509e-49	2.39814	1.7394e-43	1.78769	1.97683e-18	2.24936	2.24292e-136	-0.734721	1.30911e-15
ENSG00000106348	0.102545	0.0481066	0.130742	0.000994363	-0.0319955	0.152431	-0.218592	2.67379e-11	-0.420444	2.47875e-51	0.150052	2.09668e-08	0.311128	1.98537e-18	0.761275	3.20726e-80	-0.551488	1.00505e-51
ENSG00000116752	-0.0402608	0.283437	0.159702	4.36016e-14	-0.0128622	0.459034	-1.29853	2.77959e-30	-1.07361	2.34044e-67	-1.11138	1.24814e-17	1.24302	1.99397e-18	0.785907	3.16331e-54	-1.06081	3.1203e-34
ENSG00000198435	0.302708	0.100033	1.20867	2.00045e-59	-0.12704	0.00888226	-0.110326	6.76825e-08	-0.173711	8.29374e-54	0.031692	0.072189	0.81777	2.03959e-18	0.588945	4.84398e-60	-0.546212	3.09915e-85
ENSG00000068650	0.0929025	0.207254	-0.338254	1.10743e-30	-0.28212	1.90069e-39	-0.0428455	0.000101434	-0.0553548	0.000895775	-0.0668228	1.69367e-10	0.219611	2.05594e-18	0.577157	1.7425e-58	-0.509837	1.37459e-50
ENSG00000109920	0.156235	0.00980041	0.372577	4.52346e-56	-1.16034	9.63192e-85	-0.118945	8.73868e-07	0.401338	6.39461e-11	0.067867	0.0131855	0.951971	2.06799e-18	0.776938	7.35355e-58	-1.07369	2.85864e-66
ENSG00000133460	-0.0412234	0.274759	-0.713258	4.47954e-65	-0.318611	2.0403e-47	-0.164646	6.94029e-11	0.567482	4.30561e-46	0.0709657	0.000151031	0.177735	2.12038e-18	0.302767	1.44211e-38	-0.366367	1.1487e-33
ENSG00000173598	-0.00883986	0.475664	0.726152	6.18631e-77	-0.806033	9.04208e-37	-0.271368	1.0588e-11	0.438407	3.37308e-13	0.302144	2.05008e-11	1.10192	2.12826e-18	1.15733	2.17596e-93	-1.3118	4.7848e-82
ENSG00000122483	0.248213	0.00200987	0.124761	0.00188297	0.307391	7.24003e-17	0.0232885	0.0109888	0.152498	3.06369e-14	0.158219	4.80811e-22	0.806516	2.12826e-18	0.643382	3.78475e-93	-0.280218	4.4444e-19
ENSG00000171681	0.454629	1.41021e-06	1.5206	6.69821e-163	-0.545782	4.29311e-25	-0.0856387	8.79113e-20	-0.18207	6.20681e-08	0.147747	5.67699e-09	0.85057	2.15847e-18	1.19561	1.45585e-87	-0.857421	4.80709e-66
ENSG00000167614	0.49758	0.0294501	0.837299	7.28457e-52	-1.25975	5.9682e-37	0.34171	0.000109646	-0.278803	2.03e-37	2.44096	1.70849e-52	1.17963	2.16399e-18	1.22069	3.07056e-90	-0.755367	1.74919e-48
ENSG00000112335	-0.151759	0.00684212	-0.229012	2.55338e-37	-0.454012	0.000133413	-0.585768	1.2404e-05	-2.89052	7.39351e-211	-0.320255	0.00364867	1.43267	2.17478e-18	0.93251	6.47459e-64	-2.07052	6.07449e-78
ENSG00000171817	0.364555	0.000116515	-0.17654	7.41556e-06	-0.229746	4.72601e-64	-0.10611	1.06968e-11	-0.509708	3.56806e-134	0.0608018	0.000211587	0.252462	2.22865e-18	0.386038	7.36926e-37	-0.381293	7.32915e-58
ENSG00000142230	-0.101591	0.0729859	-0.0853277	0.00292228	-0.438689	2.34025e-13	-0.362951	1.96652e-16	-0.423751	1.39143e-26	0.196599	3.3336e-06	1.00943	2.32044e-18	0.269757	2.55957e-15	-0.851954	1.30131e-52
ENSG00000060069	0.0813746	0.173203	0.298821	6.42425e-14	-0.136468	4.98884e-21	0.0765161	0.00134497	0.0358281	0.0521247	-0.000367281	0.488578	0.280389	2.45834e-18	0.906392	7.84068e-88	-0.483207	5.53892e-67
ENSG00000107798	-0.210056	0.0401478	-0.284863	8.64938e-13	-0.36764	1.44664e-33	-0.125096	1.6668e-11	-0.506269	2.5996e-48	0.095681	8.69423e-12	0.159452	2.53859e-18	0.393392	1.01835e-49	-0.573203	4.29208e-72
ENSG00000161647	0.187536	0.0245859	0.671938	2.15051e-47	-0.39496	2.38424e-53	-0.108419	3.11799e-06	0.82385	1.06124e-70	0.101446	0.0013237	0.201377	2.79331e-18	0.614125	1.12538e-59	-0.435087	7.39518e-66
ENSG00000128607	0.167463	0.000383022	0.6596	1.3238e-68	-0.190644	6.14436e-05	-0.105276	6.16894e-08	-0.589484	3.40889e-121	0.042289	0.0423577	0.424169	2.88788e-18	0.888623	1.0862e-82	-0.573419	6.57392e-44
ENSG00000174695	0.143378	0.0167794	0.121872	8.89365e-12	-2.0896	6.50869e-177	0.183556	0.00524209	-0.431417	5.62563e-14	-0.278092	1.83601e-05	1.05406	3.13537e-18	0.703409	1.58477e-50	-1.13244	4.84731e-60
ENSG00000163938	-0.124636	0.0700169	0.472568	2.67111e-54	-1.41664	5.95152e-82	-0.239544	3.3059e-08	0.282608	2.24253e-05	0.26731	1.35308e-06	0.945819	3.22983e-18	1.15678	5.46122e-89	-1.20411	1.59454e-70
ENSG00000066735	0.638632	0.000659278	1.05615	1.1667e-74	-0.162372	1.25012e-37	-0.0991685	1.73102e-11	0.373585	1.81316e-25	-0.0996579	0.000441755	0.165429	3.26864e-18	0.560427	1.67896e-74	-0.257425	7.31166e-29
ENSG00000139718	0.315806	0.000588509	0.265807	1.21671e-13	-0.448561	3.28424e-130	-0.0642221	1.20248e-10	0.363397	1.06955e-29	-0.0196758	0.0589551	0.291249	3.28095e-18	0.532657	2.02674e-79	-0.231835	6.9927e-27
ENSG00000217128	0.163258	0.000820697	0.266084	1.07607e-15	-0.434135	5.26956e-57	-0.0870812	3.14146e-09	-0.100708	0.00116438	0.0358051	0.0279753	0.593801	3.29102e-18	0.608749	6.3898e-70	-0.210441	7.36238e-11
ENSG00000138834	0.269984	0.00796504	0.155246	2.87218e-09	-0.275112	1.05403e-21	-0.0839251	0.000790699	-0.361217	1.32452e-63	-0.0278049	0.160374	0.3094	3.41073e-18	0.782912	8.29803e-81	-0.254106	2.44535e-16
ENSG00000178531	0.6709	0.00686786	-0.267259	3.66713e-28	0.394991	0.000595482	-1.80562	4.2628e-37	-0.141418	0.00353094	1.30027	7.22578e-22	1.29275	3.63025e-18	0.00542	0.442544	-2.18499	1.56972e-85
ENSG00000132646	-0.0485281	0.394258	0.00919305	0.386962	-1.30616	8.23994e-96	-1.23975	1.25373e-46	-1.5836	2.2855e-217	0.365688	2.47057e-05	1.04388	3.65318e-18	0.853847	2.99415e-65	-1.46024	2.15435e-71
ENSG00000146223	-0.00282311	0.480503	0.446239	3.45593e-72	-1.19122	2.31339e-39	-0.243362	2.81735e-10	0.173038	0.00113676	0.482146	7.37304e-21	0.789064	3.67044e-18	1.12477	4.55199e-87	-1.18194	3.30875e-71
ENSG00000141959	0.0103093	0.445249	-0.51782	2.19011e-58	-0.378749	4.65151e-14	-0.326163	4.16707e-14	-0.429065	3.77934e-33	0.0865741	0.00281242	0.524043	3.78708e-18	0.501978	1.63632e-44	-0.723298	5.12726e-56
ENSG00000156587	0.00646104	0.471844	0.463741	4.96587e-39	0.0649772	0.231341	-0.870894	4.12566e-36	-1.04157	6.76543e-85	0.492582	5.06383e-11	0.796812	3.78807e-18	0.898938	1.43964e-71	-0.924669	1.64385e-67
ENSG00000125971	0.00948501	0.450253	0.373844	1.1744e-80	-2.25373	5.87352e-141	-0.424645	0.00148088	-0.263057	0.00044216	0.459149	0.000158097	1.42286	3.8976e-18	1.15707	6.68802e-82	-0.82001	2.95208e-23
ENSG00000106591	0.0134432	0.420701	0.222257	2.13669e-25	-0.534911	1.23271e-13	-0.854789	3.43779e-22	-1.2644	1.38174e-166	0.187583	0.0134928	0.885867	3.92975e-18	1.26769	1.61579e-95	-1.53314	2.30349e-84
ENSG00000163104	0.28788	0.00023036	0.522138	7.7461e-73	-0.526445	2.24171e-25	-0.0798755	5.3019e-07	-0.282136	5.83796e-16	0.00601607	0.365005	0.853053	3.96001e-18	0.892778	1.91274e-73	-0.923943	2.02982e-72
ENSG00000198961	0.384149	2.59069e-06	0.535026	2.72599e-90	-1.63162	4.12345e-74	-0.449043	4.1446e-22	-1.34681	7.06245e-79	-0.0537013	0.191458	1.23896	4.0352e-18	1.2375	3.16882e-87	-1.48524	1.82707e-71
ENSG00000198964	-0.0854116	0.0943831	-0.0829095	0.00703579	-0.225309	1.30288e-20	-0.096228	8.16955e-20	-0.379167	4.24872e-57	0.0977132	5.17685e-11	0.341885	4.07938e-18	1.13827	2.93491e-106	-0.834508	3.6806e-82
ENSG00000100034	-0.10675	0.0446774	-0.239926	1.22468e-11	-0.354828	1.77332e-52	-0.11437	6.71568e-14	0.859347	2.58276e-87	0.0684679	1.8546e-07	0.258283	4.14055e-18	0.305042	2.49434e-34	-0.507857	1.16488e-76
ENSG00000169258	0.987779	4.52247e-05	0.928342	2.38526e-68	-0.32044	1.07787e-101	-0.250549	5.72119e-16	-0.257603	1.18066e-139	0.0203918	0.309912	0.449477	4.23908e-18	0.685097	5.03831e-61	-0.230833	4.50692e-24
ENSG00000158186	0.0519885	0.291003	0.0169717	0.299826	-0.465812	8.07088e-68	-0.215136	2.33062e-27	-0.388535	6.60157e-36	0.0119725	0.245799	0.250845	4.26236e-18	0.435712	1.54655e-37	-0.528145	5.91208e-51
ENSG00000130638	0.0127112	0.411136	0.162905	5.79946e-18	-0.352387	3.48515e-05	-1.03551	6.10148e-35	-0.663662	1.95859e-51	0.125888	0.0368204	0.976685	4.34361e-18	0.405977	6.86752e-24	-0.94347	5.25379e-50
ENSG00000188846	-0.162118	0.077139	0.259866	2.71233e-84	-3.79208	5.80369e-181	-0.0871855	0.272562	-0.391064	7.03331e-07	0.663291	1.45657e-07	1.74562	4.37801e-18	1.36265	1.83447e-82	-0.97349	3.09193e-27
ENSG00000157637	-0.143302	0.114673	-0.988529	1.67689e-76	-0.535996	4.21341e-133	-0.252639	6.79097e-20	-0.0210774	0.201463	-0.0145018	0.132849	0.249991	4.51984e-18	0.501841	7.24861e-76	-0.608362	6.70094e-77
ENSG00000126756	-0.180216	0.0460692	0.389175	4.50951e-66	-1.38484	5.20964e-37	-0.133557	0.192762	-1.07887	9.75325e-45	0.106348	0.2246	1.782	4.56621e-18	1.45055	1.25014e-93	-1.1575	2.45033e-36
ENSG00000157916	-0.214223	1.764e-05	-0.750278	9.44338e-98	-1.07497	1.32745e-42	-0.71911	2.08311e-22	-1.089	5.09453e-79	-0.127213	0.0148274	0.756346	4.62215e-18	0.41017	5.05923e-29	-2.07004	7.09845e-104
ENSG00000007341	-0.0117873	0.392423	-0.430429	6.54043e-35	-0.333011	2.54715e-12	-0.107381	7.32826e-09	-0.372104	2.08149e-66	0.0384383	0.0241476	0.354698	4.77297e-18	0.708494	6.12134e-80	-0.233525	8.73503e-11
ENSG00000004864	-0.326928	0.0114743	-1.21325	2.69447e-83	-0.427289	4.06334e-15	-0.223032	3.13825e-23	-0.533909	9.33757e-129	0.133931	6.6384e-28	0.233044	4.77415e-18	0.44485	4.83805e-48	-0.625582	2.05452e-28
ENSG00000176204	0.763138	3.47496e-06	2.30747	2.97215e-137	-0.301468	3.09409e-90	-0.0183829	0.0982454	-0.0898185	6.81491e-21	0.051189	0.00256816	0.565898	4.8543e-18	0.405525	7.15068e-65	-0.355021	5.91674e-66
ENSG00000186472	0.813612	8.46284e-09	1.17335	2.57493e-122	-0.0296682	0.0915896	-0.0430959	1.11038e-10	-0.151206	1.74926e-50	0.152204	3.07905e-19	0.248081	4.8543e-18	0.495968	6.46797e-43	0.049062	0.0595049
ENSG00000144134	-0.0141743	0.47302	-0.409091	3.00497e-27	0.143285	0.00205349	-0.285202	7.66326e-20	-0.461432	7.7502e-187	-0.0404983	0.0102876	-0.27474	5.09355e-18	0.408501	2.11671e-52	-0.78264	7.49656e-44
ENSG00000103257	-0.194872	0.15787	0.82099	2.4389e-80	-0.494313	6.03051e-20	-0.300475	6.39456e-17	-0.217958	2.22687e-83	0.170259	0.000138066	0.796271	5.34436e-18	0.65814	1.48434e-56	-0.807304	1.69356e-55
ENSG00000100211	-0.281307	0.00152869	-0.629058	8.77967e-76	-0.69116	6.08625e-16	-0.792498	5.2387e-23	-0.748419	7.28232e-40	0.188443	0.00082338	0.849268	5.37974e-18	0.346344	1.35284e-20	-2.38858	5.22771e-116
ENSG00000133065	-0.119215	0.259451	-0.512177	2.79948e-35	-0.0530532	0.154453	-0.0898884	6.90432e-05	0.412745	4.61831e-23	0.0252012	0.053334	0.279409	5.39123e-18	0.640822	1.23662e-86	-0.62993	1.08655e-38
ENSG00000102981	0.429114	0.000456569	0.43652	3.03955e-34	-0.318094	3.06251e-06	-0.855127	2.04154e-32	-0.242503	2.58576e-18	-0.0550166	0.256866	0.886307	5.41232e-18	1.29801	1.2429e-99	-1.37326	2.97163e-87
ENSG00000083812	0.168289	0.0272319	-0.0986161	0.00419467	-0.300815	4.69275e-13	-0.142465	4.95082e-16	0.656197	1.02985e-47	0.00729609	0.358382	0.307648	5.41232e-18	0.610694	1.20248e-57	-0.7626	2.40943e-83
ENSG00000163661	-0.529758	5.58162e-05	-0.262351	3.25212e-07	-0.483695	8.62974e-30	-0.232776	1.94487e-12	-1.23795	1.42237e-75	0.066727	0.00428186	0.76576	5.43231e-18	1.47366	1.03834e-119	-0.727303	3.04139e-38
ENSG00000185344	0.0834025	0.052033	0.434421	1.86624e-48	-0.312799	2.33399e-89	-0.145633	3.3636e-30	0.845525	7.93509e-92	0.0712493	7.42271e-07	-0.173869	5.76002e-18	0.30374	2.01308e-42	-0.196987	1.29109e-18
ENSG00000116668	0.298072	3.60617e-05	0.667037	2.31504e-41	-0.256792	1.572e-19	-0.0670152	7.80573e-12	-0.216174	1.31516e-25	-0.031157	0.0126555	0.291839	6.03737e-18	0.788447	7.84315e-83	-0.370577	6.78779e-44
ENSG00000204310	-0.016614	0.38752	-0.0322782	0.113538	-0.149076	0.0165395	-0.619302	2.05259e-30	-0.063481	0.0647335	0.157351	0.000201433	0.740748	6.06841e-18	0.461029	1.22613e-33	-0.699953	3.00334e-39
ENSG00000155592	0.331471	1.23563e-05	0.439773	7.16364e-32	-0.0390585	0.00577994	-0.149161	9.96143e-25	0.320538	2.61956e-44	0.123519	1.22412e-19	0.35661	6.1555e-18	0.0978153	6.31661e-06	-0.20456	2.03805e-19
ENSG00000114956	-0.0407536	0.262172	0.560962	1.56131e-105	-1.5905	4.73391e-47	1.37454	1.23526e-17	-1.51877	7.50807e-71	0.490242	0.000139558	1.58706	6.25558e-18	1.54987	1.33276e-100	-3.18705	2.70825e-139
ENSG00000149557	0.571877	0.00112234	1.15661	5.06947e-141	0.451604	6.78055e-06	-1.22878	2.12165e-43	1.0073	8.65867e-58	0.334721	0.00100031	1.42314	6.58194e-18	1.68367	1.37732e-115	-0.195674	0.000192057
ENSG00000124422	0.199613	0.00204082	0.858758	7.8764e-118	-0.571248	1.31937e-19	-0.343182	4.36943e-19	-1.28626	1.52569e-186	0.257504	6.61764e-07	0.972459	6.77818e-18	1.35964	1.65844e-99	-0.724095	4.08054e-40
ENSG00000089199	0.630266	5.15642e-05	0.248155	5.75975e-17	-0.387423	7.79035e-29	-0.153281	6.18398e-08	-0.160901	1.86919e-26	0.0158502	0.308937	0.255475	6.85492e-18	0.325761	3.23467e-19	-0.132392	1.39054e-07
ENSG00000180902	0.0348608	0.376976	-0.668227	3.77076e-47	-0.695665	1.76445e-89	-0.17356	8.02862e-10	0.170856	7.41991e-07	0.144675	4.93097e-11	0.269634	6.92496e-18	0.415025	1.0349e-45	-0.627558	4.45352e-56
ENSG00000124209	0.218899	0.000694869	0.295951	2.26465e-25	-0.23781	3.63768e-08	-0.0978801	2.13448e-14	-0.162768	9.8549e-06	0.0626648	2.57909e-05	0.584922	7.05186e-18	0.388729	4.70223e-33	-0.498347	8.82455e-67
ENSG00000105053	-0.166809	0.000823217	0.0775573	0.00380417	-0.103927	0.000404972	-0.194517	6.77197e-19	-0.328252	1.14738e-136	0.157858	3.83919e-14	0.404806	7.09944e-18	0.739542	3.24537e-83	-0.660741	7.16577e-72
ENSG00000110717	-0.161437	0.0339532	0.0615063	1.49562e-06	-0.187276	0.0521734	-0.540881	4.05295e-07	-0.282205	2.49333e-07	1.10266	1.49996e-18	1.11688	7.16686e-18	0.606294	5.69462e-41	-1.30113	2.48157e-49
ENSG00000122707	-0.0965301	0.109739	-0.360924	3.14825e-19	-0.257474	6.35095e-68	-0.0976044	8.34853e-18	-0.0852414	0.0110749	-0.0492984	0.00264935	0.33079	7.39193e-18	0.594724	7.83507e-73	-0.574562	2.88148e-62
ENSG00000136531	1.02771	1.17328e-07	0.812418	1.97452e-69	-0.340951	7.3557e-86	0.00947099	0.219161	-0.223908	2.94763e-108	-0.00246075	0.433864	0.137769	7.58003e-18	0.589653	1.85505e-60	-0.338949	3.39181e-61
ENSG00000143756	0.0509626	0.0987268	0.377708	3.38268e-29	-0.299681	9.7141e-66	-0.0263155	0.0452973	0.307393	9.58869e-18	0.0801984	3.10707e-05	0.435834	7.77132e-18	0.787807	3.87118e-91	-0.24417	1.23338e-14
ENSG00000141556	0.0250393	0.336894	-0.394553	1.43907e-38	-0.27457	1.80704e-61	-0.199339	7.39438e-11	0.340239	1.51762e-27	0.0953737	1.75365e-05	0.50358	7.91753e-18	0.51245	2.57841e-58	-0.665805	2.53653e-77
ENSG00000156261	0.0985861	0.182804	1.10365	1.3654e-153	-0.354928	0.000331958	-0.46835	4.2952e-09	-1.05582	5.00334e-83	2.24561	1.98309e-46	1.20337	7.91753e-18	1.81704	3.64454e-117	-0.758287	9.50628e-22
ENSG00000128595	-0.4797	1.36847e-05	-0.969938	4.03022e-108	-1.51734	1.83524e-90	-0.917171	7.11205e-41	-3.52451	0	0.101028	0.000432413	1.05694	7.95519e-18	0.89805	4.84303e-65	-1.19772	7.69388e-52
ENSG00000109881	-0.178898	0.0272657	-0.203223	2.85771e-12	-0.430818	4.72858e-16	-0.206132	2.45025e-06	-0.910143	7.04078e-108	0.0499322	0.0725001	0.766597	8.01816e-18	0.789531	2.83749e-77	-1.48642	1.64158e-77
ENSG00000126016	0.269194	0.0093464	0.519023	4.23794e-35	-0.30237	4.53726e-77	-0.0187987	0.039852	0.442115	2.19494e-37	-0.104728	2.13201e-07	0.388454	8.46953e-18	0.712193	6.57079e-99	-0.53832	2.38391e-104
ENSG00000079332	-0.0866878	0.0794871	-0.0963563	3.96635e-07	-0.905298	6.47426e-40	-0.233641	6.7254e-13	-1.22851	1.31406e-161	0.066677	0.0324067	0.772409	8.56723e-18	0.650284	9.03736e-52	-1.10116	5.10938e-80
ENSG00000170584	0.0306664	0.308727	0.1412	2.78496e-14	-0.82481	4.46493e-25	-0.518692	5.08213e-26	-0.390786	6.8288e-22	0.271776	2.29974e-07	1.01957	8.94601e-18	0.786348	5.91273e-65	-1.54316	2.60561e-100
ENSG00000114520	0.131687	0.030467	0.553898	1.62788e-56	-0.144466	0.0159743	-0.280185	9.25815e-15	1.14943	4.00409e-66	-0.00223563	0.482178	0.835796	9.02513e-18	0.416373	7.85407e-26	-1.07232	1.26805e-62
ENSG00000133818	-0.00996961	0.441487	0.149237	3.29339e-08	-0.658991	2.23788e-76	-0.279297	8.14386e-18	-0.0468728	0.0955652	-0.00656035	0.398823	0.451907	9.14958e-18	0.609135	1.83322e-59	-1.10341	3.64661e-80
ENSG00000176428	0.380036	0.000310553	0.914419	1.08168e-73	-0.400629	1.04951e-07	-0.0679826	0.114292	-0.366325	3.98385e-24	0.0596836	0.21212	0.935554	9.30401e-18	1.21895	4.1572e-86	-0.855853	8.74593e-50
ENSG00000065978	0.329004	0.000600893	0.977751	4.43142e-197	-1.17134	4.5229e-21	-1.40325	1.09399e-16	-0.441339	3.26968e-07	1.4031	2.36742e-22	1.78941	9.58718e-18	1.99996	2.26443e-122	-1.16408	1.63521e-34
ENSG00000175166	-0.0506563	0.0278603	-0.0766701	2.40307e-05	-0.531697	1.3194e-12	-0.61562	4.34207e-34	-0.539503	4.39339e-27	0.0798895	0.0345462	0.871417	9.74325e-18	0.790025	3.4424e-62	-1.69231	1.17984e-103
ENSG00000244045	0.102172	0.00282351	-0.0424807	0.142222	0.678685	1.90434e-34	-0.0450262	0.0476684	-0.274593	2.94081e-88	0.0471532	0.00717276	0.564822	9.7799e-18	0.785185	1.41833e-93	-0.774016	1.3139e-98
ENSG00000164061	0.622432	5.77542e-05	0.514762	4.95714e-55	0.0685299	0.000745494	-0.103412	5.06363e-28	-0.204964	3.56598e-62	0.0682671	1.27239e-05	-0.2106	9.79496e-18	0.190057	3.57584e-24	0.224143	2.51934e-18
ENSG00000141741	-0.00260573	0.485293	0.180235	8.3144e-21	-2.07543	2.61837e-154	-1.25194	6.37034e-38	0.236291	6.99125e-05	0.0816087	0.185921	1.14158	9.8705e-18	1.13784	2.21668e-79	-1.58218	7.53146e-68
ENSG00000214160	-0.253357	0.004372	-0.0238232	0.277041	-0.589607	6.01559e-53	-0.179829	6.7836e-12	0.134606	8.05437e-05	0.145044	1.59555e-05	0.481585	9.8822e-18	0.765984	1.03775e-83	-0.599083	6.66823e-56
ENSG00000170653	0.00531711	0.464357	0.128382	5.57158e-06	0.219086	2.81548e-09	-0.0443117	0.000235522	-0.239742	7.90602e-16	0.170916	3.92459e-18	0.470417	9.90492e-18	0.651913	1.15826e-76	-0.404712	2.39058e-37
ENSG00000103404	0.302012	1.23556e-05	0.382456	8.74868e-30	0.0904967	0.00107374	-0.170781	6.36746e-28	-0.311665	1.69343e-121	0.0575082	1.05964e-07	0.243866	9.99395e-18	0.0271698	0.0875887	-0.476184	2.25034e-74
ENSG00000159063	-0.125915	0.0296199	0.576859	4.24928e-45	-0.488183	1.68641e-27	-0.0878437	1.0094e-06	0.24948	6.37802e-11	0.0871811	0.00052047	0.768638	1.02976e-17	1.03112	1.54031e-89	-0.485901	5.02493e-33
ENSG00000163811	-0.00157491	0.491976	0.231948	4.00202e-20	-0.990382	1.06543e-72	-0.222287	6.25558e-13	-0.0722431	0.0930419	0.30211	1.48566e-11	0.744478	1.03811e-17	0.839019	1.24779e-68	-1.04041	1.69243e-56
ENSG00000170515	-0.000850986	0.495037	0.565114	1.10115e-95	-1.21176	1.17624e-38	-0.637145	3.42342e-28	-2.00681	1.08877e-245	0.800042	1.06284e-18	1.45941	1.03811e-17	1.45853	2.74305e-96	-1.65124	5.07609e-72
ENSG00000163291	0.353621	0.000160171	0.839755	2.84688e-80	0.313051	2.18134e-18	-0.0760577	4.86642e-19	-0.351955	1.72746e-169	0.109202	1.26936e-14	0.437017	1.03839e-17	0.547279	4.32441e-76	-0.329746	8.25898e-63
ENSG00000074211	0.708214	0.000395658	-0.889468	1.06073e-68	-0.227328	8.39326e-39	-0.170738	1.45104e-27	0.0878913	7.52886e-09	0.0975919	3.50724e-14	0.157409	1.11443e-17	0.103173	0.000122382	-0.0796135	2.2261e-06
ENSG00000086232	-0.0819229	0.0274843	0.0422635	0.0157881	-0.468374	3.98718e-10	-0.164059	3.36111e-11	-0.84434	2.23529e-90	0.13518	4.77544e-05	0.775286	1.18153e-17	0.517705	7.83728e-39	-0.310331	9.04805e-09
ENSG00000104325	-0.374965	0.000742771	-1.38852	5.92917e-111	-1.54362	3.1299e-109	-0.766817	2.3287e-24	-0.816409	3.69225e-60	0.375263	5.97219e-15	0.734898	1.18536e-17	0.822331	1.35815e-65	-1.54434	1.8396e-79
ENSG00000118181	-0.16985	0.0726941	0.0293841	0.000122738	-2.64791	4.23628e-101	-0.355487	0.00508067	-0.823266	3.07497e-25	0.437982	0.000193572	1.59822	1.21004e-17	1.15786	7.72236e-69	-1.38265	7.16784e-45
ENSG00000166295	-0.391546	2.5715e-05	-0.510071	1.23231e-74	-0.951492	1.82482e-36	-0.956411	1.33598e-19	-1.38242	4.29681e-131	-0.392089	2.70334e-05	1.20122	1.21579e-17	0.593799	6.76704e-44	-2.18711	3.07188e-98
ENSG00000134291	-0.182629	0.0038047	-0.238633	5.56688e-18	-1.42729	1.28618e-106	0.0550728	0.268046	-0.727782	1.04051e-72	-0.0274999	0.318061	1.05516	1.22854e-17	1.00682	3.30593e-85	-1.9972	1.50693e-100
ENSG00000087095	0.361325	9.61199e-06	0.694991	1.83587e-48	-0.361107	2.44424e-78	-0.0795759	9.91538e-10	-0.168082	8.41286e-23	0.00688964	0.372959	0.271624	1.23117e-17	0.433984	2.94054e-52	-0.330162	5.67942e-28
ENSG00000172602	0.404215	0.00438285	1.27281	1.22693e-69	-0.379682	1.41129e-78	-0.150702	6.5482e-34	-0.00267796	0.41583	0.0703063	0.00403897	0.462597	1.23643e-17	0.860826	3.29965e-94	-0.299803	9.57227e-70
ENSG00000134594	0.418839	0.00749058	1.35794	5.53617e-110	-0.566595	7.62453e-19	-0.404146	1.07194e-09	-0.456848	5.91905e-74	1.68013	2.09285e-28	1.11578	1.2385e-17	1.51071	1.33937e-106	-0.464404	1.32373e-39
ENSG00000107625	-0.118659	0.0654632	-0.000356364	0.493166	-1.24127	4.81151e-61	-0.368455	2.93065e-13	-1.5423	7.86549e-135	-0.000212369	0.497986	1.13189	1.24831e-17	1.00079	3.2272e-79	-1.23157	3.52444e-61
ENSG00000172426	-0.0662645	0.345679	-1.41027	3.4018e-78	-0.462524	3.77602e-17	-0.911447	1.77848e-33	-0.16825	2.92463e-17	0.119731	0.000321263	0.370044	1.26026e-17	0.161422	4.16609e-09	-1.8264	6.67407e-99
ENSG00000138778	0.469321	0.00319489	0.938696	1.71175e-45	0.0157544	0.294366	-0.0506432	5.9142e-09	-0.071085	1.00447e-05	0.0131277	0.0783786	0.965755	1.28353e-17	0.492972	1.08125e-89	-0.576357	6.92694e-91
ENSG00000088882	-0.0996083	0.325022	-2.27951	1.47045e-109	-1.63329	7.5066e-133	-0.387451	5.65671e-13	-3.00738	1.84285e-289	0.169079	7.87588e-12	0.849033	1.28861e-17	1.37097	2.25299e-111	-1.29248	1.00411e-59
ENSG00000198646	0.446668	6.54301e-05	0.807611	1.19677e-105	-0.467728	6.8061e-46	-0.0177549	0.208766	-0.318054	2.26014e-38	0.0657353	0.000838782	0.589159	1.29796e-17	0.868721	9.84387e-81	-0.588608	8.52542e-49
ENSG00000085274	0.143477	0.00711949	0.546181	3.42068e-49	0.155384	0.00196321	-0.115212	9.23751e-13	-0.401372	2.04597e-36	0.117448	4.42044e-07	0.369458	1.29796e-17	0.825867	2.96796e-79	-0.556953	4.2116e-48
ENSG00000162706	0.92564	2.49584e-05	0.268107	1.61477e-14	-0.38946	3.02375e-12	-0.193389	2.01856e-10	0.22339	1.47734e-19	0.0882293	0.00651178	0.312902	1.29964e-17	0.62153	3.05191e-45	-0.631354	1.12002e-63
ENSG00000180357	0.432174	9.0461e-05	0.54541	1.93753e-65	0.284617	9.92646e-08	-0.150971	1.92879e-29	-0.539114	1.83029e-163	0.0516377	0.000575755	0.627493	1.37927e-17	0.554631	1.14543e-57	-0.595451	4.79921e-70
ENSG00000162300	-0.186115	0.00278803	0.128281	3.0099e-06	-1.11543	3.03014e-67	-0.0898663	0.0630079	0.528435	3.12599e-22	0.141431	0.0135262	0.791481	1.45918e-17	0.824325	1.78144e-65	-1.15367	2.99568e-75
ENSG00000109736	0.294025	0.00497819	-0.348199	3.34078e-41	-0.404264	1.56943e-06	-0.782935	1.19272e-30	-0.436553	2.05625e-23	0.368024	5.71891e-10	0.799892	1.46481e-17	0.22461	1.86694e-10	-1.61737	9.98079e-90
ENSG00000159322	-0.185056	0.0119374	-0.474368	9.40087e-34	-0.119883	0.00694298	-0.207787	1.54282e-21	-0.107658	0.000704212	-0.0977445	1.63293e-09	0.222761	1.46938e-17	0.730405	7.46037e-76	-0.657465	1.46613e-53
ENSG00000155621	-0.190618	0.000490924	-0.304558	2.27127e-13	-0.151601	0.00144595	-0.0695562	0.000167868	-0.632417	1.03096e-108	0.204653	6.19492e-16	0.325539	1.47475e-17	0.476823	8.45893e-54	-0.513568	2.25187e-41
ENSG00000135144	0.628541	0.000186458	0.704422	7.86592e-41	0.181506	2.5027e-08	-0.0658408	4.18534e-06	-0.177531	2.33957e-77	0.0953378	0.000150768	0.17401	1.49132e-17	0.555168	8.72998e-59	-0.297985	7.5245e-36
ENSG00000103342	0.0712193	0.0978196	0.287075	1.43696e-45	-0.851063	2.84693e-46	-0.19257	2.41397e-12	-1.15227	9.86531e-159	0.111719	0.000633001	0.865985	1.54089e-17	0.802105	8.17437e-61	-0.929879	2.16526e-59
ENSG00000159055	-0.0612986	0.288851	0.345809	2.08675e-20	-0.246716	0.000340472	-0.124819	0.00247049	-0.870244	1.01394e-103	0.170898	0.000106498	1.08951	1.55202e-17	0.665088	4.04808e-50	-1.71763	1.16558e-108
ENSG00000175322	0.29177	0.00307098	0.616651	2.39706e-52	0.0243897	0.228359	-0.123936	2.78802e-25	0.110051	4.15366e-05	-0.0326155	0.0173354	0.577425	1.55278e-17	0.571505	4.00032e-59	-0.34749	2.19505e-74
ENSG00000166965	0.0497337	0.223749	-0.434763	8.18464e-26	-0.374354	2.5223e-28	-0.017189	0.240696	-0.239562	7.69734e-15	0.183336	1.39857e-20	0.290975	1.59632e-17	0.838716	1.87972e-90	-0.730887	9.35999e-67
ENSG00000113272	-0.246198	0.00486964	-0.5	6.95226e-26	-0.487127	2.40325e-35	-0.266188	5.34555e-16	-0.363094	4.47506e-25	-0.00810559	0.376275	0.357955	1.60045e-17	0.408308	1.53656e-47	-0.794306	3.91377e-57
ENSG00000114554	0.404873	0.000390236	0.323083	2.02322e-28	-0.206259	4.16484e-21	-0.121287	1.36722e-09	0.605921	2.65728e-46	-0.0341755	0.0562923	0.339339	1.6049e-17	0.910905	4.49513e-93	-0.511439	3.81063e-81
ENSG00000179091	-0.26753	4.05046e-05	0.0797935	1.56218e-06	-0.357757	0.00104191	-0.762106	1.91139e-09	-1.04205	8.14793e-64	1.32651	2.42857e-25	1.09298	1.62023e-17	1.01477	4.10578e-71	-2.64672	2.70638e-110
ENSG00000110536	-0.392449	5.50369e-08	-1.01788	2.87568e-88	-1.97349	3.28252e-181	-0.847835	1.48345e-30	-0.635939	3.8912e-42	-0.00806292	0.451724	0.740281	1.62061e-17	1.34877	6.33779e-105	-1.96259	1.21152e-95
ENSG00000143376	0.308611	7.32653e-06	0.463624	1.88252e-47	-0.28803	8.57553e-12	-0.0806127	9.62088e-07	-0.264366	2.01861e-19	-0.0249348	0.142516	0.636227	1.66933e-17	0.772487	5.7665e-75	-0.392115	1.79699e-26
ENSG00000160746	0.00992435	0.432882	-0.178718	1.5822e-09	-0.501689	1.28368e-27	-0.00969744	0.358381	-0.469972	2.88903e-51	0.0865617	1.03985e-09	0.577846	1.67831e-17	0.748289	6.49795e-68	-0.902583	8.83732e-72
ENSG00000182944	0.0398028	0.208861	0.491909	4.51829e-69	-0.531305	2.35797e-26	-0.299407	7.06063e-15	-0.568925	8.0734e-63	0.096812	0.0113198	0.761285	1.67831e-17	1.00276	4.90356e-89	-0.835116	1.85044e-59
ENSG00000140323	0.883248	3.7319e-05	0.469888	4.22853e-26	-0.384189	1.60908e-99	-0.147259	5.62799e-12	-0.195085	1.23122e-75	0.0839741	3.72199e-07	0.174494	1.67831e-17	0.0772221	0.000448682	0.170748	5.91509e-10
ENSG00000116406	0.282171	8.06904e-07	0.607741	5.05333e-56	0.696826	8.21952e-32	-0.0166752	0.17122	-0.612119	1.99279e-108	0.217605	7.39396e-22	0.286507	1.7096e-17	0.697015	9.54204e-75	-0.807766	1.00833e-92
ENSG00000151552	-0.0192342	0.418107	0.589312	1.59007e-67	-1.05169	7.52341e-75	-0.594508	6.68564e-20	-0.850709	6.62719e-88	0.408273	9.57913e-08	0.803208	1.7236e-17	1.38022	2.36727e-100	-0.918651	4.52776e-52
ENSG00000085644	0.314608	0.00302493	0.247209	1.21292e-11	-0.176959	1.57194e-24	-0.0691762	1.46294e-07	-0.276181	5.23143e-111	0.014828	0.264927	0.236241	1.74635e-17	0.339809	2.16043e-36	-0.31844	2.36737e-58
ENSG00000100744	-0.066273	0.149968	0.390086	4.01871e-23	-0.566951	7.69713e-96	-0.0984374	1.28107e-09	-0.0620011	0.00638352	0.141662	8.98145e-10	0.360232	1.76203e-17	0.0851156	0.000223565	-0.841237	1.08608e-94
ENSG00000143815	0.380846	0.00365837	0.640847	1.45656e-65	-0.389666	1.94751e-12	-0.118322	6.27813e-07	-0.468351	8.13922e-28	0.0965243	3.9917e-06	1.0488	1.79709e-17	0.812153	1.35565e-67	-0.686148	3.47881e-46
ENSG00000086102	-0.0118577	0.394298	0.305535	6.2214e-22	0.0602794	0.150296	-0.193271	1.82787e-25	-0.127692	5.94854e-05	0.086421	6.86467e-08	0.41151	1.80021e-17	0.678607	5.20176e-64	-0.413763	5.55622e-33
ENSG00000102316	-0.180734	0.0127226	0.0577999	1.58341e-05	-0.434683	0.00010905	0.548401	5.25539e-05	-1.37942	8.49105e-75	0.267705	0.0134176	1.10065	1.81748e-17	0.845331	1.21952e-57	-2.10914	1.26651e-90
ENSG00000102158	-0.307184	0.00125465	-0.919014	7.48304e-57	-0.526928	1.38841e-24	-0.100828	3.67156e-09	-0.421871	2.13467e-29	0.0888806	2.37135e-09	0.519439	1.82851e-17	0.608794	4.86981e-81	-0.85998	3.40209e-74
ENSG00000120675	-0.229259	0.159803	0.401609	5.3575e-39	-0.495588	6.05328e-11	-0.0220277	0.380166	-0.746714	5.14327e-57	0.0102733	0.445726	0.946116	1.83497e-17	1.09146	9.83977e-80	-0.68911	1.5311e-28
ENSG00000138279	-0.387222	1.17823e-07	-0.173052	3.26032e-13	-0.0212727	0.405522	-0.525763	1.66444e-23	-1.24338	4.76831e-133	0.122701	0.00508152	0.938983	1.83819e-17	0.579032	8.46365e-43	-2.14857	2.12588e-123
ENSG00000137449	0.159559	0.14086	-0.592084	1.99639e-43	-0.314688	5.01493e-11	-0.115522	2.85506e-14	-0.1437	1.73845e-15	-0.012595	0.107889	0.220064	1.85445e-17	0.524903	6.63937e-69	-0.561479	1.54068e-78
ENSG00000074935	0.153304	0.00251948	0.288427	7.98933e-18	-0.251821	2.1761e-16	0.00250684	0.43011	-0.467039	8.61934e-84	0.0729461	3.09591e-06	0.478035	1.85745e-17	1.03563	2.47723e-113	-0.610469	9.18926e-97
ENSG00000109911	0.0755303	0.157094	0.215611	6.03225e-09	-0.777949	4.04861e-36	-0.214234	1.43038e-16	-0.237717	5.48788e-10	0.115301	0.000432865	0.720362	1.86943e-17	0.844704	7.51502e-71	-0.77846	2.28509e-53
ENSG00000119912	-0.0608778	0.230156	0.0739213	0.00982924	-0.460381	3.14526e-116	-0.122739	1.25261e-16	-0.371403	2.20553e-127	0.08161	1.06461e-11	0.385776	1.92923e-17	0.62129	2.59366e-65	-0.297166	2.26388e-14
ENSG00000070476	0.212855	0.00214127	0.281235	1.66593e-16	0.0798996	0.0050807	-0.0646342	3.92928e-12	-0.26921	7.28636e-108	0.0629143	1.85304e-09	0.373309	1.95481e-17	0.619738	4.66916e-68	-0.35347	3.35517e-47
ENSG00000113734	-0.0764577	0.1553	0.260021	2.81964e-14	-0.79545	5.91561e-38	-0.204995	4.32815e-07	-0.284719	1.44456e-13	0.378889	1.40733e-10	0.700919	2.03674e-17	0.751715	1.89244e-60	-0.880786	3.90658e-70
ENSG00000162927	0.0474004	0.102037	0.408787	1.07965e-26	-0.446285	6.07949e-134	-0.0626687	5.2444e-07	-0.25366	3.70717e-125	0.113717	8.04543e-13	0.267819	2.06501e-17	0.43281	4.19514e-51	-0.319188	2.46032e-44
ENSG00000146247	0.413401	0.00193578	0.641492	5.06774e-95	-0.423555	1.7583e-14	0.0028263	0.44313	-0.255053	3.38199e-12	0.0871793	9.31095e-05	0.996378	2.13185e-17	1.08998	3.67689e-89	-0.890534	9.36646e-73
ENSG00000140350	0.148522	0.123896	0.780665	6.10917e-121	0.100991	0.140808	-0.229206	3.37155e-08	-0.423196	1.53545e-16	-0.0877369	0.053437	1.0459	2.18235e-17	1.12512	2.28052e-83	-0.49606	1.34351e-14
ENSG00000068120	-0.187193	0.000350783	-0.00992049	0.37501	-0.365337	1.23286e-11	-0.33885	1.55122e-15	-0.209794	2.07241e-10	0.106626	0.000799132	0.608575	2.22598e-17	0.805079	1.07006e-75	-1.11042	6.55928e-93
ENSG00000156482	-0.227687	0.0607711	0.276749	1.66143e-88	-1.84623	1.10694e-47	-0.0971034	0.247803	-1.25214	4.27256e-47	0.447979	0.000212492	1.65065	2.2572e-17	1.43316	1.8485e-85	-1.33068	4.83101e-42
ENSG00000171865	0.105293	0.0363469	0.276283	7.28366e-20	-0.501812	2.84113e-15	-0.239797	7.68008e-16	-0.963641	4.69502e-117	0.196131	1.02362e-07	0.728793	2.28907e-17	1.05207	6.55829e-85	-1.08109	3.22335e-73
ENSG00000165115	-0.0924247	0.323549	-0.497038	4.45901e-33	-0.470403	1.78331e-94	-0.0852199	7.73433e-19	0.0331945	0.144193	-0.0340594	0.000515475	0.354102	2.29959e-17	0.636714	3.62759e-87	-0.957367	1.43821e-61
ENSG00000099977	-0.127525	0.0708865	-0.297352	1.04954e-51	-1.55819	7.18837e-45	-0.937909	7.33091e-10	-2.54035	1.9545e-249	0.0836678	0.26672	1.29315	2.30003e-17	0.712205	9.21918e-49	-1.28006	4.27884e-38
ENSG00000114631	0.665278	0.000146263	0.682761	1.12945e-93	-0.222506	0.00564469	0.0661293	0.268127	-0.587361	3.8801e-39	0.912556	1.05592e-13	1.2017	2.32638e-17	0.922129	2.0408e-65	-1.36822	2.66602e-82
ENSG00000169223	-0.330509	0.000144458	-0.483079	3.93908e-60	-0.767603	8.43401e-19	-1.14496	5.41744e-23	-1.93773	9.45311e-197	-0.708277	2.58784e-17	0.87565	2.35279e-17	1.15642	6.76616e-84	-2.42288	1.19014e-110
ENSG00000154380	0.155563	0.0496114	0.697259	9.1621e-101	-0.537185	2.02891e-15	-0.0249476	0.18147	-0.652849	4.805e-55	0.148225	6.23089e-06	0.812628	2.43452e-17	0.95474	1.69046e-78	-0.433016	1.79503e-27
ENSG00000228696	0.210266	9.85518e-07	0.329813	2.87477e-16	-0.0715053	0.000760842	-0.137707	1.34276e-29	-0.416625	1.40591e-192	0.0778007	3.0097e-08	0.305282	2.43806e-17	0.346731	7.46343e-39	-0.14485	2.03984e-07
ENSG00000118495	0.0839387	0.292728	-0.243362	8.06285e-11	0.431451	6.09219e-13	-0.112453	1.03445e-13	-0.681746	5.19655e-54	-0.0599691	0.000238377	0.4302	2.5406e-17	0.711801	9.68122e-94	-0.678262	3.07818e-54
ENSG00000137500	0.213354	0.000250073	0.875801	2.00919e-108	-0.397276	1.98922e-11	-0.235295	1.17575e-08	-0.521955	6.02201e-47	0.146144	0.0173077	0.852267	2.56578e-17	1.11711	2.82281e-88	-1.32129	3.81783e-90
ENSG00000072832	0.978848	0.000112169	0.601388	3.7266e-87	-1.08916	5.45841e-69	-0.729821	1.44333e-12	-0.295889	1.48506e-15	-0.0823069	0.241052	1.06549	2.79633e-17	0.833118	7.51917e-57	-0.591407	1.19711e-35
ENSG00000089009	-0.029253	0.409105	0.120729	1.83577e-34	-1.99755	6.36868e-55	-0.639647	1.43007e-05	-0.911019	7.81502e-25	0.293217	0.0121762	1.74818	2.80416e-17	1.40116	2.51394e-82	-1.46303	1.38295e-44
ENSG00000081386	0.281262	0.00035069	0.504343	9.06977e-34	-0.321728	1.45329e-61	0.0376784	0.00981759	0.0181775	0.148419	0.00231746	0.441059	0.256948	2.82559e-17	0.504532	3.08255e-58	-0.570997	1.14978e-77
ENSG00000145425	0.209605	0.0548948	0.057242	1.45293e-10	-3.1041	9.11833e-176	-1.64287	4.23579e-24	2.17461	4.63902e-107	0.349689	0.00177894	1.53656	2.85119e-17	1.51704	7.72423e-94	-1.0944	1.80861e-34
ENSG00000184867	-0.179859	0.0294501	-0.173674	2.60128e-07	-0.592251	8.44118e-39	-0.108139	5.43217e-05	-1.15857	1.41852e-145	0.066757	0.0199729	0.28815	2.85249e-17	0.525142	2.0886e-48	-0.979218	4.51572e-75
ENSG00000029993	0.333737	0.00102069	0.538395	1.62991e-51	-0.782868	1.06922e-33	-0.368674	1.13139e-16	-0.768245	1.51594e-78	0.208285	4.06369e-05	0.951974	2.8554e-17	1.45259	2.19049e-101	-0.942568	2.59782e-44
ENSG00000155254	-0.343387	0.001845	-0.898878	4.43029e-59	-0.360861	6.67655e-25	-0.326688	1.10772e-17	-0.26713	5.96313e-09	0.149281	1.02739e-11	0.423303	2.87924e-17	0.714204	6.60213e-80	-1.15164	4.00513e-86
ENSG00000137764	-0.115329	0.014353	0.0211405	0.313014	-0.17543	7.46651e-14	-0.202453	1.51509e-13	-0.290831	1.19165e-72	0.058071	0.000483562	0.322002	2.88459e-17	0.596503	1.24862e-76	-0.794247	1.26039e-68
ENSG00000169251	-0.0106661	0.466109	0.0832125	0.00234407	-0.409297	1.79311e-14	-0.138264	5.33708e-10	-0.58929	5.98084e-62	0.0431345	0.0245096	0.496818	2.93355e-17	0.76191	2.4833e-73	-0.915905	1.01034e-85
ENSG00000139613	0.297924	0.000146263	0.199719	3.12784e-19	-0.586156	6.99903e-28	-0.0938537	1.43583e-06	-0.331641	1.39669e-19	0.130672	2.55516e-10	0.698794	2.95118e-17	0.687584	9.48206e-59	-0.692573	2.28242e-45
ENSG00000174501	0.629638	4.50532e-09	0.617536	5.66694e-80	-0.586443	3.28427e-26	-0.140281	2.38306e-27	-0.779579	4.59967e-72	-0.0109489	0.250958	1.01719	3.01326e-17	0.398769	5.46523e-26	-0.833627	2.75417e-55
ENSG00000196159	0.740996	9.25422e-05	1.65145	1.50191e-151	1.17824	1.49642e-89	-0.0811985	1.59849e-21	-0.448472	5.07999e-55	0.0692306	8.39236e-10	0.200918	3.01627e-17	0.245742	1.06057e-26	-0.311927	4.50202e-44
ENSG00000178996	-0.259389	0.000705984	-0.116747	0.000642412	-0.129969	0.000131829	-0.108734	7.89599e-17	-0.553099	1.46914e-93	0.00895097	0.276165	0.272095	3.09471e-17	0.638677	8.79669e-79	-0.702609	1.46366e-105
ENSG00000108312	0.10535	0.0305658	-0.0885377	9.88275e-07	-0.670544	3.48931e-31	-0.210584	8.35251e-09	-0.636208	9.52126e-40	0.0588961	0.012332	0.746056	3.09471e-17	0.613794	7.0101e-46	-0.92366	6.14527e-50
ENSG00000096872	0.0056796	0.479009	0.0719026	0.00832757	-0.433725	3.51494e-13	-0.123717	1.21425e-08	-0.360255	1.21827e-24	0.212503	3.61155e-12	0.731462	3.1744e-17	0.748136	7.75768e-69	-0.941538	6.21767e-46
ENSG00000117410	0.00982729	0.441227	-0.134079	3.24642e-19	-0.105159	0.193023	-2.32832	2.2719e-47	0.0779364	0.121699	0.0158542	0.455889	1.0295	3.17938e-17	0.57018	1.30966e-36	-2.32889	1.43755e-88
ENSG00000188352	-0.151121	0.0470455	0.0193125	0.272902	-0.33018	1.59922e-52	-0.098114	1.1104e-14	-0.205316	8.04845e-82	0.0908504	4.46047e-05	0.405425	3.24045e-17	0.194953	1.09061e-20	-0.406906	7.35713e-49
ENSG00000144445	0.24258	2.60082e-05	0.623387	3.55981e-56	-0.209516	2.48781e-10	-0.100399	1.34657e-24	-0.346683	1.38325e-70	0.0445119	0.000605025	0.502449	3.33939e-17	0.521286	2.87153e-67	-0.590084	5.76205e-80
ENSG00000119661	-0.0795249	0.230156	-0.463672	4.4787e-39	-0.489592	4.31441e-51	-0.187134	2.40321e-17	0.0387428	0.0254557	0.0486515	0.00121871	0.311582	3.41261e-17	0.281131	2.88272e-30	-0.663814	9.15295e-46
ENSG00000241058	0.156596	0.0363364	0.926438	3.5631e-85	-0.142172	0.0290114	-0.221926	6.04922e-19	-0.676676	3.13355e-56	0.104049	0.00503496	0.856302	3.48931e-17	1.11532	1.70395e-84	-1.03964	2.06992e-70
ENSG00000181191	0.346704	0.000430903	1.09669	5.41598e-105	0.554634	3.02119e-12	-0.235277	5.58529e-09	-0.942401	3.26591e-102	0.531486	1.34219e-19	0.82447	3.50797e-17	1.08192	3.44769e-78	-0.764637	8.04031e-52
ENSG00000103126	0.0492056	0.287366	0.10544	0.0010408	-0.300967	6.42248e-40	-0.109718	3.1541e-07	-0.180919	3.46554e-13	0.347315	2.01566e-32	0.37	3.53744e-17	0.320644	1.6857e-33	-0.344471	3.45206e-28
ENSG00000116741	-0.397206	0.0049762	0.234972	7.05482e-07	-0.30939	7.00433e-31	-0.23221	7.17123e-13	-1.02697	6.63216e-121	0.114391	0.000172653	0.546287	3.55496e-17	0.656072	4.28682e-63	-0.949184	1.44692e-74
ENSG00000143502	0.0187359	0.456452	-0.0995073	0.00413747	-0.219403	1.52197e-76	-0.057908	0.0107894	-0.148036	2.6588e-39	0.161813	6.87977e-12	0.178962	3.57497e-17	0.251912	8.14354e-18	-0.363989	1.0836e-55
ENSG00000156345	0.0540808	0.31506	-0.22162	2.85493e-10	-0.213983	3.33669e-13	-0.14416	1.65731e-08	0.351278	1.15032e-34	0.112201	2.96043e-11	0.273584	3.58331e-17	0.829036	1.12505e-88	-0.766868	3.56741e-89
ENSG00000159217	0.00954309	0.486339	1.20377	2.97783e-113	-0.0874136	0.0261092	-0.0303351	0.00709056	-0.498555	1.72556e-173	0.0525201	4.44335e-05	0.663963	3.60223e-17	1.20741	7.89847e-92	-0.545752	1.87526e-56
ENSG00000099804	-0.10638	0.0863924	0.243138	1.11346e-20	-0.749286	6.47666e-25	-0.913572	7.49973e-27	-1.56176	3.19006e-167	0.800664	3.79623e-19	0.949839	3.66055e-17	1.11375	1.47345e-82	-1.31299	2.81e-69
ENSG00000081181	0.489539	0.0048579	1.86312	9.91899e-116	-0.268566	1.36814e-19	-0.260804	1.71331e-16	-0.414313	2.73233e-144	0.462825	5.73079e-09	0.638234	3.69745e-17	0.95006	1.38498e-80	-0.357485	5.17238e-43
ENSG00000100811	0.0764342	0.0218582	0.363503	1.09712e-58	-0.594195	6.60398e-15	-0.211399	8.35736e-11	0.833665	1.9426e-32	0.104593	0.00693798	1.02052	3.71358e-17	0.493319	9.10459e-30	-0.934829	3.86093e-41
ENSG00000107020	-0.066548	0.143671	0.0750434	0.002666	-0.508047	9.09456e-10	-1.67909	2.22658e-54	-1.89283	2.99241e-264	-0.292255	0.00149816	1.14654	3.87284e-17	1.09537	2.6959e-80	-1.87028	1.77865e-91
ENSG00000162520	-0.499883	0.000304454	0.0389084	0.0310752	-0.78319	4.74802e-31	-0.991281	3.08821e-35	-0.611006	6.69733e-36	0.376627	6.70538e-06	0.876134	3.88179e-17	0.847113	1.05705e-66	-1.18185	6.8843e-72
ENSG00000100227	0.0667604	0.0612278	0.456225	6.48748e-41	-0.685793	1.37743e-35	-0.45234	7.83429e-21	0.151729	0.000205673	-0.0876085	0.0583259	0.843389	3.99007e-17	0.969979	1.70571e-82	-0.966301	5.84067e-72
ENSG00000037757	0.163504	0.00964982	-0.000696476	0.493067	-0.476502	1.43767e-31	-0.232478	3.66057e-14	0.00459502	0.445611	0.275919	4.15849e-20	0.537785	3.99007e-17	0.603605	2.26566e-60	-0.70404	1.25534e-54
ENSG00000196313	0.266546	0.00461624	0.326674	8.96916e-32	0.0174553	0.37895	-0.189371	2.21324e-20	-0.257422	8.40153e-25	-0.0549134	0.000891756	0.539951	4.09741e-17	1.00542	6.79507e-99	-0.144583	5.84381e-05
ENSG00000165949	-0.277267	0.0222948	-0.0893575	0.062066	-0.768914	4.8564e-33	-0.324055	2.58378e-16	-0.371012	1.67755e-24	0.222883	1.04838e-07	0.365092	4.20457e-17	0.414461	8.17413e-49	-0.810255	1.94937e-72
ENSG00000100632	-0.155407	0.0131804	0.0457728	9.23945e-06	-0.586528	3.097e-06	-0.176947	0.127333	-2.04354	5.6028e-108	-0.318406	0.0106555	1.78086	4.36789e-17	0.889558	5.52554e-56	-2.13543	1.25094e-66
ENSG00000119402	0.258311	6.70102e-05	0.345887	2.99721e-35	-0.418083	2.03043e-47	-0.171578	2.16702e-33	-0.133442	2.98305e-06	0.142404	1.10231e-10	0.413819	4.4485e-17	0.349572	4.96241e-33	-0.49465	6.25788e-65
ENSG00000116903	0.118571	0.0116577	0.577637	3.17381e-32	-0.212688	9.12817e-16	-0.171106	4.54346e-25	0.104804	0.000331833	0.0177333	0.0680874	0.244788	4.6486e-17	0.500864	3.83874e-60	-0.337691	9.20577e-52
ENSG00000175756	-0.211342	0.0093042	-0.664861	9.74086e-116	-0.73366	1.43626e-08	-2.30214	3.98504e-38	-2.22102	4.99064e-150	-0.0843472	0.256925	1.39229	4.72762e-17	0.695231	2.03489e-46	-3.29451	2.21616e-110
ENSG00000152404	-0.0119196	0.436692	0.462618	4.41399e-55	-0.0230189	0.384344	-0.342179	8.60708e-21	0.110988	0.0326982	0.219926	2.78429e-08	0.848271	4.82707e-17	0.964152	6.833e-73	-1.20526	8.21418e-67
ENSG00000087076	-0.446082	0.00629941	-1.02155	3.63511e-56	-1.18708	3.70518e-52	-0.214457	0.00149828	-0.103295	0.022688	0.0999311	0.0147788	0.438142	4.8599e-17	1.03583	2.88215e-88	-2.52258	2.28526e-145
ENSG00000136936	0.102916	0.00623719	0.391486	2.11611e-51	-0.301402	0.0020371	-0.0423548	0.299964	-0.161143	0.0083323	-0.129892	0.0171993	1.47626	4.87345e-17	0.77468	1.79991e-52	-1.59882	7.13777e-81
ENSG00000174628	-0.302926	0.0188782	-1.56756	1.65378e-112	-0.290067	3.40226e-06	-0.126211	3.03055e-09	0.129683	1.32454e-05	0.0224957	0.115326	0.355369	5.06083e-17	0.563856	5.1251e-63	-1.15552	8.04436e-65
ENSG00000079616	0.0592535	0.317486	-0.173453	1.51014e-05	-0.401594	3.67177e-18	-0.263074	7.24728e-12	-0.325476	2.21127e-50	0.0315642	0.161429	1.03452	5.15389e-17	0.273655	6.29668e-23	-0.968098	3.70733e-66
ENSG00000203485	-0.0549543	0.314715	0.380821	2.06206e-23	-0.305062	6.41938e-41	-0.144287	4.10305e-12	-0.398431	4.46596e-71	0.112486	1.39719e-06	0.433078	5.20916e-17	0.990857	2.08959e-106	-0.527118	2.57488e-77
ENSG00000150672	0.775901	2.61892e-05	1.2416	1.59555e-125	-0.0541493	0.00527066	-0.0130879	0.0413049	-0.129416	2.53684e-48	0.108655	2.9023e-10	0.250013	5.46475e-17	0.458156	3.02052e-58	-0.36556	6.3602e-68
ENSG00000076248	-0.0421117	0.355171	1.16544	1.84374e-86	-0.647704	9.1841e-30	-0.20318	5.87097e-14	-0.397065	1.79866e-37	0.0784156	0.037809	0.916037	5.79738e-17	1.04058	3.15514e-81	-0.765817	1.8325e-59
ENSG00000147649	0.0562414	0.0563112	0.211509	4.31993e-39	-1.95514	1.55811e-208	-0.175683	1.06268e-05	-0.129815	0.0304833	0.320173	8.70318e-13	1.06369	5.96331e-17	0.769755	1.59815e-55	-1.22546	2.4773e-54
ENSG00000164080	0.288378	0.000839995	0.586546	1.24655e-61	-0.321609	5.68342e-54	-0.124424	4.67202e-22	-0.475948	9.26952e-189	0.0420578	0.00155211	0.251744	6.0727e-17	0.825879	8.7403e-102	-0.364589	9.0673e-42
ENSG00000196867	0.279725	0.000750681	0.784171	2.04885e-54	0.0132127	0.28574	-0.0684392	1.12353e-16	0.055654	5.68605e-05	0.0819991	1.9082e-05	0.242637	6.20926e-17	0.776668	6.43419e-97	-0.402056	2.27004e-76
ENSG00000100418	0.0756974	0.0705378	-0.241745	8.17107e-11	-0.160431	0.000586126	-0.1469	5.66154e-09	-0.263024	2.39213e-25	0.00380251	0.450867	0.42805	6.4091e-17	0.753768	2.66869e-85	-0.746441	4.43417e-57
ENSG00000130208	-0.256917	0.111031	-1.66991	2.87988e-82	-0.500631	3.90753e-18	-2.17836	1.35504e-72	-3.51744	1.29993957923242e-317	0.568598	8.56375e-14	0.210533	6.53609e-17	-0.058586	0.041838	-0.942279	1.25134e-39
ENSG00000089022	0.00342868	0.47603	0.339656	1.54016e-26	-0.53586	1.32902e-61	-0.205743	9.16375e-21	0.122753	0.000186031	0.132754	1.44941e-07	0.534044	6.5882e-17	0.858995	1.31846e-80	-0.559668	1.65104e-45
ENSG00000204316	-0.243007	2.55557e-06	0.28618	1.86478e-09	-0.303645	2.37514e-37	-0.135167	3.18319e-07	0.182122	4.27657e-09	0.112748	5.59171e-05	0.292521	6.66267e-17	0.833084	9.66809e-110	-0.6042	2.09479e-90
ENSG00000179542	0.317171	0.0151324	1.80667	3.53294e-136	0.0182745	0.184169	-0.087365	1.87105e-15	-0.195923	5.25626e-87	0.0270031	0.0800654	0.340919	6.66267e-17	0.583867	1.14462e-59	1.35058	1.66794e-71
ENSG00000101596	0.288567	2.27465e-05	0.226093	2.54925e-29	-0.06648	0.159046	-0.139759	2.52392e-13	-0.818082	1.23882e-88	0.172865	6.37016e-13	0.788996	6.77317e-17	0.65164	8.61004e-54	-0.986236	1.01178e-71
ENSG00000168872	-0.11172	0.00220531	-0.0452685	0.0529035	-0.354252	4.94309e-23	-0.124764	1.62091e-13	-0.271155	1.4479e-19	0.132025	2.5952e-07	0.310495	6.82465e-17	0.610201	1.68729e-62	-0.747756	5.50862e-73
ENSG00000132581	-0.242112	0.000151753	-0.236326	6.71389e-26	-2.48116	3.5258e-308	-0.702732	1.63144e-28	-0.460236	2.83381e-16	-0.314746	3.31166e-06	0.779125	6.94375e-17	0.81966	2.78557e-65	-1.54791	3.16044e-82
ENSG00000118420	-0.0328699	0.318224	0.24006	5.69786e-10	-0.261972	1.88086e-55	-0.0683802	5.36883e-07	0.302556	5.51537e-25	0.0777528	1.23804e-12	0.236435	7.02496e-17	0.527631	2.09209e-76	0.172958	1.88631e-08
ENSG00000249915	-0.220217	4.10164e-07	-0.605625	9.34184e-102	-1.18527	1.62723e-83	-0.42528	2.66611e-11	-1.07322	1.0258e-113	-0.133374	0.00380653	0.701379	7.10478e-17	0.925169	1.49814e-75	-1.38524	4.41577e-83
ENSG00000106462	0.326212	0.00541515	0.732745	5.83243e-63	-0.5555	6.62251e-24	-0.261638	1.84181e-22	-0.24027	2.72217e-11	0.258349	5.34153e-12	0.939331	7.18983e-17	1.45217	1.38213e-105	-1.32693	6.463e-93
ENSG00000143222	-0.127602	0.0192177	-0.124225	2.28405e-11	-0.392492	0.000105125	-0.441346	8.75612e-05	-1.86953	2.3793e-172	-0.156341	0.0936449	1.08244	7.25864e-17	1.03065	4.57836e-73	-2.51481	1.07142e-119
ENSG00000060339	0.265975	4.74406e-05	0.949468	1.06806e-104	-0.386617	6.33425e-13	-0.1442	2.78252e-10	-0.59255	1.91814e-63	0.075759	0.00301299	0.826466	7.28366e-17	1.14195	2.12716e-83	-0.729424	1.87308e-46
ENSG00000129084	-0.185923	0.00133838	0.293883	2.27117e-44	-1.20678	2.18648e-53	-0.166611	0.0231045	-0.982327	4.89119e-61	-0.0287982	0.376135	1.08797	7.32652e-17	1.24608	3.51734e-91	-1.66059	1.6557e-80
ENSG00000213064	0.135391	0.00418761	0.194381	4.44469e-12	0.111784	0.0130217	-0.0990725	1.73603e-16	0.248616	4.43736e-12	0.00904213	0.20777	0.300464	7.34222e-17	0.652618	2.11015e-85	-0.542144	5.22768e-81
ENSG00000147955	-0.171097	0.0101022	0.316277	2.24424e-17	-0.639196	7.31381e-28	-0.288288	8.73984e-15	0.223152	6.84526e-07	0.38899	2.62734e-18	0.670239	7.34222e-17	0.881251	1.21784e-79	-0.995654	7.93845e-74
ENSG00000151640	0.719048	6.52179e-06	0.29543	1.88266e-20	-0.380945	1.98159e-12	-0.13575	0.00698689	-0.519525	4.98722e-96	0.253695	7.85339e-07	0.751979	7.51061e-17	0.588823	1.11694e-41	-0.125632	0.00109665
ENSG00000001461	-0.0968439	0.0974802	-0.150396	1.14562e-06	-0.270278	9.06845e-57	-0.158902	6.31309e-25	-0.207381	1.69264e-55	-0.0793407	8.35176e-06	0.194226	7.52548e-17	0.299866	2.12276e-26	-0.178007	3.68487e-12
ENSG00000256223	0.270801	3.99479e-05	0.368384	2.5385e-18	-0.36812	1.81151e-79	-0.110642	7.29627e-16	-0.229954	2.08399e-64	0.0953553	2.43725e-10	0.337335	7.90403e-17	0.722297	3.10718e-85	-0.600688	3.10761e-96
ENSG00000117262	0.0873597	0.0105497	0.606752	2.87263e-43	0.548731	5.07198e-29	-0.114764	1.42149e-22	-0.133076	8.89036e-10	0.0197707	0.0518881	0.238277	7.90497e-17	0.439746	1.08771e-61	-0.380882	1.30068e-65
ENSG00000099194	0.682958	1.24641e-05	1.34455	3.41202e-136	1.31923	4.54055e-31	-0.275662	7.55906e-08	-0.608551	3.10474e-55	0.788133	5.11583e-25	1.08437	8.11683e-17	1.71109	6.03213e-121	-0.930432	1.47252e-59
ENSG00000006704	-0.191547	0.0114209	-0.179978	2.78364e-08	-0.27018	6.73319e-16	-0.140498	3.65549e-09	-0.22136	7.42741e-24	-0.0657135	0.00146296	0.472204	8.33084e-17	0.513292	1.08221e-54	-0.618063	1.06519e-51
ENSG00000130338	0.404168	1.42335e-06	0.411306	1.18307e-39	0.454026	2.17788e-19	-0.157092	1.21883e-23	-0.35705	1.1072e-105	-0.00497497	0.377714	0.284927	8.49933e-17	0.68177	5.2173e-72	-0.144927	2.69544e-06
ENSG00000078967	-0.0234993	0.360266	0.24332	7.37057e-11	0.149563	0.00363737	-0.113604	4.31686e-06	-0.429254	1.75978e-97	0.151567	9.34073e-08	0.30214	8.57141e-17	0.63152	4.80401e-73	-0.779406	5.87978e-84
ENSG00000146676	0.0884737	0.0519878	0.270301	1.08403e-23	-0.0466604	0.212421	-0.144723	3.90376e-20	-0.167869	1.18907e-06	0.0718177	0.000187477	0.563241	8.58414e-17	0.602709	1.05028e-57	-0.350417	1.78845e-17
ENSG00000172057	-0.141479	0.0110916	-0.600844	3.27683e-43	-0.11358	0.0389525	-0.230963	3.06538e-12	-0.0592676	0.0501628	-0.104781	1.60017e-06	0.47539	8.62598e-17	0.658695	5.30202e-62	-0.787415	7.04798e-53
ENSG00000163683	0.174704	0.00099836	0.172681	2.8977e-11	-0.510909	5.61533e-21	-0.214494	1.36154e-15	-0.865956	1.11927e-101	0.186614	3.45521e-08	0.741671	8.88862e-17	0.797754	8.17528e-67	-0.956545	2.51332e-86
ENSG00000079805	-0.153035	0.00308392	0.0190625	0.215016	-0.220259	3.95758e-32	-0.124112	2.21545e-11	-0.199881	1.91431e-27	-0.0231815	0.0740704	0.516148	9.36471e-17	0.496299	3.75269e-61	-0.709623	3.53723e-93
ENSG00000125347	-0.374998	9.90979e-07	-1.27852	6.77943e-81	0.0358963	0.207246	-0.133163	8.24694e-29	0.321668	1.35049e-09	0.0200044	0.0299795	0.174945	9.62779e-17	0.0182978	0.0906645	-0.631979	1.33544e-72
ENSG00000179988	-0.0161657	0.38435	0.738428	4.92252e-67	0.255959	2.29508e-10	-0.186829	1.21567e-24	-0.347332	3.77324e-165	0.0871709	0.0073762	0.337591	9.88633e-17	0.449207	5.61074e-50	-0.232407	6.86082e-21
ENSG00000151247	0.268856	2.16723e-06	0.42556	9.54286e-57	0.348817	1.13543e-09	0.00892464	0.317972	-0.466867	1.06872e-137	0.118516	2.91213e-07	0.493276	9.99556e-17	0.581022	6.11589e-54	-0.934761	9.56244e-106
ENSG00000106400	-0.216229	0.00150282	-0.560737	5.43475e-99	-2.1231	2.16366e-161	-1.35692	1.25109e-26	-1.73782	2.82274e-137	0.384625	8.0496e-07	0.892312	1.0167e-16	0.89785	2.68045e-68	-2.37612	7.2877e-116
ENSG00000162545	0.584341	6.0732e-05	1.5247	2.65724e-140	-0.834826	1.27098e-16	-0.492996	8.1356e-10	0.255492	8.23428e-05	1.55591	8.35884e-25	1.51439	1.09666e-16	1.88535	5.81706e-117	-1.44803	3.17435e-71
ENSG00000148204	-0.147734	0.169272	-1.533	2.3344e-101	-0.626024	4.75354e-29	-0.209636	8.73143e-09	-0.427667	1.09634e-155	0.14018	1.03442e-21	0.275764	1.12097e-16	0.574366	3.77992e-94	-1.15064	1.96751e-78
ENSG00000109475	-0.145891	0.153261	-0.0186159	0.0181111	-2.5385	3.42764e-88	-0.39971	0.00205137	-1.28318	1.44956e-50	0.0100288	0.471326	1.57139	1.15247e-16	1.06258	3.71915e-64	-1.66316	6.93916e-55
ENSG00000128739	0.0267371	0.164256	0.188076	8.73431e-07	0.0022633	0.481262	-0.165738	1.21976e-09	0.621861	2.53846e-55	0.111333	0.000115986	0.400015	1.19004e-16	0.475489	1.55981e-41	-0.873839	1.24805e-93
ENSG00000005884	-0.107899	0.237729	-0.409323	3.20551e-29	-0.136437	1.17636e-11	-0.14461	5.95026e-26	0.383884	2.14362e-40	-0.132448	9.44225e-18	0.15323	1.19004e-16	0.216888	9.96617e-25	-0.487463	2.38323e-67
ENSG00000105185	-0.0510049	0.176516	-0.0706515	1.89546e-08	-1.03599	5.26371e-22	-2.04921	1.49511e-42	-2.21841	2.74072e-184	0.00397108	0.48906	1.52764	1.23629e-16	0.709573	8.52536e-46	-0.925469	6.16338e-26
ENSG00000091164	0.0925092	0.0405082	0.73346	7.1912e-125	0.57959	1.05331e-12	-0.461033	7.92446e-19	-0.894171	1.00089e-100	0.0995021	0.0951192	0.848634	1.30292e-16	0.815104	9.70499e-64	-0.83556	1.07726e-41
ENSG00000134186	0.146762	0.00036498	0.45694	7.20195e-57	-0.870237	5.51586e-55	-0.198618	1.75679e-18	0.102555	0.0155297	0.172806	1.69197e-10	0.865935	1.31275e-16	1.1666	8.36151e-89	-0.953633	6.26185e-64
ENSG00000139291	0.256626	8.03262e-05	0.0927001	0.00497756	-0.0285221	0.22378	-0.125651	2.55866e-22	-0.186363	5.9427e-37	0.105292	5.34709e-12	0.477048	1.32525e-16	0.402669	1.02422e-42	-0.509043	2.14551e-61
ENSG00000175471	0.0767245	0.275861	-0.203368	1.54553e-11	0.286961	5.99564e-09	-0.0852373	1.38032e-18	-0.258394	3.11127e-117	0.129437	1.39857e-20	0.209352	1.33411e-16	0.331111	2.50705e-71	-0.151256	3.64653e-10
ENSG00000133597	0.085245	0.079934	0.281126	2.06898e-12	-0.465867	2.5765e-64	-0.285272	1.74292e-16	-0.366508	1.71096e-22	0.102943	0.0076499	0.52417	1.36074e-16	0.380336	7.77927e-30	-0.726159	3.01394e-87
ENSG00000123416	0.13068	0.0342479	0.595825	4.18072e-97	-0.535759	1.39053e-05	-0.375668	0.00416576	-1.5488	1.78022e-80	0.485577	0.000198373	1.72457	1.36074e-16	1.29729	1.73953e-87	-1.00765	1.30856e-28
ENSG00000099365	0.586988	0.000146428	0.494165	1.48931e-33	-0.195693	3.11065e-22	-0.161146	2.91139e-17	-0.0815524	6.04003e-10	0.0240048	0.177749	0.353694	1.37816e-16	0.394559	4.95402e-33	-0.247008	5.93593e-21
ENSG00000131473	0.369909	0.000385507	0.890885	3.23223e-99	-0.332351	2.11239e-08	-0.312808	9.1977e-17	-0.598778	6.22932e-98	0.103538	0.0123301	0.854648	1.42334e-16	1.16677	3.47442e-93	-0.621568	3.57233e-45
ENSG00000115942	0.141752	0.00524707	0.281655	8.41081e-17	-0.327024	2.01447e-30	-0.0432935	0.00118825	0.972969	8.61616e-81	-0.000628105	0.48775	0.509971	1.42805e-16	0.564026	2.30932e-58	-0.657514	1.26306e-73
ENSG00000197535	0.766825	7.52507e-06	0.59105	5.14233e-72	-0.322091	6.85077e-27	0.00773765	0.33334	-0.316617	1.28507e-124	0.00846012	0.310169	-0.312137	1.49128e-16	0.749284	1.19467e-70	-0.199257	1.19845e-10
ENSG00000124570	-0.659544	4.64028e-05	-2.24392	5.04373e-133	-0.738873	3.51289e-24	-0.811044	3.14505e-33	-0.465889	4.52997e-22	0.0473939	0.0507593	0.375638	1.53151e-16	0.47041	3.64893e-59	-0.949888	1.32007e-47
ENSG00000169976	-0.192752	0.00747091	-0.1595	1.59635e-23	-0.519592	4.38453e-05	-0.112607	0.234826	-4.15702	1.61246327383753e-317	0.182083	0.0959866	1.73088	1.53498e-16	0.778787	4.12472e-47	-2.47251	3.16044e-82
ENSG00000173482	0.126069	0.231927	-0.0305501	0.164179	-0.139355	4.72706e-08	-0.0368765	0.013806	0.883322	7.39659e-87	0.0440288	1.35845e-06	-0.308712	1.54957e-16	0.292049	5.2483e-29	-0.594181	8.25215e-60
ENSG00000183831	0.405299	0.00926574	0.260766	2.12671e-07	-0.219492	1.05572e-07	-0.091188	1.79688e-09	0.71901	4.70457e-86	0.235717	2.48152e-20	0.401129	1.5728e-16	-0.00100134	0.480485	-1.239	5.70349e-92
ENSG00000139687	-0.00905391	0.453771	0.316471	5.12674e-28	-0.75862	1.67608e-47	-0.113084	5.60653e-13	-0.580181	5.6189e-102	0.14312	5.29093e-16	0.725902	1.58488e-16	0.938321	3.80296e-85	-0.762845	1.72963e-48
ENSG00000129991	-0.151936	0.056531	-0.741812	1.74079e-43	-0.356254	1.34969e-12	-0.174368	0.00430992	-0.216656	5.2999e-41	0.118231	0.023622	0.2214	1.58653e-16	0.150253	4.01244e-06	-0.993685	1.45098e-69
ENSG00000134597	0.0641637	0.161328	0.231571	1.3532e-18	-1.30359	2.34009e-91	-0.269743	7.08648e-08	-0.896354	1.89835e-67	0.0246206	0.35355	0.868339	1.59828e-16	1.04249	3.17721e-77	-0.965043	7.4722e-61
ENSG00000123444	0.11605	0.00840414	0.156809	6.52011e-05	-0.119169	0.000336144	-0.172799	5.03815e-16	-0.197016	1.50164e-34	0.0561096	0.00848649	0.396901	1.62449e-16	0.528262	9.40108e-58	-0.3996	3.91549e-27
ENSG00000155850	-0.0330094	0.337356	-0.132699	2.83042e-05	-0.222451	7.76476e-50	0.214415	2.54606e-16	-0.281029	1.96707e-41	0.124403	2.38594e-19	0.364051	1.66006e-16	0.401108	2.21447e-56	-0.501391	1.06259e-74
ENSG00000117868	-0.0846578	0.192391	-0.399012	4.09191e-25	0.301756	2.13221e-08	-0.161723	1.35803e-13	-0.430701	3.45714e-54	-0.149328	8.58962e-09	0.206309	1.69637e-16	0.61755	1.89891e-71	-0.486064	2.54944e-31
ENSG00000145779	-0.513503	0.0011778	-1.42443	2.47543e-107	0.0533958	0.0349615	-0.150715	6.68886e-11	-0.142339	3.59518e-09	0.0208166	0.0061356	0.228265	1.69748e-16	0.329215	4.07539e-53	-1.1104	1.37721e-77
ENSG00000128609	0.147863	0.00442818	-0.162658	4.76566e-30	-1.08021	1.37424e-53	-0.307371	9.59101e-05	-0.795136	1.3203e-67	0.32406	2.27023e-05	0.811019	1.73467e-16	0.154648	9.20795e-06	-1.14961	3.23783e-59
ENSG00000125743	-0.168422	0.0971467	0.122402	4.40031e-21	-1.10705	5.26354e-21	0.155611	0.15841	-2.93874	1.43451e-190	0.114356	0.210184	1.69826	1.76822e-16	1.09062	2.47331e-68	-1.43939	1.04877e-44
ENSG00000100612	-0.118996	0.0885946	-0.96705	3.702e-86	-2.02462	7.05585e-215	-0.328965	2.13681e-10	-1.56292	5.13183e-151	0.206236	1.56684e-06	0.731936	1.77037e-16	1.27337	2.40937e-95	-1.86397	1.69516e-100
ENSG00000111275	-0.180089	0.00421457	0.497806	6.36155e-46	-0.493681	3.96424e-07	-0.584879	6.42906e-26	0.0587491	0.166021	0.396367	2.89872e-08	0.841508	1.77627e-16	1.29539	1.87187e-90	-0.805027	4.46773e-34
ENSG00000130312	-0.130282	0.0736802	-0.0945354	1.10464e-06	0.636611	3.07728e-08	-1.23656	6.05037e-31	-1.95284	1.54461e-157	0.575088	1.11016e-08	1.10019	1.82126e-16	1.08543	6.49887e-80	-2.71732	1.4992e-112
ENSG00000160218	0.177312	0.00350015	0.0888812	6.88398e-05	-0.629576	2.17769e-82	-0.105518	5.38038e-13	-0.395877	1.3899e-86	0.116113	3.37247e-11	0.327287	1.87124e-16	0.511988	1.36434e-49	-0.794568	8.74282e-96
ENSG00000164985	0.131036	0.116883	0.532555	1.38232e-102	-0.541543	1.93432e-08	-0.304861	9.34138e-13	-1.22226	6.503e-105	0.510402	5.2732e-16	1.4648	1.87249e-16	1.18346	8.39545e-82	-1.58836	1.08661e-65
ENSG00000175387	0.102941	0.127401	0.882485	1.88141e-100	-0.351517	4.35528e-63	-0.121427	1.73699e-14	-0.272521	3.62564e-33	0.040551	0.00366334	0.459152	1.88604e-16	0.754712	8.41633e-80	-0.316458	7.81675e-25
ENSG00000157404	0.418968	0.00301681	0.793269	2.1105e-51	-0.357532	2.6678e-130	-0.0425984	0.000856596	-0.19899	1.99524e-64	0.118912	2.53389e-12	0.369349	1.89646e-16	0.773084	1.24938e-107	-0.0468246	0.0370527
ENSG00000086061	0.252901	1.2188e-05	0.367829	1.42354e-85	-1.05513	3.11575e-19	-0.323772	0.00302678	-2.46471	4.17984e-193	-0.724679	1.57627e-09	1.64891	1.90989e-16	1.24713	7.60315e-82	-3.18281	2.41058e-122
ENSG00000178913	0.0170163	0.414765	0.740596	2.14083e-129	-1.45725	1.45362e-40	-0.222657	0.00933593	-0.834451	3.36601e-26	0.287681	0.000344372	1.67544	1.92806e-16	1.56514	4.10187e-104	-0.825478	1.42992e-22
ENSG00000143079	0.386139	1.31153e-05	0.638312	4.54098e-71	-0.206657	0.000130212	-0.0658196	1.08473e-05	-0.204553	2.90931e-11	-0.0950467	2.05192e-05	0.577586	1.94809e-16	0.544839	3.35551e-44	-0.55777	4.25486e-46
ENSG00000133739	0.291702	0.00301591	0.736642	1.71018e-57	-0.451489	3.17243e-35	-0.0688015	6.57133e-09	-0.215908	1.89018e-27	0.0338946	0.0387288	0.841141	2.02783e-16	0.440399	2.2314e-49	-0.557587	4.4279e-65
ENSG00000164168	0.0713739	0.128549	0.411439	5.64021e-25	-0.273288	1.35784e-10	-0.114478	6.87861e-15	0.151668	4.90043e-07	0.0180017	0.182233	0.43855	2.06671e-16	0.773951	4.2925e-78	-0.415901	1.74164e-27
ENSG00000099256	0.0373553	0.360159	-0.212225	7.19006e-07	-0.472959	4.82542e-15	-0.385812	4.50988e-22	-0.436868	3.24964e-28	-0.00568201	0.448076	0.957493	2.24609e-16	1.06577	9.88603e-93	-1.22141	1.564e-82
ENSG00000108272	-0.0295053	0.331752	-0.790078	2.06546e-51	0.0607483	0.0515214	-0.168546	1.00509e-10	-0.0230159	0.0101868	0.048671	0.0118463	-0.365564	2.31353e-16	0.675729	3.89848e-89	-0.568353	4.96614e-41
ENSG00000073849	0.403845	0.000622958	0.393029	5.52738e-31	-0.131201	8.39497e-18	-0.124511	1.86285e-34	-0.301531	1.1242e-137	0.0438837	2.55567e-05	0.127692	2.32132e-16	0.296091	3.57536e-48	-0.46074	1.60406e-85
ENSG00000142937	-0.174509	0.0712606	-0.0465779	3.45443e-08	-1.99366	1.15582e-71	-0.444879	0.000415363	-1.38216	4.31539e-67	0.0377948	0.384849	1.42669	2.34097e-16	1.20645	3.88648e-71	-1.5731	1.19271e-57
ENSG00000113522	0.249536	1.37239e-05	0.575603	1.47417e-73	-0.579878	1.61212e-21	-0.0649106	2.77405e-05	0.0952988	0.0185651	0.0473942	0.0306996	0.70455	2.40298e-16	0.808788	3.2859e-69	-0.698189	7.4004e-41
ENSG00000111907	-1.19291	0.000100779	-3.39777	4.24693e-197	-0.557525	4.36117e-22	-0.452723	2.93834e-15	-0.506145	2.96742e-133	0.0241153	0.0133602	0.155252	2.42192e-16	0.21795	5.225e-25	-1.72837	4.58651e-90
ENSG00000145882	0.0855578	0.0174051	0.438948	5.42246e-27	-0.00430838	0.437516	-0.0998611	2.5635e-21	0.0192761	0.0916946	0.0430679	8.22374e-05	0.208283	2.44269e-16	0.342893	6.62363e-40	0.15889	6.42288e-08
ENSG00000106399	-0.238863	0.0145061	-0.0864956	5.99484e-05	-0.484949	4.37803e-09	-0.727806	8.81162e-18	-0.814849	5.66129e-64	-0.248165	0.000131705	0.891172	2.44278e-16	0.632581	8.60404e-49	-1.21715	6.04704e-55
ENSG00000188674	0.722722	0.00026645	2.35709	7.78104e-102	-0.162814	6.7998e-43	-0.250951	3.12772e-19	-0.281108	1.88304e-96	0.207018	0.00275093	0.573394	2.45574e-16	0.327391	3.20143e-25	-0.284865	5.70147e-68
ENSG00000132950	-0.111887	0.0374799	0.27892	3.05617e-23	-0.89724	3.02687e-51	-0.144703	1.40623e-08	-0.0919709	0.021083	0.0209662	0.22839	0.777863	2.4644e-16	1.11891	1.35747e-91	-0.704721	9.93195e-39
ENSG00000204065	0.103924	0.294402	-0.872587	1.92606e-69	-0.729975	1.33874e-12	-0.574436	2.708e-18	-1.01569	1.11961e-102	0.218317	3.46376e-05	0.748616	2.49224e-16	-1.0036	9.87091e-73	-0.682182	1.55682e-20
ENSG00000241553	-0.0737323	0.185603	-0.676898	2.01185e-76	-0.692021	1.55678e-26	-0.484571	2.85911e-11	-1.25173	8.29194e-121	0.20555	0.000128357	0.687144	2.49638e-16	0.393448	3.13282e-25	-1.31594	1.16202e-74
ENSG00000147324	0.289375	0.00168641	1.0373	1.39891e-90	0.138607	0.00644767	-0.0924124	1.76867e-12	1.15794	1.40852e-109	0.0427434	0.0189714	0.49724	2.51793e-16	0.85735	5.65097e-89	-0.324379	8.33517e-52
ENSG00000147155	0.153746	0.0207856	0.675777	1.1089e-75	-1.00927	3.63914e-52	-0.439524	2.30015e-08	-0.571986	5.25071e-46	1.50695	7.86708e-31	0.820859	2.52222e-16	0.524035	3.67362e-36	0.656483	7.24793e-19
ENSG00000130640	-0.0337705	0.21084	-0.0853704	2.25865e-05	-0.358625	7.97438e-07	-0.291518	3.30421e-13	0.0575251	0.124757	0.0687605	0.0206072	0.705026	2.57551e-16	0.592217	1.8583e-46	-1.12918	2.27431e-61
ENSG00000172936	-0.110713	0.112577	0.159284	0.000540567	-0.106633	0.000269404	-0.171631	2.58725e-10	-0.349065	3.93362e-27	0.100991	0.000376962	0.48546	2.57863e-16	0.660552	3.25054e-75	-0.741671	2.46129e-115
ENSG00000166862	0.51159	0.00100613	0.28267	1.15737e-10	0.0283934	0.0465803	-0.0497417	0.0188914	-0.310076	4.38449e-152	-0.0214563	0.146164	0.164352	2.58699e-16	-0.157856	4.10517e-07	-0.394067	4.13255e-75
ENSG00000115041	-0.0684129	0.305618	0.344553	1.34652e-18	0.0136301	0.313696	-0.0182276	0.14539	-0.537958	8.79913e-87	-0.062391	2.44088e-06	0.201346	2.59447e-16	0.459765	6.12001e-63	-0.431407	5.72481e-96
ENSG00000181045	-0.245466	0.0271042	-0.640935	7.28624e-40	-0.316378	1.49908e-12	-0.142729	5.88326e-09	-0.298195	5.19929e-39	-0.072125	2.17017e-07	0.236458	2.59972e-16	0.266618	7.9881e-31	-0.768428	2.99472e-66
ENSG00000140830	-0.038798	0.241765	0.0369496	0.212914	0.0478794	0.181572	-0.186298	2.15466e-14	-0.217158	1.73045e-27	0.119318	7.73123e-06	0.308697	2.61988e-16	0.278534	2.65679e-27	-0.676127	2.3527e-79
ENSG00000110906	0.121635	0.00451042	0.27261	1.02125e-19	-0.271846	4.71353e-73	-0.0868138	1.87427e-14	0.26161	3.17352e-18	-0.0869911	9.34626e-09	0.216331	2.61988e-16	0.20218	2.0636e-20	-0.510362	6.85457e-72
ENSG00000144895	0.02367	0.396642	0.447572	1.82172e-49	-0.11154	0.0786231	-0.319485	6.66049e-19	-0.490441	5.5647e-26	0.129709	0.00343601	0.905581	2.71774e-16	0.834604	1.25326e-67	-0.396887	5.04581e-12
ENSG00000164463	0.301518	9.32046e-05	0.57612	2.35905e-62	0.184486	5.61892e-06	-0.124003	6.281e-20	0.067055	0.0305965	-0.0377846	0.000580329	0.332341	2.7928e-16	0.484344	2.32534e-43	-0.602255	1.06493e-66
ENSG00000164176	0.438362	0.00168696	1.06266	1.3415e-74	0.794236	2.29373e-52	-0.0550596	3.43596e-07	-0.315044	1.89482e-35	0.211179	2.34535e-13	0.183036	2.89018e-16	0.433403	2.90148e-39	-0.294546	1.61963e-48
ENSG00000163479	-0.164566	0.0576556	0.286655	5.23136e-49	-1.12062	7.10272e-66	-0.213847	0.00550677	-1.32839	2.1699e-83	0.536086	2.27983e-07	0.946728	2.89405e-16	1.53075	1.52654e-105	-1.76578	2.10905e-85
ENSG00000141101	-0.289437	0.000365589	-0.0708711	0.00522115	-1.30034	3.51892e-75	-0.6543	2.66308e-26	-0.10255	0.0319853	0.337456	2.82299e-08	0.776072	2.91397e-16	0.971316	4.63089e-78	-0.949593	1.2614e-39
ENSG00000067533	-0.0185193	0.400735	0.752574	4.69896e-86	-0.197592	6.00636e-05	-0.112205	7.73887e-10	-0.346112	2.02278e-26	0.0881938	0.000765881	0.437031	3.00241e-16	0.646187	1.44182e-55	-0.569061	2.00044e-46
ENSG00000163214	0.161779	0.00107477	0.384283	3.18982e-29	-0.160425	1.47442e-09	-0.025743	0.112436	-0.122408	7.01735e-07	0.118628	3.41643e-11	0.496346	3.10975e-16	0.481438	9.20303e-53	-0.485486	2.5376e-54
ENSG00000100911	-0.357842	1.28702e-05	-1.42571	3.46605e-106	-1.1528	1.74688e-77	-0.451879	2.80618e-10	-1.56082	1.2149e-153	0.126986	0.00160882	0.695747	3.16897e-16	0.604527	2.57733e-51	-1.97786	1.74285e-108
ENSG00000116337	-0.19445	0.060174	-0.72084	1.41919e-65	-0.364822	8.93748e-22	-0.385044	6.37624e-16	-0.349616	3.1513e-24	-0.0705408	0.000210015	0.261848	3.26695e-16	0.753736	4.52924e-86	-0.930546	8.38628e-73
ENSG00000004399	0.0678657	0.371571	0.602672	2.68948e-50	-0.148693	1.94639e-20	-0.140517	6.208e-24	-0.58262	1.93405e-55	-0.00597151	0.40213	0.212374	3.27733e-16	1.04871	2.0098e-140	-0.290905	3.55868e-56
ENSG00000186298	0.0570767	0.191335	0.115291	1.26736e-08	-0.847804	3.23719e-50	-0.274267	7.13307e-12	-0.768022	1.32006e-66	0.287491	4.87449e-11	0.876904	3.29405e-16	1.02663	7.18637e-86	-1.43655	3.47609e-83
ENSG00000103351	-0.109494	0.0413575	-0.353461	4.10675e-38	-0.132014	0.0158475	-0.209964	1.03573e-19	-0.582955	2.21992e-96	-0.0779505	2.1369e-05	0.566179	3.34161e-16	0.548313	5.16635e-50	-1.81279	6.68199e-120
ENSG00000085978	-0.111325	0.132009	0.298181	6.26013e-19	-0.344695	1.40016e-31	-0.0893121	5.13093e-10	-0.439376	1.05869e-133	0.0403344	0.0507152	0.288086	3.3435e-16	0.577442	2.74904e-67	-0.668651	6.75016e-70
ENSG00000150459	-0.209144	3.74512e-05	0.0253143	0.0105589	-0.0973193	0.204125	0.495817	0.000262159	-0.872962	2.44752e-27	0.397107	0.00119497	1.42187	3.40041e-16	0.587822	4.36709e-38	-2.15191	1.65518e-85
ENSG00000185989	-0.0153144	0.438133	-0.472756	7.58925e-25	-0.489967	4.767e-31	-0.309754	2.70063e-22	-0.523895	2.43949e-41	0.15919	8.98629e-16	0.272351	3.40166e-16	0.40395	2.14116e-36	-0.609548	1.85349e-97
ENSG00000131873	-0.0075075	0.467625	-0.454447	2.47763e-31	-0.2233	5.8047e-08	-0.185939	1.84867e-22	-0.0781934	0.0298046	-0.00190951	0.450374	0.336394	3.59946e-16	0.429256	1.02269e-48	-0.841743	3.63612e-78
ENSG00000138326	-0.0780103	0.279111	-0.0138717	0.0393285	-2.5859	1.79195e-89	-0.632106	6.01987e-06	-0.708305	1.42239e-18	0.367098	0.00168461	1.56169	3.65427e-16	0.945606	2.08735e-56	-1.51405	2.27883e-49
ENSG00000119285	0.119276	0.0351062	0.554487	2.31129e-48	-0.367836	2.74335e-107	0.155572	4.24306e-12	-0.397178	6.55113e-111	0.012846	0.170142	0.207282	3.66739e-16	0.910261	1.96098e-116	-0.132571	3.69566e-07
ENSG00000140993	0.148909	0.00260382	-0.00135458	0.488051	-0.27279	3.04108e-12	-0.135567	2.70858e-19	-0.203879	1.46838e-20	-0.0161259	0.102744	0.368704	3.67348e-16	0.450581	3.00168e-51	-0.556316	4.66559e-72
ENSG00000122484	0.228128	3.03774e-07	0.163861	6.95776e-15	-0.478323	3.53094e-42	-0.101278	4.30839e-23	-0.454789	7.2955e-105	0.15373	8.52746e-30	0.414989	3.72361e-16	0.683222	2.67866e-75	-0.366693	3.0063e-27
ENSG00000169021	-0.225047	5.72061e-05	-0.154289	6.4942e-21	-2.08738	9.10416e-78	-1.07267	1.92995e-12	-1.85159	2.16028e-137	-0.0792751	0.284409	1.24639	3.76968e-16	0.810761	2.64031e-56	-0.804254	1.16454e-20
ENSG00000198792	-0.058707	0.268787	-0.531692	1.20744e-38	-0.358341	1.77759e-20	-0.268309	4.06556e-26	-0.383893	6.22293e-29	-0.0286268	0.0934622	0.536556	3.8739e-16	0.642744	3.44966e-69	-0.536471	2.7846e-37
ENSG00000108960	0.475005	6.37142e-05	0.790163	1.6488e-67	-0.738137	4.36298e-42	-0.201319	6.67871e-19	-0.12452	0.00059328	-0.0567982	0.098057	0.827664	3.92183e-16	0.797489	4.4199e-65	-0.732047	1.45367e-60
ENSG00000160741	0.069633	0.104994	-0.0434537	0.144744	-0.0948591	0.000801084	-0.188366	1.20647e-15	-0.329411	7.13011e-28	0.166322	1.22636e-12	0.430047	4.00498e-16	0.574157	2.14896e-64	0.516501	6.25004e-27
ENSG00000142507	-0.275105	5.93124e-06	0.261365	6.46103e-50	-0.120485	0.179815	0.141517	0.177817	-3.58916	2.86122e-308	-0.000168803	0.499474	1.5209	4.0167e-16	1.45392	3.0643e-96	-2.27998	1.04046e-80
ENSG00000066455	-0.131822	0.00511274	0.141544	1.3506e-06	-0.598407	2.00555e-20	-0.128473	6.89826e-14	-0.480225	2.207e-30	0.00643419	0.409947	0.664211	4.03046e-16	0.794788	1.6139e-67	-1.15119	9.84895e-82
ENSG00000141858	0.275925	0.000708853	0.342089	2.93589e-32	-0.994145	9.92525e-76	-1.00515	3.91861e-39	0.637414	3.66359e-20	0.480802	1.13872e-13	0.821999	4.26878e-16	0.507851	9.95015e-35	-0.754628	3.55422e-26
ENSG00000114770	0.194595	0.0485424	-0.220854	1.58598e-14	-0.148919	2.89754e-14	-0.247382	1.50929e-31	-0.345196	7.89699e-158	-0.061237	0.000147312	0.275947	4.27477e-16	0.810759	5.58979e-88	-0.721202	3.2544e-67
ENSG00000153006	0.160854	0.00859226	0.152159	2.26955e-15	-0.890485	2.26471e-45	-0.554996	7.02842e-30	-0.917201	1.5907e-99	0.0376837	0.24082	0.762957	4.27477e-16	0.641697	9.62706e-52	-0.591557	2.15581e-25
ENSG00000100605	0.258398	0.0022553	0.629374	5.49453e-53	-0.285881	3.2894e-47	-0.0832328	6.23521e-06	-0.304302	3.67844e-80	0.124239	2.54068e-06	0.227546	4.31141e-16	0.559191	8.33649e-79	-0.282829	1.10521e-26
ENSG00000180901	-0.022523	0.422149	-0.128461	1.7619e-05	-0.651143	4.52182e-42	-0.285388	2.5445e-15	0.160355	4.22478e-06	0.173214	2.60462e-09	0.400367	4.32894e-16	0.493742	4.01665e-47	-1.14401	1.51155e-91
ENSG00000100629	0.0779836	0.120297	0.634137	1.11702e-55	-0.0527958	0.0061731	-0.0737001	3.23651e-16	0.459703	5.75708e-50	-0.0154743	0.0663239	0.360078	4.36309e-16	0.953596	4.81136e-128	0.201188	1.07497e-08
ENSG00000119335	0.157909	0.0161996	0.46068	2.38814e-112	-1.32056	4.25588e-30	-1.58105	1.48163e-56	-2.17273	9.66777e-128	0.495865	2.81511e-05	1.64362	4.39167e-16	1.46667	2.52283e-97	-3.17972	2.31843e-125
ENSG00000001630	0.359859	4.17336e-05	0.713535	1.53025e-54	-0.207991	7.4819e-05	-0.0626104	6.95849e-11	0.131437	3.49178e-05	0.174234	6.40088e-15	0.447862	4.39167e-16	0.593097	1.13645e-59	-0.424798	3.62339e-29
ENSG00000162813	-0.0858115	0.0416147	0.561128	6.85072e-37	-0.358666	8.44598e-20	-0.209684	9.88652e-26	0.0168472	0.323125	0.242323	1.19994e-15	0.480673	4.46403e-16	1.00219	1.52104e-90	-0.784345	3.76827e-75
ENSG00000198034	0.0193962	0.445122	-0.00942828	0.150578	-2.50125	4.5863e-85	0.00625762	0.482308	-1.63207	2.79478e-72	-0.111959	0.197314	1.5988	4.49755e-16	1.24084	1.21731e-73	-1.70623	3.13264e-58
ENSG00000163931	-0.0105686	0.444364	0.575097	4.32051e-98	-0.453272	1.45055e-05	-0.608959	6.60375e-18	0.223776	0.000157784	0.360268	1.56087e-05	1.06712	4.51303e-16	1.73103	1.76657e-120	-1.36843	1.17088e-64
ENSG00000250317	-0.154087	0.0517815	0.279718	1.83716e-22	-1.13269	9.28257e-43	-0.546147	6.48503e-10	-0.129038	0.0266619	1.2841	1.03878e-27	1.11587	4.52141e-16	1.28495	4.47246e-91	-2.07113	2.40196e-105
ENSG00000075568	0.133431	0.0508589	0.135615	3.33307e-10	-0.250026	3.04056e-08	-0.104503	7.2927e-11	-0.720857	2.2649e-153	0.0236073	0.0900591	0.417021	4.68907e-16	0.265179	1.54811e-19	-0.626938	8.5802e-80
ENSG00000152601	-0.0157205	0.381702	-0.202488	4.90634e-15	-0.10255	0.00685545	-0.114219	4.54418e-13	-0.501318	3.4698e-36	0.111712	3.06892e-28	0.606453	4.87909e-16	0.566183	1.09503e-56	-0.761228	2.27197e-83
ENSG00000095787	0.115152	0.0130434	0.38314	7.37042e-54	-0.600304	1.63859e-29	-0.118266	8.55591e-10	-0.49642	1.48865e-43	0.00125817	0.481836	0.634176	4.87909e-16	0.820605	1.33753e-71	-0.874774	2.09625e-69
ENSG00000113327	0.63884	0.000320847	0.457192	6.97914e-32	0.253578	8.26973e-14	-0.102064	3.7607e-07	0.0876968	5.03334e-06	-0.0670755	0.00233062	0.290428	4.88479e-16	-0.215813	1.71197e-10	-0.320276	1.5263e-48
ENSG00000198105	0.287494	0.00027115	0.560862	2.00372e-44	-0.000347721	0.496744	-0.12405	4.40986e-17	-0.282513	4.87269e-35	-0.0593016	0.000210988	0.314236	4.96286e-16	0.624377	1.17469e-58	-0.49129	3.83311e-45
ENSG00000213465	-0.127488	0.0753246	0.0280467	0.064518	0.291794	0.00586841	-0.618828	1.3752e-07	-0.650758	3.65921e-20	-0.582946	2.4946e-09	1.16079	5.04192e-16	1.36601	1.39606e-98	-2.36943	4.24436e-109
ENSG00000253846	0.62856	7.47541e-05	0.3134	4.33726e-13	-0.0628307	0.043029	0.0289471	0.00221785	-0.0623035	0.048611	0.0305312	0.00121365	0.299079	5.05987e-16	0.348108	1.28355e-33	-0.210831	1.94364e-15
ENSG00000100225	-0.275906	6.32577e-06	-0.161716	2.40918e-09	-0.517008	1.36031e-42	-0.211458	1.27256e-18	-0.312687	4.57972e-31	0.17009	5.12542e-10	0.307777	5.35792e-16	0.821255	1.41537e-76	-0.164961	4.37014e-05
ENSG00000197863	-0.00786904	0.422536	0.244975	2.04699e-08	-0.351116	1.6249e-36	-0.1417	1.60365e-20	-0.128331	7.91434e-06	0.242789	1.53665e-18	0.25554	5.53699e-16	0.413123	4.21646e-47	-0.709429	3.16548e-76
ENSG00000173715	0.258117	6.576e-06	0.239714	1.16887e-08	-0.109815	4.6254e-06	-0.187724	2.56691e-14	-0.193112	4.41765e-34	-0.031033	0.0565977	-0.395013	5.73197e-16	0.634834	8.28526e-73	-0.615777	3.62958e-99
ENSG00000145824	-1.58583	0.00071617	-7.83573	6.20123e-187	-6.98667	0	-4.47982	2.40232e-86	-6.56955	0	-0.0137353	0.304859	0.172551	5.85151e-16	-0.85535	1.18935e-62	-7.23976	3.81014e-220
ENSG00000158828	0.0294952	0.389811	-0.10522	1.98012e-05	0.0336484	0.335286	-0.447524	6.90238e-16	-0.275057	1.26027e-15	-0.372525	2.05176e-13	0.537756	5.9187e-16	0.644166	1.34132e-54	-0.108606	0.0318194
ENSG00000197345	-0.0779954	0.20381	0.135214	2.13215e-09	-1.088	4.76947e-39	-0.629561	1.56088e-18	-0.431264	6.85742e-18	0.542625	1.54386e-12	0.931342	5.94167e-16	1.149	1.9663e-86	-1.53092	2.22794e-79
ENSG00000168288	-0.13337	0.0561468	0.592739	4.12957e-63	-0.34515	6.83268e-05	-0.287558	1.03406e-12	-1.33876	1.39683e-138	0.3082	2.36984e-06	1.03925	6.03992e-16	1.30826	3.86726e-98	-1.05799	4.32814e-54
ENSG00000049769	0.192056	0.0078026	-0.0652475	0.0658489	-0.352725	6.71063e-55	-0.154095	1.8826e-14	-0.0833049	6.78649e-13	0.00184012	0.437776	0.183352	6.19551e-16	0.288814	1.12618e-25	-0.460677	3.50123e-78
ENSG00000160877	0.111857	0.13491	-0.179822	7.25494e-07	-0.544735	5.51109e-32	-0.0932706	0.000431927	0.765067	3.9796e-72	0.131169	3.28496e-10	0.341455	6.36e-16	0.734391	3.20616e-83	-0.487894	1.19425e-41
ENSG00000152219	0.0633848	0.13862	0.268906	4.86977e-27	-1.1631	6.02221e-99	-0.123765	2.78954e-06	-0.47386	2.20843e-35	0.126081	7.76159e-05	0.691977	6.53164e-16	0.988271	1.0524e-81	-0.860962	3.74951e-56
ENSG00000171634	0.3751	1.25857e-05	0.816679	3.87545e-127	-0.399155	4.00017e-09	-0.166251	1.07944e-15	-0.462709	9.93723e-33	0.211477	1.51875e-13	0.802754	6.62037e-16	0.808392	1.28575e-57	-0.996963	1.59873e-61
ENSG00000177548	-0.111533	0.0258598	0.0286943	0.233604	-0.48583	2.32298e-189	-0.145258	1.62663e-11	0.0790735	0.0110382	0.00585475	0.356608	-0.290928	6.70915e-16	0.32755	9.75526e-38	-0.578508	8.65046e-81
ENSG00000147439	-0.183542	1.14995e-05	-0.193957	1.12829e-08	-0.0708405	0.00231148	-0.17189	5.92671e-12	0.384573	1.4582e-23	-0.0814058	3.99651e-06	0.248456	6.70915e-16	0.690891	2.08778e-74	-0.493764	3.05134e-41
ENSG00000109846	-1.04458	0.00070044	-4.49718	1.04101e-86	-6.61096	0	-3.84788	1.22789e-75	-1.07288	9.85276e-94	0.110689	0.00944512	0.228954	6.85141e-16	0.46016	5.74732e-31	-2.75705	2.49341e-128
ENSG00000122406	-0.154021	0.132136	-0.0750091	2.85786e-15	-2.43375	7.85549e-84	-0.324569	0.0107346	-1.28032	1.48128e-50	-0.0648942	0.313223	1.56295	6.85275e-16	1.17527	1.78998e-67	-1.69183	5.88544e-56
ENSG00000169683	0.340132	0.000973706	-0.21717	1.99376e-06	-0.471594	2.94025e-30	-0.245161	3.07107e-16	0.831516	5.85035e-82	0.111905	1.98367e-06	0.54875	6.92093e-16	0.536632	1.72366e-67	-0.468258	1.22492e-32
ENSG00000135446	-0.22615	0.0294104	-0.00143498	0.473123	-1.66233	3.10512e-82	-0.370457	2.32181e-13	-2.35089	1.42316e-288	0.0835049	0.0677963	1.13411	7.21909e-16	1.26269	3.68153e-93	-1.64635	7.89133e-89
ENSG00000008513	0.427713	0.00280504	0.704408	3.77039e-61	-0.504267	7.26526e-42	-0.131142	1.66953e-22	-0.376814	5.95279e-28	0.178703	4.16503e-22	0.24941	7.3029e-16	0.307435	2.27681e-37	-0.7057	3.90707e-88
ENSG00000136802	-0.0188848	0.431848	-0.888735	8.07554e-76	-0.620801	6.41573e-33	-0.180952	1.76828e-05	-0.550378	1.5823e-69	0.163333	1.17977e-11	0.545207	7.3029e-16	-0.261697	5.73815e-15	-0.833026	1.22284e-70
ENSG00000172795	0.21158	0.000425636	0.823574	4.76678e-100	-0.405625	1.03212e-31	-0.0749305	0.000138109	-0.464331	3.044e-50	0.10872	7.84889e-06	0.679527	7.38771e-16	0.566017	1.30286e-53	-0.797261	8.90915e-65
ENSG00000108799	0.214368	0.00439411	0.494609	2.07921e-50	-0.319606	2.33462e-16	-0.14697	1.39515e-15	0.345419	8.16444e-20	-0.0771593	5.43393e-05	0.431206	7.43697e-16	0.568417	9.33003e-53	-0.849011	2.92265e-97
ENSG00000196236	0.00600165	0.462377	0.0875564	0.000774411	-0.0949476	0.00638147	-0.101256	7.71956e-21	1.04825	4.85299e-111	0.174868	5.66301e-22	0.266863	7.56644e-16	0.205659	3.82966e-16	-0.309572	1.03899e-17
ENSG00000187531	-0.0767577	0.0646679	0.0120667	0.360538	-0.240859	5.06742e-09	-0.1854	9.2765e-23	-0.418457	4.71216e-100	0.129027	1.09878e-08	0.409087	7.64589e-16	0.617498	1.1395e-68	-0.760225	5.62962e-87
ENSG00000181035	-0.0678702	0.122002	-0.286427	4.14084e-13	-0.306882	1.5143e-48	-0.206619	2.66898e-20	-0.344581	1.53499e-72	0.0460084	4.38817e-05	0.193269	7.66573e-16	0.515772	3.18857e-57	-0.454616	8.58831e-50
ENSG00000197619	0.252007	1.27062e-06	0.524991	4.59863e-28	-0.0644367	0.0446572	-0.0643449	8.95553e-12	0.198639	2.19914e-13	-0.0252346	0.0453013	0.214508	7.68775e-16	0.63951	9.07774e-81	-0.181853	4.18142e-14
ENSG00000160310	0.155498	0.00737056	0.0483758	0.000529515	0.127086	0.124411	-0.420704	8.96292e-14	-0.743003	3.48777e-43	0.00440582	0.473883	0.71258	7.75624e-16	0.414194	3.55876e-26	-1.9014	1.37518e-114
ENSG00000136861	0.0887419	0.0612278	-0.0348756	0.0599171	-0.380713	3.81631e-16	0.0413241	0.0610966	-0.333276	2.1211e-24	-0.00568882	0.354699	0.830725	7.82976e-16	0.958535	9.96123e-94	-1.00621	2.17211e-74
ENSG00000116044	-0.394118	8.10482e-09	-0.272667	1.70867e-21	-1.42923	3.54773e-84	-0.0761348	0.00161299	-1.32724	8.2362e-124	0.088057	0.00023901	0.900992	7.99823e-16	1.55407	6.74525e-107	-1.35462	1.23748e-75
ENSG00000064999	-0.0136453	0.450018	-0.63486	1.57094e-62	0.0759447	0.071763	-0.197897	7.81103e-11	-0.302306	7.67393e-36	0.0390313	0.00126964	0.358404	8.01621e-16	0.189678	3.23101e-09	-0.506806	2.19421e-33
ENSG00000138650	0.53143	8.66783e-05	-0.770672	1.21747e-49	-0.269533	9.31547e-42	-0.0670531	7.13152e-09	-0.231929	4.951e-65	0.00365714	0.363955	0.249932	8.13098e-16	0.241058	8.12003e-16	-0.233368	7.78592e-36
ENSG00000185359	0.114386	0.0600826	0.295206	4.66565e-26	-0.183642	3.70539e-05	-0.329648	2.07048e-20	0.373893	6.11899e-22	0.0704542	0.0221913	0.44877	8.14339e-16	0.707029	1.36066e-70	-0.474886	5.29099e-34
ENSG00000198056	0.123885	0.204277	0.821417	2.91147e-53	0.242039	1.1529e-05	0.0860587	0.000378003	-0.263188	2.09005e-15	0.181414	3.62903e-09	1.03687	8.16005e-16	0.691831	2.68483e-61	-0.0115828	0.378596
ENSG00000100575	-0.213922	0.00501003	0.291396	2.09571e-23	-0.948373	5.74288e-34	-0.920759	6.10823e-22	-0.444596	5.64653e-20	0.182746	0.0366339	0.896032	8.29708e-16	1.20102	4.06344e-85	-1.44492	1.14444e-72
ENSG00000134318	0.325042	1.29354e-05	0.890568	1.74281e-104	-0.535646	1.32211e-54	-0.14026	2.31489e-22	-0.297947	6.63561e-14	0.0625882	6.43631e-07	0.704907	8.42427e-16	0.796275	1.90668e-71	-0.747859	8.51439e-73
ENSG00000238083	0.342207	2.16064e-08	0.158182	9.08917e-06	0.0741535	0.000326631	-0.086616	1.4216e-15	-0.00546373	0.348741	-0.00421945	0.341906	0.177501	8.43609e-16	0.603143	1.06333e-72	-0.448446	4.72055e-63
ENSG00000142449	0.911421	4.24147e-09	0.322645	1.32098e-24	0.319185	9.4287e-19	0.279875	4.19828e-16	-0.214105	5.93018e-93	0.156072	2.83504e-24	0.243458	8.66051e-16	0.471784	2.71794e-70	-0.00438883	0.424576
ENSG00000159377	-0.177184	0.000865151	-0.0195521	0.130701	-0.0996232	0.161252	-2.07842	2.37617e-54	-2.27662	4.70701e-219	-0.492762	2.19934e-07	0.974666	8.98982e-16	1.27736	4.09773e-90	-2.51747	3.4674e-118
ENSG00000198937	0.0623307	0.230728	-0.027237	0.0811556	-2.52236	8.18211e-97	0.481817	0.00104211	-2.36048	3.01951e-181	-0.103421	0.23531	1.64753	9.01034e-16	0.83778	4.82031e-49	-3.65313	8.39943e-133
ENSG00000144713	-0.110329	0.210124	0.15409	4.60279e-48	-2.46891	3.36315e-87	-0.242569	0.0376801	-1.0854	8.43907e-40	0.610323	4.89794e-07	1.5105	9.01712e-16	1.23469	4.81348e-75	-1.35983	9.41379e-45
ENSG00000018510	0.13164	0.00812559	0.317993	1.78997e-22	0.167977	0.00300449	-0.179066	1.11583e-28	-0.0315358	0.0868191	-0.0166837	0.138895	0.355933	9.17041e-16	0.498738	6.46935e-63	-0.713237	1.84638e-80
ENSG00000156508	0.0276222	0.406192	0.0836674	4.38722e-23	-2.04114	3.4337e-67	-0.70429	1.3761e-06	-0.793391	2.19151e-20	0.170068	0.0921349	1.5741	9.17041e-16	1.53668	1.84999e-92	-1.43324	1.73243e-46
ENSG00000141756	-0.539578	8.27513e-05	-1.46032	6.72503e-108	-1.19901	6.33031e-71	-0.280509	1.01084e-07	-1.85269	1.21513e-158	0.227683	4.72505e-13	0.677899	9.19322e-16	1.07695	3.09079e-89	-1.31652	1.46108e-73
ENSG00000054277	-0.0358706	0.432882	0.543412	1.27702e-41	-0.279506	3.42593e-09	-0.0825564	3.95735e-09	-0.338078	1.13458e-23	0.102847	3.45879e-05	0.667807	9.28164e-16	0.931493	3.08056e-82	-0.827998	2.20613e-72
ENSG00000189308	0.1349	0.00463479	0.424351	9.99321e-24	-0.109174	1.35233e-06	-0.0168368	0.0928504	-0.295612	1.95667e-104	-0.00648294	0.305948	0.459076	9.52236e-16	0.819356	1.29222e-106	-0.322157	3.10296e-42
ENSG00000064652	-0.109247	0.0639702	-0.102099	0.00549079	-0.430989	6.15511e-19	-0.164536	2.34924e-09	-0.043756	0.111781	0.150946	3.43199e-11	0.609135	9.56898e-16	0.701069	2.98399e-74	-0.971476	2.3837e-77
ENSG00000110756	-0.177302	0.00912084	0.229497	1.62294e-11	-0.291043	1.4079e-21	0.0281526	0.0166003	-0.23875	1.16188e-21	-0.0126167	0.233559	0.314774	9.57715e-16	0.434858	6.59708e-54	-0.512862	8.03244e-45
ENSG00000178982	-0.0308434	0.377485	-0.141836	1.42848e-23	-0.722744	5.44398e-09	-0.884045	3.61763e-09	-2.23174	1.26107e-157	0.37449	0.00133012	1.31685	9.60607e-16	1.50048	5.7189e-98	-3.17682	1.31802e-123
ENSG00000163611	-0.107194	0.0707927	-0.0939079	0.00101539	0.479591	7.67066e-16	-0.0345566	0.000229768	-0.445701	8.2425e-88	-0.0529078	1.36954e-05	0.26326	9.64527e-16	0.290695	2.68985e-34	-0.355453	5.18365e-20
ENSG00000114209	-0.00787396	0.452962	0.416481	1.01399e-41	-0.0444584	0.307755	-0.415939	5.58289e-15	0.0842784	0.0493064	0.625498	1.72115e-18	0.826438	9.88216e-16	0.288361	2.05124e-15	-1.26829	1.94991e-68
ENSG00000153214	-0.0371128	0.298362	-0.0421452	0.14756	0.0134973	0.283163	-0.0153138	0.0938121	-0.213247	4.59453e-19	0.0221264	0.0875199	0.337206	9.99582e-16	0.623535	5.75473e-84	-0.484229	4.19006e-63
ENSG00000100697	0.28558	3.05716e-05	0.353502	4.88299e-45	-0.439433	5.18903e-25	-0.162616	3.13663e-21	-0.316726	1.28428e-20	0.1189	4.29463e-09	0.49695	1.02388e-15	0.617144	5.51162e-56	-0.633648	8.91433e-47
ENSG00000161298	0.391868	0.000454757	0.74842	3.14415e-54	-0.248048	1.87354e-38	-0.0251291	0.00618255	-0.206574	1.87792e-77	0.000241389	0.494712	0.293517	1.06374e-15	0.472268	2.03716e-56	-0.346244	1.51135e-48
ENSG00000143553	-0.0370913	0.231788	-0.216238	4.93684e-11	-1.17122	5.26481e-60	-0.257843	4.81923e-05	-1.37351	9.58289e-179	0.327479	7.33492e-06	0.953018	1.07957e-15	0.442861	7.81143e-30	-1.27397	1.74901e-60
ENSG00000164038	0.0970346	0.170514	0.699207	4.9615e-52	0.144914	0.000879267	-0.0475083	0.000644029	-0.047775	0.00545359	0.0533974	0.000679786	0.43325	1.10773e-15	0.525042	1.08325e-63	-0.485015	1.23411e-40
ENSG00000182180	-0.0756276	0.0025096	-0.372513	1.65416e-41	-1.42683	3.05078e-90	-0.746162	1.34981e-18	-0.702614	2.6767e-48	0.278864	1.82059e-05	0.783655	1.11036e-15	0.736172	2.20401e-56	-2.33889	1.10005e-132
ENSG00000135847	0.0559067	0.195452	0.301226	8.33024e-39	-1.33651	1.21568e-59	-0.701242	2.85434e-22	-1.9971	1.20984e-243	1.08926	5.59157e-24	0.991938	1.12989e-15	1.16348	6.06512e-87	-1.45074	1.29475e-70
ENSG00000011052	0.171631	0.000606446	0.508386	3.45009e-30	-0.658514	3.9032e-30	-0.0576178	0.246096	-0.292773	6.48161e-10	1.25687	1.37146e-33	0.673824	1.1344e-15	0.982793	6.72049e-75	-0.952175	1.45975e-54
ENSG00000110881	0.34571	0.00284596	1.54727	2.8828e-123	0.127958	2.09879e-11	-0.0941955	1.17825e-15	-0.422619	1.26627e-105	0.10722	3.55094e-05	0.348223	1.14512e-15	1.14137	2.94723e-95	-0.238798	1.93054e-29
ENSG00000047188	0.342662	1.06918e-07	0.0799628	0.00136983	-0.426582	1.08171e-53	-0.103274	2.09142e-10	-0.547717	2.61376e-90	0.0641517	2.32556e-05	0.563772	1.15454e-15	0.746197	4.78014e-79	-0.776099	1.26214e-84
ENSG00000110958	-0.07113	0.0942208	0.0547374	1.40017e-05	-0.0389978	0.380024	-1.18357	2.06738e-17	-2.40603	7.84827e-145	-0.328806	0.00391552	1.58144	1.17303e-15	0.869305	3.5869e-60	-1.39012	1.80878e-47
ENSG00000103037	0.234775	0.00100563	-0.329363	2.48501e-17	-0.306447	2.17535e-17	-0.0910595	1.49089e-07	-0.351566	1.22961e-96	0.0741089	9.92543e-08	0.25084	1.18575e-15	0.495287	2.26543e-49	-0.840372	1.41955e-100
ENSG00000109787	-0.017568	0.37158	0.483838	1.75219e-54	-0.460824	1.52276e-12	0.0242295	0.178046	-0.516051	1.21655e-38	-0.00592052	0.403879	0.661797	1.18708e-15	0.80004	8.33081e-62	-0.307973	1.35085e-08
ENSG00000143147	0.616826	6.32577e-06	0.836928	2.25474e-71	0.148449	0.00627197	-0.137031	2.84705e-19	-0.381954	1.11142e-108	0.207396	8.37701e-24	0.44132	1.19223e-15	0.724559	3.31513e-74	-0.387514	2.12903e-47
ENSG00000100101	0.0355857	0.187105	0.321482	3.91184e-26	0.193542	3.06213e-10	-0.114246	4.18085e-07	-0.351081	1.91147e-135	0.113743	0.000434451	0.370321	1.19903e-15	0.700582	5.23735e-78	-0.555403	4.63263e-68
ENSG00000127920	-0.297698	0.0962223	-1.17965	1.00413e-59	-0.348196	1.16768e-07	-0.355435	1.50727e-13	-1.44828	7.62802e-102	0.124842	0.00136763	0.733371	1.20495e-15	0.863008	2.71113e-88	-0.540304	2.972e-70
ENSG00000111358	-0.109382	0.00927273	0.206895	2.17664e-13	-0.346891	2.05486e-06	-0.174008	4.55289e-14	-0.488068	3.81231e-41	-0.0380907	0.0724296	0.732764	1.23138e-15	0.912972	1.32497e-79	-0.786721	1.40442e-43
ENSG00000168906	0.0545908	0.303423	0.387277	3.91206e-38	-0.507257	5.22489e-12	-0.291561	1.43437e-10	-1.62458	4.16838e-191	0.045167	0.160695	0.97466	1.293e-15	1.0292	1.06391e-82	-0.60496	2.66471e-24
ENSG00000134996	-0.324687	0.0128495	0.13841	0.00206272	-0.410257	2.07152e-14	-0.197282	7.26519e-11	-1.45565	4.23981e-142	0.191472	3.71704e-07	0.502007	1.30078e-15	0.532655	1.54e-47	-0.956582	4.12283e-81
ENSG00000104408	-0.116301	0.225087	0.516478	2.18383e-100	-0.46785	3.63913e-06	0.305155	0.0060773	-1.09473	6.08135e-59	0.3498	0.00235988	1.4275	1.34096e-15	2.23017	1.49012e-140	-1.8784	3.27607e-78
ENSG00000198171	0.0288039	0.375002	-0.0384281	0.0233988	-0.523627	3.37123e-08	-0.487016	1.90246e-08	-2.09112	1.56889e-202	0.28606	0.000259131	1.01396	1.37261e-15	0.607992	1.56037e-40	-2.01436	4.9049e-101
ENSG00000101856	0.136088	0.0135377	0.119299	8.18444e-14	0.115797	0.181184	-0.708156	1.61372e-13	-0.9511	4.60264e-29	0.332411	0.000437204	1.44011	1.37261e-15	0.665173	2.31194e-39	-1.53282	1.38542e-51
ENSG00000175334	-0.0888124	0.0451053	0.0741385	4.23726e-08	-3.05167	1.94181e-233	-1.28113	8.52959e-19	-1.84881	4.15146e-118	-1.51995	5.81157e-26	1.37523	1.37651e-15	1.44804	1.10015e-91	-0.927399	2.94784e-25
ENSG00000105953	-0.217791	0.0155385	-0.133163	1.05614e-06	0.433756	1.51533e-12	-0.374189	4.43667e-22	-0.301711	9.46159e-20	0.0551193	0.020132	0.291353	1.40436e-15	0.549009	8.04748e-55	-0.982872	1.57306e-74
ENSG00000166037	0.166992	0.00522898	0.828463	3.82346e-111	-0.353761	1.22853e-07	-0.262852	3.31044e-19	-0.93069	1.66874e-120	0.368438	5.37139e-15	0.993822	1.4201e-15	1.17947	2.12696e-87	-1.36004	5.2182e-91
ENSG00000145687	0.40289	0.00011511	1.83134	3.41715e-172	-0.202708	2.51512e-05	-0.18726	2.19474e-12	-0.274449	3.57505e-18	0.492331	1.99008e-12	0.786502	1.44094e-15	0.886587	4.38855e-77	-0.301282	9.9203e-13
ENSG00000069712	0.775295	1.06918e-07	1.00994	2.32596e-73	-0.32328	1.15582e-71	-0.0934994	1.43382e-08	-0.277976	5.23554e-125	0.0850739	0.000473017	0.242677	1.44235e-15	0.603775	2.89779e-56	-0.492275	1.84225e-61
ENSG00000164105	0.248469	0.00575032	0.532841	1.34196e-48	-1.15698	9.42827e-37	-0.628967	1.96954e-16	-0.871689	3.6984e-42	-0.417039	5.35492e-07	1.41172	1.45291e-15	1.69816	1.92068e-111	-2.10397	2.18833e-113
ENSG00000109738	-0.091729	0.21911	0.614341	4.37163e-36	-0.217363	1.33005e-34	-0.122469	9.81558e-07	-0.00311726	0.44067	-0.0697265	0.00178659	0.245136	1.45366e-15	0.642123	1.60027e-67	-0.92137	1.66269e-80
ENSG00000162607	0.17704	0.0331682	0.627356	2.40377e-66	-0.145029	0.028886	-0.208011	6.49205e-24	-0.877301	2.05291e-81	0.0189498	0.292411	1.06691	1.48198e-15	1.11039	9.80245e-86	-0.523349	1.20955e-21
ENSG00000067221	0.17439	0.0192197	0.17749	2.17227e-08	-0.421095	5.82929e-122	-0.277135	1.30789e-18	-0.108681	9.80481e-10	0.0373203	0.062899	0.199998	1.49345e-15	0.319995	9.96187e-30	-0.569743	1.86685e-76
ENSG00000156050	0.2518	0.000649027	0.394166	1.8643e-22	-0.19505	2.84044e-16	-0.0445308	0.00569666	0.060652	0.00030557	-0.030329	0.013462	0.142846	1.53336e-15	0.530733	1.12704e-56	-0.361268	3.93354e-27
ENSG00000173812	-0.116135	0.0663269	0.348824	1.07037e-103	-1.0562	4.21437e-16	-0.686949	4.62455e-06	-1.91777	5.52136e-87	1.87978	1.65801e-31	1.68334	1.55456e-15	1.54357	2.63243e-100	-1.46081	3.63708e-47
ENSG00000113732	-0.468779	3.27084e-06	-0.866396	1.33372e-104	-0.985786	1.37546e-20	-2.35237	4.94613e-46	-4.0022	0	-0.937722	1.51974e-14	1.12018	1.5615e-15	0.841708	3.48468e-58	-2.68756	7.61831e-107
ENSG00000176101	-0.234965	0.000129822	-0.370045	7.38456e-50	-0.176891	0.0794351	-1.07431	9.22163e-14	-2.83948	8.84714e-254	-0.362194	0.00248985	1.15413	1.56727e-15	0.668644	6.61798e-45	-2.80491	2.84232e-111
ENSG00000169813	-0.194645	0.00190733	0.0353784	0.0174366	0.416996	4.97677e-05	-0.58119	1.4612e-14	-0.343809	1.66734e-07	0.233918	0.000570628	1.02154	1.58066e-15	0.792936	3.0399e-57	-1.8137	1.63985e-77
ENSG00000178053	-0.414069	0.0135758	-1.37657	6.54425e-130	-1.71617	7.69552e-108	-0.687737	2.81422e-12	-1.31143	2.11835e-146	0.518639	3.09192e-13	0.784066	1.62913e-15	0.257728	1.21461e-13	-2.87171	1.59609e-122
ENSG00000127955	0.173012	0.00871116	0.867037	5.15618e-104	-0.513031	2.23618e-11	-0.345521	6.66087e-18	-1.02003	4.19713e-101	0.136059	0.00105354	0.687096	1.65836e-15	0.966696	4.92533e-77	0.903581	1.22387e-24
ENSG00000134152	-0.0118008	0.436841	0.481179	4.0239e-71	-0.775254	1.94835e-44	-0.202539	1.90468e-11	0.560781	1.12697e-27	0.0159017	0.34188	0.71592	1.67907e-15	0.941484	1.97966e-77	-0.845842	4.86288e-49
ENSG00000121410	-0.221155	0.00142415	-0.931263	3.32074e-115	-2.32757	1.30781e-246	-1.20731	3.57487e-26	-1.99538	7.52048e-188	0.274863	0.000313224	0.57116	1.68649e-15	0.573211	4.70257e-41	-2.08094	3.0469e-94
ENSG00000151131	0.39967	8.44265e-05	0.900701	2.27375e-101	-0.804389	6.19681e-23	-0.307951	9.67073e-06	-2.13967	7.09655e-280	1.64417	6.85948e-35	1.161	1.68762e-15	1.35642	1.2686e-94	-1.09737	2.66556e-41
ENSG00000143315	0.189717	0.0243155	0.28791	1.02609e-15	-0.102732	0.0100655	-0.152485	1.63674e-26	0.481529	2.06654e-34	0.084236	1.92396e-06	0.355713	1.68803e-15	0.771633	8.24413e-77	-0.47484	6.11784e-39
ENSG00000175928	-0.0324852	0.406936	-0.512894	1.51082e-31	-0.337589	7.90842e-08	-0.116934	9.41233e-08	-0.414191	2.69023e-117	0.0247048	0.110582	0.576202	1.71598e-15	0.589938	3.14238e-57	-0.864189	4.0527e-74
ENSG00000127419	0.179599	0.0639881	-0.242751	1.12321e-11	-0.212121	6.87476e-06	-0.320609	3.42081e-16	-0.23211	3.44425e-12	0.207753	3.24742e-07	0.275001	1.73112e-15	0.316852	2.90194e-22	-0.541571	4.76155e-38
ENSG00000053371	-0.292986	0.000245779	-0.575734	5.1196e-75	-1.02187	4.62843e-27	0.0157239	0.440688	-2.87031	9.28793e-284	-1.02534	4.45505e-23	1.096	1.77741e-15	1.46964	7.88498e-104	-2.37779	4.20436e-92
ENSG00000100883	-0.0842812	0.0708269	0.0129569	0.265238	-1.0704	2.49553e-31	-0.348254	9.49008e-17	-1.32897	4.0491e-125	0.0270172	0.252772	0.904893	1.77912e-15	0.766277	1.24046e-58	-1.20274	4.25069e-64
ENSG00000137171	0.0599344	0.174932	0.525156	3.17137e-38	0.364019	5.18153e-20	-0.166473	2.24886e-16	0.257784	1.37263e-17	0.0527959	0.0390771	0.298348	1.8095e-15	0.473752	2.96337e-47	-0.557182	9.34217e-57
ENSG00000196230	0.374375	0.00040637	1.16148	9.60018e-183	-1.69708	7.13438e-40	-0.116739	0.224444	-1.62651	1.02293e-79	1.45738	8.14141e-22	1.67729	1.82432e-15	2.04556	2.83e-124	-2.32658	2.15495e-83
ENSG00000102172	0.0594555	0.159501	0.0681902	0.000296365	-1.13462	1.46387e-32	-0.0235835	0.375192	-0.553014	9.81853e-21	0.20681	0.00595246	1.04759	1.8261e-15	0.627623	1.40613e-43	-1.14115	1.0023e-48
ENSG00000151474	-0.00221726	0.492574	-0.171036	2.32107e-12	-0.501395	1.36604e-55	-0.144237	8.97767e-24	-0.44376	3.81774e-52	0.130369	2.45185e-16	0.414824	1.83677e-15	0.625255	3.14281e-61	-0.693023	3.87634e-69
ENSG00000169604	-0.407154	0.000877381	-1.56386	5.98345e-116	-0.0694957	0.0860229	-0.185486	2.09747e-18	-1.78119	2.62759e-229	-0.00748494	0.291115	-0.183806	1.90211e-15	0.854322	1.23346e-83	-0.744231	3.6188e-57
ENSG00000139517	0.0596023	0.155262	0.564383	3.10286e-29	-0.272846	7.66188e-50	-0.0296474	0.00114022	1.57502	1.17432e-171	0.130382	5.42093e-11	0.305787	1.91275e-15	0.429431	7.91867e-60	-0.323334	9.02454e-47
ENSG00000122140	-0.201972	0.000318367	0.238105	1.66961e-16	-1.18092	9.70631e-79	-0.378986	1.6052e-10	-0.448817	1.91271e-20	0.864168	4.32667e-27	0.770731	1.93278e-15	0.881638	1.84581e-58	-0.844705	6.63723e-38
ENSG00000157823	0.00740425	0.212098	0.22268	1.84966e-11	-0.25074	8.9639e-59	-0.171469	1.10614e-24	0.109631	5.808e-11	0.160808	7.6286e-19	0.224856	1.99749e-15	0.594281	3.09824e-99	0.0331496	0.0841834
ENSG00000189403	0.363984	0.000539212	0.746813	7.69246e-135	-1.56738	1.48931e-37	-0.891811	1.41921e-28	-2.52604	6.69963e-169	-0.632579	1.04742e-08	1.66774	2.05585e-15	1.94305	1.83577e-122	-2.22259	6.57307e-89
ENSG00000125821	0.292608	0.000420753	0.463818	1.24607e-72	-1.61839	4.25897e-93	-0.566049	3.29775e-10	-0.318719	4.31659e-14	0.681795	3.13305e-12	0.87415	2.06059e-15	0.980417	1.54714e-70	-1.17269	5.5078e-61
ENSG00000196535	0.186736	0.0112755	0.0604004	0.0168695	-0.370572	1.0518e-104	-0.0717048	2.19526e-08	-0.194151	3.63618e-49	0.0773322	2.37838e-06	0.254777	2.11141e-15	0.542446	3.604e-81	-0.265599	2.59763e-33
ENSG00000108953	0.138178	0.0114655	0.343466	1.84388e-94	-1.50411	1.00444e-35	-1.46225	2.32749e-30	-0.791007	4.51465e-21	0.301101	0.013285	1.60955	2.12528e-15	1.18747	1.23807e-79	-1.66657	8.11251e-58
ENSG00000184831	0.0909751	0.121775	-0.285836	1.17667e-19	-0.65063	1.80936e-10	-0.88323	1.35639e-28	-0.25891	2.4323e-07	0.650618	2.9554e-15	0.997557	2.12685e-15	0.133598	6.97512e-05	-1.51139	2.98156e-67
ENSG00000165259	0.293634	0.000158246	0.761179	4.28745e-54	0.734326	8.65596e-45	-0.113855	7.23628e-23	-0.305748	5.97204e-149	0.0306595	0.0130974	0.361318	2.13427e-15	0.751004	1.84651e-82	-0.422551	1.45589e-84
ENSG00000078142	-0.0462158	0.218783	0.277554	1.43543e-26	0.409841	1.15391e-22	-0.187168	2.9528e-30	-0.0209726	0.118472	-0.0183655	0.0447454	0.272948	2.15243e-15	0.357854	3.28022e-36	-0.26797	1.71092e-19
ENSG00000107290	0.223062	2.21781e-05	0.0765188	0.00139432	-0.0174316	0.324058	-0.166515	8.23839e-27	-0.13297	3.97929e-05	0.09944	4.71455e-13	0.478779	2.15361e-15	0.510202	1.07444e-60	-0.514595	9.19464e-44
ENSG00000175893	0.275824	9.32491e-05	0.055074	0.00784656	-0.257063	1.91549e-13	-0.044007	6.36967e-05	-0.342463	1.29501e-37	-0.0200001	0.0887382	0.393551	2.1683e-15	0.46075	6.87815e-44	-0.889771	4.31202e-92
ENSG00000167642	-0.241027	0.00496977	-0.350639	3.06836e-51	-1.02666	9.24576e-55	-1.1542	2.06437e-44	-0.229677	1.76375e-07	0.662981	6.06978e-13	0.560586	2.1683e-15	0.201618	5.86177e-08	-1.64596	2.58847e-75
ENSG00000078295	0.00865343	0.47865	-0.784236	1.15895e-87	-0.186191	3.42804e-16	-0.0197799	0.0844367	0.0331155	0.00344758	0.0432048	7.73079e-06	0.269596	2.1683e-15	0.202689	5.01987e-21	-0.0335812	0.0279118
ENSG00000074964	0.224012	0.00405115	0.0662184	0.0251584	0.0638044	0.0324093	-0.192222	4.08053e-25	-0.361929	6.3779e-145	0.0218699	0.0438203	0.162675	2.26968e-15	0.107203	4.0365e-08	-0.293293	1.25583e-34
ENSG00000029363	0.287862	0.0002345	0.321284	5.01535e-45	-0.339825	7.9014e-08	-0.193955	2.3348e-21	-0.526581	4.51277e-33	-0.00782439	0.388065	0.783895	2.27337e-15	0.93511	7.4936e-72	-0.953938	1.99143e-56
ENSG00000174799	0.224774	0.000186372	-0.059596	0.0469635	-0.320982	1.76602e-101	-0.078068	4.40426e-10	-0.328292	1.2629e-57	0.0676599	4.77537e-05	0.669246	2.32157e-15	0.560156	4.95011e-85	-0.633879	1.06226e-83
ENSG00000124098	-0.143493	0.0135862	-0.69643	1.90796e-61	-0.964384	7.56451e-61	-0.383477	3.60744e-17	-0.868887	6.02488e-78	0.105997	0.00133378	0.725583	2.39061e-15	0.449049	6.65146e-31	-1.57287	4.47593e-100
ENSG00000112182	0.897279	2.45009e-05	2.38088	7.33511e-174	0.00225546	0.467353	-0.14219	1.65709e-34	0.236301	8.3606e-20	0.099084	1.33863e-05	0.298972	2.39368e-15	0.89002	4.07281e-105	-0.363592	6.61549e-70
ENSG00000143324	0.839843	1.79244e-07	1.84695	2.20991e-150	-0.255339	5.08218e-10	-0.190198	4.17728e-36	-0.269286	3.53274e-69	0.10676	0.00125835	0.525468	2.43446e-15	0.605615	7.47399e-58	-0.630061	2.79052e-70
ENSG00000066027	-0.057939	0.335058	-0.648046	5.36763e-38	-0.293705	6.12004e-09	-0.20395	4.44303e-16	-0.562645	1.71224e-49	0.0854748	4.33914e-09	0.436368	2.44168e-15	0.885982	2.06136e-122	-0.736066	1.26324e-44
ENSG00000111481	-0.230821	0.00033762	-0.0252049	0.120517	-0.907817	1.41446e-39	0.136394	0.0435348	-0.605448	3.08578e-32	-0.397802	3.41167e-07	0.910948	2.48528e-15	0.972625	1.18084e-76	-1.44299	3.4778e-71
ENSG00000132612	0.0031929	0.478754	0.307776	3.28877e-32	-0.573596	1.66435e-20	-0.221936	5.46203e-05	-1.03885	2.30237e-130	0.0936255	0.0388579	0.724198	2.501e-15	1.14415	7.31767e-90	-1.18164	4.53534e-83
ENSG00000139197	0.00319403	0.479117	0.249062	2.13709e-14	-0.31146	8.89188e-15	-0.199069	1.41691e-22	-0.259802	1.70146e-35	0.0280936	0.0731651	0.372759	2.57462e-15	0.832539	1.82343e-90	-0.864165	2.13498e-93
ENSG00000100991	0.00406094	0.460712	0.596726	3.96641e-62	-0.967809	8.22773e-63	-0.196828	0.000124957	0.814391	2.62872e-37	-0.0162861	0.40042	0.787654	2.60861e-15	0.841383	1.89597e-63	-0.767796	7.28047e-37
ENSG00000135213	0.310741	0.000838272	0.161298	3.90992e-09	-0.513049	2.66134e-93	-0.140296	2.09831e-26	-0.582107	2.60317e-153	0.0626518	1.69328e-06	0.472854	2.61734e-15	0.623881	7.42451e-70	-0.654577	4.63917e-78
ENSG00000132005	0.156095	0.00868927	-0.110078	0.000729935	-0.272704	1.25977e-14	-0.103061	1.2845e-05	-0.258595	5.99156e-13	0.167998	7.33595e-16	0.385618	2.62102e-15	0.474796	4.48869e-48	-0.720048	9.67176e-79
ENSG00000156299	0.286487	0.00630336	-0.087494	0.00180403	-0.295056	6.40561e-71	-0.139603	1.42226e-24	-0.239108	7.88341e-37	0.0211321	0.0488884	0.415063	2.62102e-15	0.481141	3.11624e-51	-0.32727	1.67645e-69
ENSG00000108424	0.085901	0.0823368	0.458554	1.34178e-71	-0.68313	7.7018e-21	-0.233885	3.71181e-11	-0.79977	2.66379e-77	0.32035	4.89918e-13	0.947444	2.62982e-15	0.767704	2.1795e-59	-0.177932	0.00076028
ENSG00000078687	0.492275	1.25626e-06	0.252893	1.5668e-23	0.0247323	0.183025	-0.231214	2.48963e-28	-0.0199272	0.308338	0.0511928	0.0174944	0.34752	2.68711e-15	0.493008	5.82083e-42	-0.64809	2.29345e-73
ENSG00000163069	0.0898017	0.0671335	0.198024	5.41052e-16	-0.0139275	0.427107	-0.244368	3.59669e-11	-0.251465	1.72986e-07	0.282145	2.58748e-11	0.762246	2.69172e-15	0.971975	4.18011e-74	-0.980504	1.40249e-64
ENSG00000155229	0.108281	0.00422112	0.31404	1.00507e-17	-0.353364	5.47512e-63	-0.107408	2.2215e-06	-0.466429	2.7268e-112	0.0847764	0.000403522	0.222807	2.77443e-15	0.36703	6.98221e-37	-0.31511	1.53451e-18
ENSG00000105568	-0.00840513	0.454212	0.330414	2.59339e-48	-0.517476	2.46742e-12	-0.607428	3.02958e-19	-0.403424	3.40185e-23	-0.0562395	0.248277	0.735132	2.77894e-15	0.605671	7.49145e-44	-0.281179	1.30203e-05
ENSG00000171530	-0.0640612	0.101578	-0.400034	1.76172e-97	-0.491532	3.15457e-05	-1.51057	1.66593e-20	-2.73765	1.73263e-260	-0.984703	6.16143e-13	1.47915	2.80321e-15	0.800123	5.67026e-55	-3.14736	7.39957e-109
ENSG00000132953	0.0732447	0.124514	0.307119	4.26695e-21	-0.116982	3.12081e-12	-0.0610281	7.20254e-12	-0.229343	2.04011e-100	-0.0240958	0.0913408	-0.238211	2.83205e-15	0.493892	9.34666e-63	-0.486447	3.18304e-72
ENSG00000004866	0.371572	0.0002869	0.900055	6.17391e-74	-0.208301	2.11507e-24	-0.128959	6.1207e-25	0.480045	2.31138e-47	0.0791988	0.00126791	0.351517	3.03841e-15	0.745447	2.87405e-84	-0.254181	2.72339e-38
ENSG00000160050	0.141221	0.0157634	0.695561	1.45472e-92	-0.697813	1.66314e-19	-0.695636	3.52058e-13	-1.08929	4.11807e-107	1.89617	9.64216e-39	0.891356	3.06074e-15	1.38073	2.24074e-99	-1.04617	2.47564e-31
ENSG00000127884	-0.203879	0.0125227	-0.262725	3.57982e-37	-0.977461	6.85264e-17	-2.06616	7.47653e-40	-2.33082	3.04899e-188	-0.162937	0.0855714	1.14368	3.08973e-15	1.18007	8.76868e-81	-2.70518	8.12666e-111
ENSG00000137103	0.120896	0.0937259	-0.187098	1.88512e-09	-0.096581	0.00390848	-0.264815	1.02645e-18	0.662865	6.42497e-50	0.0792969	0.00279691	0.350582	3.10861e-15	0.621599	3.7789e-71	-0.577053	1.58927e-65
ENSG00000151322	0.398991	0.00136134	0.104157	0.00281662	-0.535926	8.93211e-25	-0.0880966	5.97485e-08	-0.131861	1.5989e-60	0.00963747	0.148558	0.417922	3.13252e-15	0.65015	1.70484e-101	-0.323763	3.98333e-55
ENSG00000143093	0.330117	3.0878e-06	0.4856	1.17974e-41	-0.228224	1.27535e-22	0.0442366	0.0194119	0.934728	5.19783e-95	-0.00450638	0.384301	0.311162	3.18692e-15	0.549163	6.13317e-59	-0.384928	7.73916e-46
ENSG00000070423	0.202208	0.0453002	0.575044	3.55872e-54	-0.394019	1.09817e-10	-0.1985	5.86792e-06	-0.390581	2.82182e-24	0.6203	4.52806e-23	0.696858	3.22627e-15	0.591027	8.81442e-45	-0.598208	1.5728e-39
ENSG00000137193	-0.0876387	0.139027	0.272991	1.35482e-09	-0.130405	0.00340726	-0.0591452	0.0149001	-0.431809	7.79271e-58	0.0769168	6.86794e-05	0.644618	3.26185e-15	0.461713	6.9252e-43	-0.819144	7.35856e-69
ENSG00000163596	0.247794	0.021297	-0.124136	2.63522e-05	0.504704	1.04092e-21	-0.055219	0.00141897	0.35736	8.91128e-23	-0.0294786	0.0339334	0.343153	3.35515e-15	0.299043	3.26978e-27	-0.789755	5.89426e-63
ENSG00000153786	-0.153683	0.00257688	-0.148735	9.23659e-05	-0.139127	5.34718e-07	-0.115559	1.90246e-08	-0.222927	9.27308e-10	0.0359763	0.0137131	0.302933	3.38556e-15	0.401774	2.25716e-39	-0.477501	2.11291e-36
ENSG00000166257	0.914565	2.53203e-05	0.892243	1.49854e-84	-0.249554	4.23087e-82	-0.129635	3.58694e-22	-0.242888	8.12203e-130	-0.0110701	0.358839	0.319292	3.49367e-15	0.482155	1.96621e-42	0.230398	1.84007e-14
ENSG00000198816	0.0867721	0.169716	-0.300366	7.38617e-18	-1.01548	3.44142e-65	-0.152418	0.00793523	-0.856159	9.85794e-79	0.128596	0.0043596	0.68114	3.54737e-15	0.95317	1.68395e-77	-0.741474	1.05427e-36
ENSG00000198373	0.017711	0.382493	0.0644477	0.0250886	-0.221649	4.81989e-23	-0.0429163	0.000161193	-0.155083	1.95294e-44	-0.00367186	0.381057	0.221698	3.56963e-15	0.720623	8.7403e-102	-0.503591	5.1381e-99
ENSG00000197050	0.198295	0.000867788	0.574989	1.95675e-40	0.152224	0.00947009	-0.137499	1.38573e-12	-0.433141	6.06049e-149	-0.0189916	0.20391	0.391891	3.66933e-15	0.678219	7.7833e-66	-0.647889	6.2988e-61
ENSG00000134905	0.0549695	0.0523612	-0.360025	3.62199e-35	-0.199219	4.25442e-08	-0.226766	2.99899e-12	-0.397527	1.71535e-43	0.0652388	0.000228014	0.25048	3.698e-15	0.53588	1.16655e-55	-0.769609	2.08972e-64
ENSG00000107443	0.199386	0.0350674	0.514659	3.53744e-29	-0.280546	5.60574e-33	-0.114168	7.85138e-20	-0.405757	2.65655e-152	0.158384	1.44464e-18	0.491318	3.7256e-15	1.12119	1.16214e-97	-0.440317	7.50476e-57
ENSG00000170088	0.0730884	0.0951903	0.561357	5.75042e-45	-0.0624792	0.0733775	-0.0959183	1.13851e-09	-0.0101588	0.326776	0.139115	2.37724e-13	0.263312	3.81818e-15	0.713268	6.05802e-73	-0.764699	2.65945e-87
ENSG00000166669	-0.0375765	0.269455	0.219559	1.02378e-09	0.1764	1.65265e-06	-0.0383703	0.0143905	-0.0766783	1.76902e-09	0.14599	1.2277e-16	0.265379	3.90057e-15	0.52558	3.92585e-81	-0.293022	7.9297e-27
ENSG00000133773	-0.217262	0.000559255	0.290967	8.3121e-28	-1.0568	3.44962e-45	-0.380524	5.25321e-11	-0.916491	2.19282e-74	0.972673	3.92746e-31	0.853428	3.95515e-15	0.682765	3.08406e-51	-0.637439	1.20322e-28
ENSG00000155975	0.078637	0.0188809	0.540838	9.29591e-48	0.23383	8.25343e-06	-0.0436873	5.50957e-05	-0.585258	2.748e-158	0.0362959	0.0515168	0.523449	4.05793e-15	0.748773	2.13931e-70	-0.753449	4.78824e-89
ENSG00000148737	0.0605095	0.361798	-0.52412	2.8939e-30	-0.377254	7.26795e-12	0.00148083	0.45463	-0.65284	6.22481e-61	0.0723431	3.27547e-07	0.575921	4.12266e-15	0.963032	1.70896e-118	-0.517147	2.33108e-41
ENSG00000136068	-0.439548	0.000781625	-0.186564	2.12075e-08	0.17407	0.000140219	-0.131443	7.75021e-11	-0.282501	7.71784e-59	0.185402	4.04611e-24	0.186273	4.17967e-15	0.645629	2.87043e-93	-0.703311	1.28929e-70
ENSG00000110880	0.205985	0.0259141	0.871557	7.60222e-90	0.241342	1.51964e-05	-0.14368	2.38776e-10	-0.421914	9.67869e-57	0.12264	7.59572e-05	0.710016	4.25949e-15	0.909336	2.34127e-55	-0.647289	1.26629e-84
ENSG00000120656	-0.194261	0.00373241	-0.116284	1.54419e-05	-0.29469	0.000152059	-0.571864	3.94717e-17	-0.496071	1.465e-23	-0.258149	1.35779e-05	0.770088	4.29211e-15	0.31648	3.94874e-17	-0.791747	4.54967e-31
ENSG00000182463	-0.0620587	0.308619	-2.02828	3.59293e-144	-0.886899	2.22305e-32	-0.215624	6.52496e-30	-0.123976	0.000229102	0.00888992	0.250614	0.192306	4.4052e-15	0.215921	5.76485e-19	-0.654401	1.73271e-49
ENSG00000171055	0.0260276	0.370053	0.292145	2.66573e-33	-0.176222	0.0197919	-0.24634	3.51852e-14	-0.359885	2.54791e-18	0.129748	0.000117526	0.675748	4.40858e-15	0.773047	3.33912e-62	-1.29906	7.10993e-88
ENSG00000105767	0.289982	0.0338636	0.781769	2.61995e-85	0.52985	1.03386e-08	-0.458934	1.63029e-10	-0.483768	2.15096e-27	1.89849	1.23454e-50	0.833633	4.41108e-15	0.989835	2.02549e-71	-0.950055	2.69777e-43
ENSG00000172869	0.19083	0.00147041	0.440314	2.80255e-47	0.0797647	0.00287902	-0.0845199	1.07314e-09	-0.19541	8.68311e-20	0.0418929	0.00950536	-0.405801	4.52236e-15	0.720359	1.2013e-84	-0.710409	5.48214e-103
ENSG00000119950	0.324831	2.16723e-06	0.557353	3.81503e-68	-0.557089	2.09763e-14	-0.198618	1.19311e-07	-0.559947	6.71657e-55	0.123289	0.000354769	0.693332	4.55704e-15	1.2655	2.52125e-97	-0.600079	4.22307e-23
ENSG00000131018	0.180011	0.0694812	-0.139434	1.12484e-14	-0.187041	3.28669e-21	-0.0848062	1.12453e-16	-0.116224	5.84166e-11	-0.0234444	0.00693798	0.260151	4.64386e-15	0.194759	1.82997e-20	-0.318835	9.14716e-18
ENSG00000096092	0.363858	0.000210403	-0.0128537	0.275593	-1.07676	2.24488e-30	0.00236043	0.492706	-0.570352	4.42604e-19	1.10188	5.63835e-16	1.01411	4.81092e-15	0.806381	1.40933e-56	-2.34697	6.28844e-89
ENSG00000101443	-0.562945	2.73038e-05	-2.74797	8.7851e-135	-1.28713	1.38447e-111	-2.24625	6.45659e-55	-1.71067	8.37869e-208	-0.605217	5.5819e-12	0.430141	4.98017e-15	-0.411918	5.38844e-24	-4.80534	2.6397e-174
ENSG00000183762	-0.000887304	0.497789	0.159356	1.19915e-06	-0.328833	9.30696e-16	-0.0517013	7.22434e-08	-0.500133	3.72148e-50	0.0315151	0.0146497	0.260544	5.03555e-15	0.521226	4.96389e-81	-0.481905	8.10561e-91
ENSG00000152952	-0.0225214	0.440428	-1.64847	2.27855e-116	-0.548996	3.22089e-48	-0.0974739	1.60962e-21	-0.0684483	0.0313737	-0.00193842	0.405058	0.177094	5.09343e-15	-0.00426972	0.428336	-0.67726	1.649e-88
ENSG00000101182	-0.0467198	0.26362	0.263799	4.11558e-69	-1.02225	2.83068e-15	-0.399944	0.00512295	-3.96145	1.27508e-285	0.226527	0.0509184	1.6581	5.12758e-15	1.29762	1.24351e-85	-2.2813	7.11206e-79
ENSG00000010539	-0.00177639	0.485059	0.135332	7.94626e-05	-0.295752	1.12426e-54	-0.0458327	4.7993e-06	0.0952348	8.36473e-13	-0.00951097	0.160517	0.278149	5.21507e-15	0.0547827	0.000750267	-0.420535	1.40108e-66
ENSG00000004142	-0.19043	9.97214e-06	0.0644856	0.00427706	-0.642652	2.21883e-17	0.101504	0.0754931	-1.01432	6.32796e-121	0.187693	0.000702276	0.702878	5.31993e-15	0.507806	6.61883e-37	-1.34647	6.59596e-75
ENSG00000163389	-0.0242493	0.318398	0.363164	5.33464e-27	-0.396954	1.12467e-42	-0.0669899	6.89469e-08	-0.29779	6.87944e-59	0.136878	3.77972e-11	0.329881	5.31993e-15	0.656639	1.788e-71	0.0780595	0.0225987
ENSG00000127337	0.0539076	0.276385	0.10568	1.52455e-05	-1.60566	3.88682e-137	-0.5411	8.86973e-17	-0.647891	7.12097e-44	-0.0249673	0.341198	0.98321	5.50122e-15	0.724288	5.47404e-52	-1.26343	4.24162e-57
ENSG00000058404	0.666155	0.00369836	0.472068	6.18345e-40	0.843693	1.32704e-48	-0.129146	3.92441e-06	-0.379769	2.31713e-112	-0.0304575	0.155048	0.198407	5.50476e-15	0.204556	8.95633e-12	-0.299631	6.05461e-25
ENSG00000060688	-0.0362171	0.310112	0.461191	2.531e-44	-0.624807	4.26687e-21	-0.18659	6.1453e-12	-0.274333	2.24102e-12	0.117254	0.00343601	0.875132	5.62406e-15	1.27646	4.20341e-98	-1.28012	1.12547e-93
ENSG00000103253	-0.149379	0.114857	-0.991317	1.92417e-79	-0.605148	4.50631e-57	-0.49589	2.77119e-16	-0.6537	9.40863e-142	0.0757855	0.0146983	0.229023	5.62406e-15	0.0588901	0.0233458	-0.853432	3.94358e-53
ENSG00000020129	0.32889	0.0078439	0.427844	6.67257e-30	0.152916	0.000443316	-0.102999	1.48535e-07	-0.321534	3.92633e-139	0.152671	3.30954e-09	-0.239617	5.63413e-15	0.456415	8.71938e-47	-0.34015	1.87816e-32
ENSG00000101849	-0.168739	0.0129007	-0.457282	5.31329e-33	-0.346121	6.69611e-14	0.022446	0.139199	-0.536133	1.1058e-78	-0.00427064	0.350164	0.465232	5.67797e-15	0.639771	6.285e-80	-0.554565	4.28918e-38
ENSG00000106070	0.245768	0.00604308	0.542736	1.31001e-41	-0.207171	7.00721e-34	0.0490268	0.00101222	-0.281851	1.27453e-127	-0.00242151	0.419457	-0.262383	5.69954e-15	0.905632	4.69378e-121	-0.44209	1.87561e-74
ENSG00000134202	-0.286426	0.000142157	-0.366676	9.49515e-47	-1.22167	2.18507e-70	-0.126613	0.0742828	-1.43545	1.11563e-150	1.04766	1.56895e-30	0.743459	5.71296e-15	0.210942	6.63044e-10	-1.29315	9.1724e-74
ENSG00000171533	0.594597	0.00027115	0.181135	9.9971e-13	-0.543529	6.94816e-22	-0.211078	7.92837e-13	-0.262574	2.56465e-106	0.0275574	0.193896	0.319401	5.71834e-15	0.496622	3.47965e-36	-1.11124	1.51969e-92
ENSG00000129484	0.116591	0.0707927	0.868784	9.34886e-97	-0.253647	1.79219e-05	-0.22472	1.20514e-11	-0.631757	2.67773e-64	0.105383	0.00471532	0.850477	5.76037e-15	0.43584	2.26844e-31	-0.801729	2.07304e-57
ENSG00000167619	0.977246	4.10164e-07	-0.00610693	0.444842	-0.442238	7.94114e-102	-0.237417	5.40172e-13	-0.249686	3.02477e-58	0.116536	0.000295385	0.396752	5.95262e-15	0.119303	7.84904e-05	-0.623673	1.1128e-60
ENSG00000178952	-0.224534	1.50191e-05	-0.265498	2.49544e-42	-1.65822	9.43263e-64	-1.10751	4.25865e-17	-2.24172	7.30188e-231	-0.763376	7.54744e-11	1.13119	6.11612e-15	1.1929	4.83329e-80	-2.12672	3.40538e-85
ENSG00000129559	-0.231599	0.00040637	-0.192892	1.22139e-40	-0.768176	6.56972e-13	-0.478363	0.000410328	-1.87269	1.01276e-166	-0.593926	3.35089e-06	1.20549	6.23771e-15	0.878798	2.21952e-62	-2.83491	5.09585e-104
ENSG00000131711	0.846525	4.52956e-06	0.860684	4.83223e-137	-0.61116	1.57855e-09	-0.27388	5.5004e-07	0.918425	1.25251e-39	0.258579	0.00106921	1.39941	6.26599e-15	1.10273	9.93377e-77	-0.836797	2.931e-26
ENSG00000143537	-0.0331817	0.367263	-0.135095	2.06297e-05	-0.27709	4.01414e-12	0.00195006	0.465459	0.0469257	0.0192294	-0.0699905	0.000243174	0.379913	6.37099e-15	0.598842	3.53231e-83	-0.622568	5.30216e-85
ENSG00000182379	0.315554	0.0676884	0.0508436	0.169396	-1.28957	2.32811e-87	-0.163373	2.95753e-12	0.0474639	0.0307302	0.0631634	0.0157997	0.426018	6.37691e-15	1.11514	6.43552e-77	-0.64433	1.19378e-58
ENSG00000115241	0.0686831	0.0317019	-0.16802	2.44507e-21	-0.721126	7.26404e-14	-0.626057	1.6002e-26	-0.676439	3.00079e-37	0.517411	2.52035e-15	0.894989	6.38177e-15	0.0723657	0.0225918	-0.5546	1.28388e-14
ENSG00000007202	0.230715	0.00153636	0.311034	1.41704e-29	-0.24014	2.90382e-10	-0.0768096	2.12048e-05	0.202238	6.92027e-09	0.0210848	0.0126456	0.426779	6.41872e-15	0.802721	2.79803e-76	-0.543995	1.4276e-44
ENSG00000134245	0.102368	0.36392	-1.39672	5.82139e-109	-0.551658	1.79734e-16	-0.0841077	1.23951e-06	0.197669	7.14863e-11	-0.00263971	0.42691	0.148205	6.47687e-15	0.376075	4.72694e-58	-0.484898	2.6444e-46
ENSG00000116704	0.15736	0.00106294	0.296139	1.9008e-16	-0.219544	1.88565e-59	-0.0434668	1.84177e-07	0.387585	2.71121e-35	0.421378	2.26764e-33	0.245455	6.49026e-15	0.564096	3.09725e-83	-0.353167	5.57124e-46
ENSG00000213672	0.142891	0.00522898	-0.0703625	0.0611196	-0.32201	5.06218e-26	-0.213484	2.16832e-21	-0.219981	4.7094e-20	0.272352	2.65013e-24	-0.406408	6.62926e-15	0.915964	2.10247e-100	-0.496342	8.74093e-62
ENSG00000135916	-0.424113	0.000856827	-1.05159	3.14844e-97	-1.65507	1.02794e-65	-0.364447	1.25448e-05	-2.65101	1.10724e-227	0.186335	0.00550984	0.832661	6.73712e-15	0.737874	2.16874e-58	-2.76323	2.51474e-117
ENSG00000153395	0.23345	0.00378674	-0.270782	4.1295e-18	-0.265962	4.8721e-05	-0.235796	5.2061e-13	-0.36036	7.07352e-31	0.137318	7.56552e-09	0.530537	6.81317e-15	0.433578	3.36961e-39	-0.63521	2.9095e-43
ENSG00000060762	-0.359084	0.00076403	-0.423428	1.20035e-51	-0.744714	4.03835e-09	-0.977818	7.86681e-18	-2.81165	1.47423e-283	-0.0329085	0.365017	1.14647	7.01195e-15	0.640967	1.18806e-43	-2.2561	1.91303e-90
ENSG00000101210	0.753801	0.000219383	1.58103	1.52727e-154	-1.07027	2.25727e-45	-0.239835	0.0238622	-0.355397	8.65892e-20	2.03085	4.45079e-37	1.12789	7.10226e-15	2.01076	1.75949e-125	-1.03439	3.80105e-47
ENSG00000198690	0.120281	0.0184823	0.647395	2.9911e-61	-0.482172	3.16177e-26	-0.254826	5.42062e-32	0.0498336	0.0714727	-0.0431585	0.0169674	0.482176	7.16264e-15	1.03503	5.18633e-92	-0.493075	6.25322e-37
ENSG00000101152	0.225939	0.00499761	-0.0373182	0.10877	-0.271942	1.22777e-07	-0.320522	1.01429e-18	-0.241552	1.26605e-17	0.152739	5.07183e-05	0.455228	7.34442e-15	0.534588	7.91662e-48	-0.615121	3.23808e-49
ENSG00000168159	0.0361569	0.361798	0.353621	1.27774e-62	0.197203	0.0362451	-0.859214	1.12685e-17	0.419042	2.17347e-13	1.42534	8.72078e-32	1.22669	7.61122e-15	0.547234	1.55658e-35	-1.93192	5.08056e-94
ENSG00000143797	0.290507	0.00650057	0.0724269	0.00170077	-0.621625	2.97115e-57	-0.239893	1.04579e-18	-0.0915461	0.00205824	0.0930739	5.73579e-06	0.518477	7.7648e-15	0.482102	9.05873e-42	-0.745895	9.26591e-45
ENSG00000117519	-0.460372	5.05886e-06	-0.925224	3.12485e-126	-0.768764	1.25051e-09	-0.631312	7.09788e-07	-3.09131	1.45795e-207	0.497569	1.11754e-07	1.23702	8.0055e-15	0.665588	4.77993e-43	-3.17498	1.76632e-105
ENSG00000100154	0.52422	4.28622e-07	0.972142	1.70023e-107	-0.39875	2.68705e-23	-0.148591	1.19182e-32	-0.0648576	0.00991381	-0.0337363	0.0623169	0.461298	8.03768e-15	0.819153	2.99659e-85	-0.377638	7.68307e-35
ENSG00000006831	0.0183587	0.361674	0.215156	7.91053e-12	-0.279135	2.03962e-08	-0.14992	3.67303e-17	-0.501227	6.03312e-120	0.130147	2.37405e-12	0.421906	8.05985e-15	0.56942	3.48717e-62	-0.00226683	0.477203
ENSG00000158417	-0.163053	0.00139724	0.49193	8.04457e-76	0.597164	3.76661e-12	-0.106096	0.0125847	-0.946521	7.56533e-81	0.0458853	0.192229	0.873877	8.6824e-15	0.794924	9.5094e-54	-0.950561	1.21975e-44
ENSG00000101189	-0.00500313	0.471624	0.123394	8.47472e-06	-1.07949	1.08234e-52	-0.373086	2.93584e-15	-1.29483	7.26172e-132	0.205251	9.0948e-06	0.856271	9.00055e-15	1.02623	6.5715e-74	-1.60712	4.48926e-94
ENSG00000175745	0.534132	0.000456004	0.410308	1.47979e-56	-1.30738	1.58068e-26	-0.305171	4.35244e-05	-1.02181	4.33874e-58	0.446967	3.45975e-11	1.46864	9.0981e-15	1.39324	8.43143e-93	-0.861392	1.82338e-26
ENSG00000111716	-0.00917237	0.465515	0.245424	7.58828e-67	-0.91873	1.03072e-12	-1.39877	2.70192e-19	-2.55846	5.37258e-179	-0.0125959	0.46728	1.61754	9.12076e-15	1.58606	3.86443e-97	-1.98947	4.94132e-65
ENSG00000050130	-0.126009	0.045682	0.400234	9.7344e-26	-0.340632	4.96814e-11	-0.261129	5.31869e-29	0.158615	3.22517e-05	0.0683703	0.0193571	0.602278	9.13247e-15	1.08379	6.25917e-95	-0.891874	1.69778e-69
ENSG00000169714	-0.241348	0.00133641	0.461798	7.34365e-88	0.189801	0.0672813	-1.45088	1.44816e-35	-1.24903	5.4057e-48	0.496929	8.84464e-07	1.59439	9.3244e-15	1.51257	2.59503e-96	-2.59519	5.69784e-106
ENSG00000153113	-0.691915	3.79126e-06	-2.17893	1.91266e-170	-0.47733	1.82573e-17	-0.0459498	0.0128158	-0.584637	2.44558e-48	0.0637604	1.58935e-09	0.270613	9.36089e-15	0.31438	4.7489e-23	-1.30969	5.06628e-90
ENSG00000135249	0.0859579	0.0130378	0.685522	9.68214e-44	-0.372457	2.64097e-38	-0.136457	1.49154e-14	-0.530658	2.88712e-145	-0.0491704	0.00630392	0.435173	9.45694e-15	0.901061	5.72132e-88	-0.304138	1.5373e-18
ENSG00000087087	0.0472653	0.255382	-0.290227	1.48486e-23	-0.694869	2.61661e-29	-0.174872	6.68233e-17	0.145907	0.000801863	0.135711	6.25092e-07	0.766588	9.49635e-15	0.528235	7.75415e-41	-1.13361	1.94709e-78
ENSG00000204843	0.209451	0.000108017	0.0237437	0.129248	-0.481824	4.308e-35	-0.230815	3.95611e-13	-0.460299	1.62609e-80	0.240045	8.58109e-12	0.443572	9.60058e-15	0.826139	4.7473e-73	-0.67134	1.75531e-51
ENSG00000144199	-0.176223	1.48383e-05	0.208465	8.48683e-10	-0.713239	8.16947e-35	-0.663326	1.46676e-27	-0.520222	1.94699e-39	0.346436	1.61309e-07	0.634269	9.61413e-15	0.771417	1.51193e-64	-0.843748	3.56272e-53
ENSG00000126698	-0.0912267	0.0365629	0.0911803	1.74366e-09	-0.742567	3.39995e-12	-1.32205	1.46637e-51	-0.280084	6.36619e-05	0.438619	2.92314e-06	1.40026	9.63078e-15	0.637289	5.792e-42	-1.98758	2.64591e-69
ENSG00000182004	-0.0962015	0.210349	-0.296193	7.53388e-66	-1.41056	3.42204e-28	-1.30328	1.32711e-15	-3.27174	5.10161e-243	-1.26972	6.02775e-18	1.61168	9.69358e-15	0.939196	3.03319e-60	-2.23731	4.24069e-75
ENSG00000213699	-0.320795	0.00285076	-0.747821	6.59247e-51	-0.477991	2.48051e-19	-0.188744	9.7984e-16	-0.112464	0.000523998	-0.0198423	0.106626	0.395751	9.71433e-15	0.79941	5.01945e-81	-0.647955	1.07856e-50
ENSG00000136274	0.498714	0.000972627	0.386597	1.86099e-26	-0.345786	6.74595e-35	-0.133367	0.000690452	0.31019	3.04681e-19	0.165842	6.2259e-06	0.364779	9.88579e-15	0.745776	3.83786e-69	-0.423852	8.20817e-42
ENSG00000100968	0.153052	0.0994305	-1.04034	2.82269e-78	-0.131165	5.88482e-05	-0.0259228	0.194644	-0.635792	4.00575e-58	0.156188	2.90076e-24	0.392934	9.95607e-15	0.323267	1.82208e-55	-0.765365	1.97799e-97
ENSG00000140395	-0.123213	0.00066918	-0.0604624	0.00488369	-0.584303	6.74702e-62	-0.207782	6.82224e-09	-0.344727	7.36212e-34	0.0177522	0.296792	0.489636	9.97744e-15	0.372638	1.71966e-28	-0.717701	2.81667e-55
ENSG00000123143	0.007819	0.459101	0.305194	8.11064e-33	-0.194851	0.00262749	-0.428965	1.45867e-19	0.023001	0.301442	0.443537	1.77238e-14	0.721817	1.04025e-14	0.749419	1.7018e-64	-0.946364	1.24604e-58
ENSG00000181019	-0.39616	0.0459798	-1.96647	5.91776e-98	-0.792003	1.52962e-31	-0.442253	1.02872e-14	-0.28326	1.27125e-13	-0.0606196	0.0115366	0.304854	1.05072e-14	0.382022	4.37463e-49	-1.45267	4.7634e-95
ENSG00000163659	-0.172338	0.0128123	-1.01283	1.16313e-68	-0.0767808	0.0655714	-0.0798959	3.84647e-16	-0.605171	5.57059e-51	-0.036067	0.00144646	0.28597	1.0634e-14	0.648537	4.01748e-79	-0.462458	4.2918e-31
ENSG00000131171	-0.0877958	0.174021	0.139456	7.1003e-13	-1.39837	5.5753e-65	-0.496616	1.52471e-17	-1.22263	2.11608e-77	0.448724	1.99333e-09	1.10774	1.06795e-14	0.954327	4.18502e-68	-0.951609	1.43824e-26
ENSG00000154370	-0.0172348	0.382116	0.16078	8.55656e-08	0.0767331	0.0703971	-0.0845488	3.10413e-08	-0.119039	1.68431e-18	0.0670818	1.51021e-07	0.227493	1.06795e-14	0.648343	3.6773e-82	-0.285389	4.91147e-35
ENSG00000106069	0.103669	0.237736	-0.362038	1.32419e-26	0.221889	4.70153e-10	-0.0441582	7.90684e-09	0.540276	5.49571e-61	-0.00141801	0.450238	0.120366	1.07237e-14	0.534471	5.00743e-73	0.0877734	0.00121582
ENSG00000082269	0.24034	6.75048e-05	0.392119	4.18238e-38	-0.219247	2.49642e-07	-0.136877	2.34234e-26	-0.194255	1.76021e-45	0.125215	1.42472e-16	0.390953	1.07741e-14	0.458344	1.23023e-55	0.411448	4.05613e-20
ENSG00000079215	0.451974	0.0494983	0.634236	3.18013e-39	0.0832624	0.205724	-0.0862474	0.00145944	-0.813051	2.5444e-86	0.0422332	0.0791491	0.855988	1.10327e-14	1.57509	3.19309e-94	-1.18564	2.06506e-70
ENSG00000117289	0.147691	0.096311	0.616311	2.62032e-90	-1.1758	1.00379e-34	-0.360369	2.38976e-10	-1.03534	5.23255e-33	1.45715	3.50531e-42	1.29548	1.11515e-14	1.52774	2.04408e-105	-0.0550399	0.224499
ENSG00000128989	0.226693	0.00103315	0.614209	1.03455e-95	0.112656	0.111363	-0.331008	3.049e-09	-0.228986	1.34713e-07	0.51399	2.07931e-12	0.980215	1.12544e-14	0.822825	6.01677e-64	-0.770283	1.87563e-40
ENSG00000178585	0.102787	0.115303	-0.581944	1.58669e-47	-0.142677	0.0140499	-0.452578	4.04406e-18	-0.421807	7.08616e-27	-0.0260035	0.300574	0.610963	1.13424e-14	0.862349	3.28939e-74	-1.14932	4.59756e-82
ENSG00000101972	0.0640265	0.198696	0.00657093	0.360762	-0.672066	9.30256e-24	-0.209485	1.80408e-27	0.0625432	0.122098	0.0817968	9.47974e-05	0.766485	1.13808e-14	0.923506	2.00589e-77	-1.09211	2.8318e-56
ENSG00000104142	-0.050804	0.201942	0.100692	0.0107248	-0.733002	1.71182e-83	-0.115889	4.0651e-09	0.914479	2.10518e-93	0.00292848	0.455454	0.291318	1.14431e-14	0.318644	1.92564e-32	-0.423909	8.69371e-44
ENSG00000138593	0.36271	1.46244e-05	0.573462	1.4564e-65	-0.25873	5.02372e-07	-0.119519	6.97645e-21	-0.176749	1.30968e-08	0.108248	1.02614e-07	0.512365	1.15005e-14	0.76352	3.16236e-71	-0.671115	7.90205e-67
ENSG00000164162	-0.0755183	0.11529	0.108199	0.000156375	-0.656556	3.31292e-31	-0.473793	1.05345e-22	0.0835854	0.0405528	-0.0084346	0.445726	0.632631	1.15005e-14	0.853106	4.27701e-73	-0.524038	1.71259e-25
ENSG00000147065	-0.185801	0.0134658	-0.631698	7.93988e-50	-0.79325	2.74027e-41	-0.203827	1.62149e-14	-0.468822	5.53908e-23	0.172965	1.99525e-13	0.702568	1.18517e-14	1.12392	1.25979e-92	-0.863911	1.25073e-62
ENSG00000133169	0.901241	1.41224e-06	0.364114	7.20599e-55	-2.00174	3.17381e-55	-3.69733	2.2603e-72	-0.458982	1.41665e-12	0.322642	0.00949819	1.63681	1.21795e-14	0.752541	8.22038e-49	-2.89026	1.98824e-103
ENSG00000106477	-0.0156173	0.420489	-0.0569713	0.0190457	-0.152882	1.66184e-07	-0.0288329	0.0292442	-0.191789	1.92499e-34	0.118783	5.6332e-11	0.368261	1.24342e-14	0.857905	1.0736e-110	-0.712638	7.93174e-77
ENSG00000173542	0.109921	0.0605624	0.312271	2.73081e-24	-0.433551	1.50047e-15	-0.114084	4.62722e-13	-0.50503	5.73242e-169	0.00987996	0.249413	0.434188	1.25181e-14	0.776585	3.94865e-74	-0.423304	3.00994e-30
ENSG00000197959	0.772305	6.77842e-06	0.576192	6.94823e-55	-0.221572	2.71904e-43	0.140063	8.4814e-09	-0.266666	4.32067e-123	0.0642365	6.41942e-09	0.126043	1.25496e-14	0.361699	4.79375e-38	-0.382333	1.34298e-63
ENSG00000113384	-0.0953301	0.00980171	0.304834	3.11145e-20	0.0195322	0.38393	-0.219952	5.7821e-12	-0.606819	1.56701e-42	0.214719	2.04904e-11	0.603109	1.25597e-14	0.738654	1.6189e-63	-0.824608	3.29423e-58
ENSG00000198722	0.259603	0.0238056	0.409908	2.67754e-27	0.0425929	0.181601	-0.116383	4.73662e-09	0.0569459	0.000792242	0.169042	7.32665e-14	0.273287	1.2709e-14	1.06783	2.00651e-113	-0.658606	6.11432e-92
ENSG00000155876	0.00714913	0.4415	0.296405	1.33119e-30	-1.46111	1.83761e-76	-0.833942	5.1531e-21	-2.26913	1.41452e-199	-0.562493	1.699e-08	0.926344	1.27319e-14	1.84658	2.22941e-119	-2.18795	6.65655e-109
ENSG00000171385	0.238636	0.00162752	0.24457	3.67227e-12	-0.189611	4.72405e-12	-0.0603722	1.37679e-09	0.74937	8.13555e-101	0.0764757	9.37812e-11	0.138915	1.27767e-14	0.0310845	0.0907248	-0.486932	2.87427e-91
ENSG00000131437	0.591393	2.16723e-06	0.713526	2.84265e-97	-0.420684	6.63891e-12	-0.0955986	1.01721e-06	-0.413454	2.26922e-29	0.105195	0.00103347	0.702004	1.30832e-14	1.05293	2.10254e-80	-0.395079	5.4659e-18
ENSG00000101782	0.00776414	0.453958	-0.431278	1.15334e-49	-0.918471	1.0206e-34	-0.103545	8.30115e-07	-0.84743	3.137e-93	0.0521115	0.0145595	0.646652	1.31475e-14	0.257731	5.47418e-13	-0.968749	9.84431e-57
ENSG00000196557	0.240049	0.0393697	0.357058	4.14676e-27	-0.188696	1.67224e-30	-0.116453	3.09938e-23	0.138589	3.96744e-14	-0.0088784	0.328977	0.214402	1.31597e-14	0.503514	5.44916e-62	-0.496963	2.17617e-63
ENSG00000181163	-0.141644	0.127085	-0.164535	1.14343e-45	-1.79947	2.686e-42	-1.70099	6.69436e-24	-0.922951	1.25386e-24	0.0584758	0.345818	1.62982	1.32274e-14	1.06028	5.5067e-63	-1.20692	1.60609e-33
ENSG00000143190	0.464792	5.27415e-07	1.06326	4.83707e-108	-0.231723	5.76838e-62	-0.0961332	1.88242e-18	-0.0343876	0.0130804	0.141803	2.94272e-16	0.528763	1.35435e-14	0.77832	6.45749e-82	-0.472431	1.89362e-82
ENSG00000004478	0.00969329	0.451419	0.126883	9.87053e-11	0.273259	0.00121641	-0.83006	4.12123e-27	-0.0985329	0.0231939	0.411361	7.98712e-11	0.939553	1.35685e-14	0.498772	6.6852e-33	-1.16694	1.60239e-44
ENSG00000105438	-0.395073	0.000330492	-0.0545378	0.000232981	-1.22489	7.46918e-25	-0.173747	0.019051	-0.579576	3.12238e-13	-0.0114182	0.455593	1.27287	1.38314e-14	0.917987	9.81559e-56	-0.653602	1.22281e-14
ENSG00000147050	0.26455	4.90119e-05	0.854828	8.67873e-67	-0.345091	6.22487e-60	-0.0728194	3.96366e-07	-0.450213	6.289e-126	0.164401	2.0281e-15	0.300605	1.39807e-14	0.494031	9.04302e-48	-0.399199	2.11544e-47
ENSG00000105254	0.24222	0.00190733	0.218646	1.45238e-35	-1.77235	2.86677e-73	-1.73668	6.82031e-56	-0.828683	5.60314e-38	-0.186791	0.0503206	1.17192	1.42277e-14	0.816939	4.20585e-57	-0.52796	1.74088e-12
ENSG00000005302	0.122199	0.000796612	-0.0508483	0.0352813	-0.0233875	0.33433	-0.143435	1.79641e-20	-0.2489	2.03143e-13	0.010535	0.309912	0.3098	1.42333e-14	0.581694	9.15541e-57	-0.85279	5.47967e-75
ENSG00000177683	0.000170384	0.498405	0.484956	1.09166e-55	0.60056	2.48294e-12	-0.221374	6.26161e-14	-0.817367	2.82092e-99	0.0755752	0.0289405	0.754839	1.44176e-14	0.457098	3.47646e-33	-0.91542	3.25819e-57
ENSG00000113552	-0.187047	0.004372	-0.0574427	0.0038026	-1.0044	3.61497e-40	-0.158763	1.55859e-07	-0.856811	1.00771e-77	0.0952878	0.0011912	0.895062	1.44915e-14	0.695526	9.81316e-50	-1.26539	3.98636e-69
ENSG00000122965	0.0458898	0.263451	-0.367143	2.66663e-21	0.30521	2.92706e-09	-0.162367	1.52238e-23	-0.114606	0.000190127	0.0937977	2.41892e-11	0.271227	1.45589e-14	0.750198	1.39477e-76	-0.522316	1.01216e-43
ENSG00000145365	-0.0387289	0.381481	0.763211	2.54817e-56	-0.399862	6.67348e-39	-0.0938556	1.41697e-17	-0.52753	1.34263e-69	-0.00649837	0.403185	0.639055	1.48791e-14	1.0257	3.31553e-89	-0.429282	2.14596e-31
ENSG00000116906	-0.0144219	0.378108	0.583198	1.4702e-60	-0.645891	2.03065e-26	-0.304192	6.47292e-12	-0.133239	0.000383305	0.0619866	0.0682538	0.707378	1.49451e-14	1.09379	1.12653e-84	-0.993112	1.44904e-59
ENSG00000163512	0.0382361	0.136206	0.279637	2.12548e-26	-0.437524	5.14867e-18	-0.228187	2.93028e-12	-0.524265	1.42325e-41	0.118654	0.00404929	0.537486	1.50376e-14	0.803698	1.95029e-70	-0.824432	3.26886e-60
ENSG00000112312	-0.00896493	0.478387	0.531559	8.51013e-28	-0.212569	0.000699558	-0.260449	1.79082e-15	-0.630932	1.25549e-55	0.351466	5.57868e-10	0.934003	1.53012e-14	1.0426	1.05401e-90	-1.10836	7.98632e-80
ENSG00000169118	0.20833	0.000299757	0.480613	2.73197e-46	0.264618	3.22492e-08	-0.100907	4.61638e-20	-0.0051854	0.392925	0.0789839	0.000269924	0.306639	1.55178e-14	0.410777	1.48261e-44	-0.789481	3.49528e-90
ENSG00000184178	0.0938466	0.034056	0.603503	2.15623e-28	-0.0759954	0.00624725	-0.0140612	0.187825	0.0671691	1.37959e-05	0.124494	4.29373e-09	0.202579	1.55973e-14	0.301374	2.05715e-30	-0.541692	2.87902e-86
ENSG00000167325	0.141134	0.141454	0.89122	4.15453e-73	-0.362127	7.13933e-13	-0.182903	3.40827e-18	-0.573121	4.38512e-77	0.158008	3.76631e-06	0.89015	1.55973e-14	1.2055	1.96666e-101	-0.819458	4.10249e-71
ENSG00000164897	0.0795632	0.258486	-0.312774	3.13643e-20	-0.782576	4.19292e-24	-0.59624	1.02918e-20	-0.680651	1.43953e-60	0.315656	2.46865e-07	0.660668	1.5818e-14	0.818369	9.55355e-69	-0.815474	1.02418e-41
ENSG00000109323	-0.180174	0.00311357	-0.414498	6.01199e-31	0.429152	1.04513e-16	-0.0541015	1.39425e-06	-0.341598	9.28194e-52	0.0235011	0.0198849	0.18589	1.60164e-14	0.359664	4.46417e-64	-0.466299	2.18045e-50
ENSG00000112695	-0.114292	0.0652204	-0.103281	2.7457e-19	-0.581225	6.41406e-06	-0.288523	0.0297791	-2.75514	1.44051e-159	0.251997	0.0311057	1.61941	1.61277e-14	0.823693	7.78e-51	-2.99932	1.27432e-94
ENSG00000101150	-0.14169	0.0080227	-0.582629	1.46953e-53	-0.243215	7.63202e-05	-0.264848	1.25281e-11	-0.728565	1.00561e-90	-0.0162334	0.291001	0.573392	1.62726e-14	0.508132	1.58504e-42	-0.923435	2.08234e-65
ENSG00000164587	-0.169473	0.112461	-0.147287	1.97299e-37	-2.16738	9.87865e-62	-0.473207	0.000627755	-1.11765	2.75766e-36	-0.0979952	0.234914	1.58311	1.62726e-14	0.911029	1.5973e-54	-1.6353	2.88404e-53
ENSG00000135698	0.011661	0.436638	-0.0597552	0.0194617	-0.903578	3.64544e-59	-0.51568	3.14792e-22	-0.10591	0.0177318	0.186602	0.00163971	0.65607	1.64749e-14	0.536434	1.2156e-39	-0.68553	2.03551e-32
ENSG00000130477	0.840475	2.86238e-05	-0.0498033	0.0401226	-0.0720415	9.80452e-09	-0.118211	4.84201e-21	-0.216359	1.50707e-106	0.160414	2.75451e-14	0.134377	1.65165e-14	0.568763	9.36609e-67	-0.363625	5.51617e-84
ENSG00000095637	0.389122	0.0190658	1.44176	1.2325e-120	0.0794929	0.0710916	-0.0569438	7.22725e-06	-0.323497	8.96136e-146	0.163166	2.63783e-13	0.31543	1.65304e-14	0.758141	1.24814e-74	-0.148372	1.08903e-13
ENSG00000125247	0.384602	0.00138339	0.121019	0.000267073	-0.136797	0.000337061	-0.0746551	2.61042e-06	0.0532778	0.00414312	0.32301	4.48567e-29	0.500235	1.6743e-14	0.644896	2.32168e-59	-0.603469	1.11038e-89
ENSG00000123136	0.0630391	0.258683	0.0906583	0.000296825	-0.84329	4.46301e-54	-0.75819	6.67486e-36	-0.338829	3.08329e-18	0.362776	5.04655e-11	0.840891	1.67567e-14	0.69528	4.59542e-58	-1.03692	1.87513e-78
ENSG00000084073	-0.0753521	0.0775162	-0.128412	0.000701562	-0.377675	3.77355e-18	-0.159258	1.15158e-15	0.237435	6.44034e-11	-0.0209431	0.164649	0.511386	1.71352e-14	0.701386	2.40454e-78	-0.762976	2.97842e-69
ENSG00000115944	-0.143264	0.034882	-0.00556978	0.316524	-1.91675	1.49493e-127	-1.4784	7.04496e-35	-2.38325	2.07467e-258	-0.533655	4.03975e-07	0.812201	1.75166e-14	1.19822	5.65254e-79	-1.09979	3.82526e-37
ENSG00000177519	0.382855	0.0168357	1.88214	2.0418e-68	0.0117662	0.421758	-0.143171	7.78374e-07	-0.301563	3.80503e-50	0.0860519	0.0710052	0.202094	1.87129e-14	0.255897	6.70596e-22	-0.443972	1.52042e-67
ENSG00000260230	0.431085	0.00488541	-1.22186	9.6055e-97	-0.358408	3.81602e-25	-0.203773	9.98773e-18	-0.474702	1.4566e-49	0.0580134	6.12672e-06	0.140626	1.88053e-14	-0.0477883	0.0708592	-0.445818	5.62165e-46
ENSG00000044524	0.445776	0.00344554	0.112125	0.000412408	-6.09288e-06	0.499877	-0.104668	6.17693e-14	-0.299535	3.48905e-105	0.0543005	0.000148984	0.441592	1.89226e-14	1.01529	4.58743e-87	-0.397721	9.84636e-66
ENSG00000177674	-0.586292	0.000721592	-2.61279	1.30099e-126	-0.928168	2.6647e-40	-0.544128	2.22728e-15	-0.275357	1.37278e-13	-0.0151759	0.21449	0.309143	1.91518e-14	0.649539	2.20735e-84	-1.7517	8.58515e-97
ENSG00000134248	-0.199984	0.000632518	-0.471413	6.40753e-84	-1.36193	2.12857e-37	-1.6472	2.78382e-31	-1.16828	7.30646e-54	-0.906165	1.28999e-11	1.37052	1.94488e-14	0.474608	2.18681e-24	-1.92258	8.22713e-62
ENSG00000132386	-1.52752	0.000347806	-5.37337	2.75493e-194	-1.56409	1.63614e-165	-2.95295	3.00185e-67	-4.15703	0	0.00766891	0.382438	0.236243	1.95617e-14	0.430227	3.23221e-32	-5.55467	4.64269e-192
ENSG00000175390	-0.0966338	0.0803444	0.582142	1.12769e-120	-0.124628	0.0929301	-0.469743	1.2762e-08	-0.559373	2.78661e-19	0.659465	1.97474e-10	1.05701	1.96457e-14	1.61875	4.07681e-107	-0.952951	8.92397e-29
ENSG00000131477	-0.172577	0.0896696	-0.624568	2.18038e-58	-1.73519	2.17585e-207	-0.940102	7.2667e-16	-2.59275	2.30563e-270	-0.775426	1.53212e-18	0.803379	1.9684e-14	0.975543	2.76057e-72	-3.12952	3.16915e-130
ENSG00000129682	0.577976	4.06561e-06	1.88805	2.61789e-125	-0.208395	1.24048e-12	-0.223169	1.52704e-28	-0.173696	2.07891e-10	0.240348	7.97716e-08	0.510654	1.98119e-14	0.636996	2.21845e-58	-0.550275	9.55473e-42
ENSG00000178096	0.0831061	0.110332	-0.305981	6.58471e-13	-0.8113	1.41558e-41	-0.649135	2.05914e-22	-1.14432	5.34696e-126	0.0669802	0.114553	0.649293	2.0055e-14	0.855942	1.11198e-70	-1.47043	4.89638e-94
ENSG00000172660	-0.116545	0.0108883	0.254797	1.25268e-25	-0.416144	1.06167e-10	-0.233167	8.80175e-09	-0.104257	0.00657128	0.134517	0.000103031	0.795299	2.06531e-14	1.00099	1.78943e-79	-0.9009	5.56836e-49
ENSG00000171492	0.036187	0.332284	0.452399	8.01928e-31	0.20725	1.66159e-05	-0.103191	9.85845e-15	-0.335028	2.52595e-164	0.00796289	0.304584	0.326905	2.08657e-14	0.547766	1.47096e-59	-0.0914405	0.000957883
ENSG00000134987	0.122505	0.0455922	0.663668	2.88108e-61	0.488685	3.25777e-16	-0.121399	4.73374e-17	-0.379388	2.86858e-44	0.215428	7.75704e-26	0.429229	2.09365e-14	0.625743	1.63423e-61	-0.760545	2.87302e-99
ENSG00000161011	-0.46579	9.58267e-06	-1.19455	3.5059e-135	-1.70564	1.65623e-83	-0.931797	6.25144e-46	-1.24734	9.33301e-100	0.13809	5.57139e-05	0.617364	2.13931e-14	0.277946	8.19427e-16	-2.30915	9.90836e-129
ENSG00000132142	0.387946	6.58267e-06	0.433679	3.03001e-46	-0.20253	2.90626e-34	-0.106177	4.17804e-09	0.113976	1.86867e-08	0.107361	7.13616e-06	0.290349	2.14e-14	0.873914	1.06984e-89	-0.335765	6.33262e-25
ENSG00000121716	0.0160189	0.109337	-0.323658	2.34735e-22	-0.000851426	0.493865	-0.117166	2.44952e-13	-0.360931	3.07819e-73	0.0608294	1.74245e-07	0.370983	2.17703e-14	0.707969	1.09299e-76	-0.689304	3.32758e-68
ENSG00000132510	0.54483	8.40186e-06	1.06653	8.10712e-117	-0.325031	4.30685e-09	0.091467	0.000117384	-0.459456	3.48683e-37	0.0902951	0.00373103	0.526311	2.22541e-14	1.01848	6.32192e-84	-0.805484	3.95056e-82
ENSG00000120992	0.00401192	0.482571	0.169763	4.40016e-11	-0.521417	2.79432e-20	-0.165166	9.14366e-09	-0.439747	2.08985e-38	0.148086	8.52102e-07	0.727034	2.26816e-14	0.900267	1.83317e-75	-0.658439	2.9342e-31
ENSG00000198677	0.195096	0.000289836	0.118677	1.37186e-08	-0.546312	7.68794e-23	-0.205848	4.7788e-27	-0.853897	1.01543e-86	0.000754862	0.48775	0.602439	2.322e-14	0.991363	9.2296e-82	-1.22647	1.74892e-75
ENSG00000138744	-0.296399	0.00418869	0.309353	5.10151e-16	-0.0859968	4.75429e-08	-0.131236	8.07225e-19	-0.473002	9.99301e-126	-0.0780464	2.43718e-09	0.271962	2.32949e-14	0.804346	5.66113e-121	-0.630221	2.82691e-56
ENSG00000150636	-0.0172319	0.415518	-0.0680198	0.0451748	-0.320481	9.31669e-59	-0.0501692	1.71735e-09	0.45428	9.54923e-18	0.071046	1.26778e-13	0.218845	2.44665e-14	0.371178	3.11034e-45	-0.307262	2.13592e-53
ENSG00000183891	0.0937781	0.132638	0.530303	2.56349e-36	-0.845413	1.02096e-38	-0.526414	1.52871e-25	-0.362112	1.89652e-24	0.302642	2.25077e-08	0.831666	2.4914e-14	1.09712	2.6874e-82	-1.1327	2.72045e-64
ENSG00000147251	0.216006	0.0490792	0.482537	1.83504e-33	-0.111103	1.74804e-11	-0.108253	3.49262e-19	-0.35502	9.31367e-81	0.106854	1.61928e-17	0.457275	2.52627e-14	0.549841	3.10717e-68	-0.216409	7.10339e-33
ENSG00000011295	0.0521549	0.220362	0.0729984	6.62006e-05	-0.48554	1.41251e-10	-0.276794	1.23949e-14	-0.0377992	0.229575	0.169754	0.000472944	0.855117	2.54573e-14	0.497577	1.48557e-34	-1.34249	2.02027e-78
ENSG00000165030	0.271892	0.00311266	0.509581	1.5944e-46	-1.06314	7.57666e-82	-0.258758	8.58681e-13	0.657406	1.01791e-15	-0.0461374	0.181504	0.689975	2.5871e-14	0.564518	1.25186e-39	-0.804904	1.61063e-50
ENSG00000120685	0.126343	0.0915532	0.623883	1.11149e-49	-0.103117	5.11651e-06	-0.0309886	0.0260542	-0.22108	1.42213e-63	0.134373	4.08533e-13	0.414535	2.62609e-14	0.852262	4.93554e-91	-0.227341	7.27663e-24
ENSG00000151465	-0.0741183	0.120018	0.510823	1.545e-57	-1.31983	5.9197e-108	-0.618681	4.05561e-29	-1.19049	1.13842e-144	0.367996	4.57733e-06	0.872778	2.6388e-14	1.19264	1.43191e-88	-0.436327	1.34783e-13
ENSG00000113070	0.196067	0.0580672	0.644597	2.81866e-31	-0.334889	5.84632e-29	-0.179747	7.38935e-27	-0.461961	8.21078e-115	0.0228968	0.133647	0.202357	2.66616e-14	0.445734	2.23041e-45	-0.502146	3.91776e-80
ENSG00000136940	0.201969	0.0187074	0.889096	5.61564e-90	-0.0417564	0.301108	-0.245124	1.10074e-15	-0.174462	3.17325e-05	0.194683	8.03148e-06	0.882313	2.75109e-14	1.1721	2.14474e-92	-0.879393	1.45651e-58
ENSG00000112186	-0.0446089	0.392646	1.67382	3.48119e-124	-0.263216	2.45799e-06	-0.10074	4.67873e-06	-0.249382	7.37875e-127	0.0708147	0.0360678	0.578059	2.87239e-14	1.19001	1.0721e-97	-0.731964	8.1856e-55
ENSG00000213585	-0.0659165	0.0681371	-0.283144	6.41774e-65	-1.34242	2.66527e-32	-1.52132	2.90644e-35	-0.571016	2.56462e-16	-0.0088563	0.473144	1.17594	2.90141e-14	0.780014	3.51403e-54	-2.44717	3.26313e-92
ENSG00000100519	0.0527754	0.205372	0.591861	2.42999e-79	-0.367633	1.89986e-08	-0.197026	1.18491e-08	-0.132654	0.0011216	-0.235082	7.34007e-06	0.791639	2.92527e-14	1.12716	8.4128e-94	-1.01941	3.79068e-73
ENSG00000153885	0.23809	0.00137209	0.112018	0.00154453	0.0890736	0.0365638	-0.0508669	0.000586746	-0.438715	5.49551e-42	0.108807	1.6179e-09	0.435985	2.93459e-14	1.01769	2.28662e-99	-0.346421	1.09742e-31
ENSG00000073921	0.105726	0.00159297	0.461051	2.37945e-39	-0.341024	1.77979e-10	-0.119165	7.96118e-08	-0.433275	2.24172e-37	0.116156	2.51877e-06	0.515161	2.96154e-14	0.594562	3.13477e-53	-0.568126	1.17656e-40
ENSG00000048540	0.998417	0.000286335	3.8743	1.23113e-188	0.295727	8.43801e-22	-0.0402576	4.18542e-08	-0.269792	2.39756e-112	0.13213	9.99494e-05	0.439015	2.98709e-14	1.03445	1.15725e-108	-0.347755	9.91812e-77
ENSG00000110047	-0.0860356	0.121374	-0.163372	5.93808e-08	-0.136737	0.000500475	-0.235489	8.376e-15	0.114109	7.88809e-06	0.0481364	0.0138329	0.213676	3.10977e-14	0.42161	3.4808e-41	0.00816991	0.415743
ENSG00000137563	0.191605	0.0407505	0.234693	3.42221e-17	-0.357448	1.46236e-05	0.233012	0.00126835	-0.414337	5.1437e-41	-0.175388	0.0070974	0.979985	3.10979e-14	0.570277	7.65869e-44	-0.760609	2.93694e-28
ENSG00000103942	-0.292685	0.0260636	-0.38657	1.64584e-27	0.111328	3.15489e-07	-0.10048	1.32248e-12	0.216673	2.98951e-30	0.019764	0.143186	0.21893	3.13078e-14	0.360832	3.15625e-42	-0.624946	2.53426e-69
ENSG00000164924	0.407989	4.31189e-05	0.566176	1.24579e-97	-0.908943	3.017e-34	-0.136172	0.0013044	-2.64788	5.18509089128848e-316	0.232028	0.000213658	1.11172	3.13265e-14	1.20574	3.79315e-84	-1.67683	7.64049e-80
ENSG00000143702	0.760202	2.02271e-06	1.30374	2.96867e-163	-0.445926	2.59661e-16	-0.142169	1.05951e-12	0.141704	0.000981483	0.137298	0.000404897	0.838529	3.14243e-14	1.57842	2.11202e-109	-0.738286	4.51687e-55
ENSG00000138757	0.197285	0.000275096	0.197548	4.57315e-29	-1.47947	1.90926e-129	-0.268307	9.27769e-18	0.511919	8.63588e-17	0.156162	4.98258e-06	0.741478	3.18146e-14	0.160484	2.61569e-06	-1.32902	1.05288e-80
ENSG00000132003	0.294466	0.0048579	0.561573	1.03852e-29	0.654959	3.2783e-39	-0.148047	4.43055e-24	-0.300026	3.29374e-129	0.00294723	0.426212	0.19266	3.27711e-14	0.733368	1.06477e-86	0.19007	4.26773e-10
ENSG00000083857	-0.0474216	0.385563	-1.36346	1.97932e-135	-0.0548717	0.172281	-0.146942	7.36185e-25	-0.372632	1.00081e-24	-0.0187538	0.0922877	0.37249	3.33093e-14	0.402569	5.35934e-32	-0.856045	2.21545e-63
ENSG00000157240	0.258481	0.0590139	-0.629362	6.62071e-43	-0.618921	5.55075e-111	-0.161762	7.30368e-08	-0.467156	2.59717e-25	-0.0434452	0.0235519	0.272531	3.33331e-14	0.281348	8.69553e-30	-0.890955	3.15882e-58
ENSG00000163166	-0.0473613	0.11664	0.521678	1.29631e-54	-0.961495	6.83254e-60	-0.145293	6.62899e-13	-0.765171	2.62313e-100	0.0817438	0.00101411	0.801641	3.39372e-14	0.69786	4.91976e-51	-0.98341	1.3318e-64
ENSG00000164096	-0.0230377	0.398763	-1.44051	7.08977e-156	-3.2101	2.33762e-282	-2.13271	1.74215e-50	-2.80006	8.85098e-288	0.634232	9.84536e-13	-0.911594	3.42503e-14	-0.0586307	0.0572107	-2.56844	2.62905e-93
ENSG00000107371	0.00824523	0.442556	-0.0405718	0.0769015	-0.767665	1.43159e-43	-0.309744	6.76213e-17	-0.430847	3.07832e-30	-0.0765687	0.0316014	0.660459	3.42504e-14	0.808141	6.49856e-69	-0.870635	2.72017e-56
ENSG00000133961	0.0356857	0.218905	0.266209	7.11101e-23	-0.355557	2.78717e-31	-0.105379	4.2523e-09	-0.191121	1.25464e-09	0.113968	4.28221e-18	0.271353	3.46995e-14	0.540699	1.83752e-63	-0.283741	6.7729e-15
ENSG00000196449	-0.163844	0.00763548	0.364516	1.74465e-27	-0.529218	8.11263e-14	-0.779895	3.63934e-39	-0.469337	1.65293e-18	0.649985	1.62466e-19	0.685005	3.47801e-14	1.08888	2.84899e-82	-1.21487	1.03759e-76
ENSG00000206418	-0.0279346	0.304944	0.19712	6.76447e-10	-0.88757	8.07511e-37	-0.150776	9.12035e-07	-1.19798	1.88489e-136	0.192081	1.68579e-07	0.617056	3.48118e-14	0.70067	5.14735e-57	-1.12346	1.30849e-81
ENSG00000164050	-0.0330308	0.422398	-0.806378	7.77544e-75	-0.31476	2.05267e-12	-0.193753	1.45784e-18	0.0850913	1.8577e-05	0.0477837	3.32601e-05	0.244574	3.56781e-14	0.880182	3.037e-112	-0.659246	3.1824e-62
ENSG00000007376	-0.193188	0.0690552	0.277755	6.24001e-10	-0.0421233	0.116944	-0.166394	5.1219e-09	-0.489209	7.92119e-148	0.204421	4.00803e-09	0.513988	3.57478e-14	0.676906	4.46063e-75	-0.606055	3.72733e-64
ENSG00000108294	-0.202702	0.0032304	0.00807973	0.334421	-2.1284	1.89271e-113	-0.377545	0.00532899	-0.800688	6.32369e-26	-0.407776	0.00104123	1.48226	3.58573e-14	0.915808	6.99786e-65	-1.33843	4.94485e-37
ENSG00000119509	0.130081	0.00809032	0.184699	1.02525e-06	-0.101745	1.87783e-09	0.00632084	0.270682	-0.294065	1.32069e-104	-0.0241466	0.0279584	0.174252	3.61099e-14	0.531802	9.83911e-86	-0.295666	1.30042e-44
ENSG00000182606	0.280212	0.00113094	0.334142	3.5813e-28	-0.352535	2.30923e-94	-0.0855229	2.15049e-12	-0.184804	5.74731e-68	0.084398	2.37838e-06	0.283592	3.63663e-14	0.590775	3.98975e-72	-0.649051	3.04859e-106
ENSG00000216937	0.21843	7.86336e-06	0.466518	6.79094e-28	-0.257817	1.16733e-73	-0.0465655	4.70197e-08	-0.318453	1.24959e-98	0.083904	4.8532e-07	-0.174871	3.65188e-14	0.460188	2.14539e-57	-0.128385	1.58701e-05
ENSG00000131236	0.0271871	0.320661	0.530007	1.82794e-62	-1.15552	1.74223e-82	-0.529111	1.60008e-31	-0.3774	4.3091e-17	0.18838	6.67702e-06	0.845012	3.67399e-14	1.2514	1.56863e-94	-1.13565	5.933e-74
ENSG00000183718	0.150781	0.00954426	-0.326283	1.28127e-21	-0.158669	0.0030234	-0.156934	1.68522e-20	-0.296096	1.60842e-16	0.0253271	0.0266175	0.498195	3.75152e-14	0.427593	4.02213e-34	-0.666712	5.41553e-54
ENSG00000174579	0.284896	0.000568998	0.753964	5.20715e-54	-0.285692	2.2654e-28	-0.101035	1.76648e-21	-0.245138	1.51524e-55	0.273988	4.95861e-21	0.360231	3.75665e-14	0.871734	2.21874e-102	-0.487145	1.22862e-55
ENSG00000104517	0.392914	9.35301e-06	0.81	1.00113e-87	-0.0324861	0.237601	-0.0152147	0.153093	-0.372702	7.24377e-84	0.00947465	0.242226	0.47202	3.82079e-14	1.12396	4.22151e-107	-0.737633	8.61108e-77
ENSG00000170775	-0.548046	0.000396571	-2.7378	1.06427e-124	-0.464493	2.17726e-115	-0.267465	6.44825e-13	-0.282169	2.39956e-101	-0.0658723	8.33464e-12	0.138116	3.8335e-14	-0.0952322	0.0044648	-0.431983	2.52672e-80
ENSG00000127125	-0.202999	2.87436e-05	0.0477622	0.0232265	-1.29397	2.85361e-75	-0.498854	1.46506e-21	-0.892438	7.32508e-61	0.446088	5.93589e-10	0.606734	3.86346e-14	0.590574	5.47309e-44	-0.374234	1.56592e-08
ENSG00000136950	-0.0582037	0.127758	0.0624903	0.000453852	-0.783036	3.83193e-20	-0.053333	0.277688	-0.275727	3.2333e-09	-0.133009	0.0230031	0.841342	3.88916e-14	0.605405	3.71132e-43	-1.64371	1.42412e-98
ENSG00000109689	-0.335092	0.047517	-1.69903	1.81442e-140	-0.435439	1.04517e-11	-0.274347	7.97243e-15	-0.355512	4.52232e-24	0.119619	1.76783e-15	0.348651	3.96767e-14	0.336759	1.62899e-25	-1.58637	2.41259e-72
ENSG00000138134	-0.0852479	0.173186	0.593808	5.29569e-39	-0.155376	4.98379e-22	-0.0952842	4.20382e-29	0.201798	2.78012e-23	0.011716	0.207582	0.150241	4.00886e-14	0.312451	3.01163e-47	-0.442808	6.00407e-96
ENSG00000120063	0.143644	0.00468844	0.310037	5.0556e-18	-0.288946	1.51786e-07	-0.166484	2.53305e-14	-0.291513	5.55697e-50	0.278274	7.98482e-23	0.393861	4.02961e-14	0.623374	6.48423e-66	-0.646945	3.81536e-53
ENSG00000121964	0.179493	0.00275798	0.517515	2.03868e-53	0.0183561	0.188016	-0.000176097	0.491187	-0.334379	2.70515e-136	-0.0216393	0.00987734	0.160083	4.02961e-14	0.631941	3.18259e-97	-0.277636	1.3311e-49
ENSG00000170558	0.352837	0.00161155	0.37864	1.59727e-56	-1.44715	1.2405e-63	-0.281768	5.0947e-16	-0.594524	3.9444e-45	0.113678	0.00524034	0.934419	4.06736e-14	1.0594	1.36007e-78	-0.61381	1.22648e-17
ENSG00000171791	0.208822	0.0489198	-0.523308	2.87046e-40	-0.45816	4.92185e-39	0.0060747	0.373549	0.114451	0.000345429	0.0511729	0.00033502	0.210728	4.0702e-14	0.00901316	0.365749	-0.669105	2.24086e-76
ENSG00000188321	-0.0570007	0.313282	-0.672333	1.26669e-42	0.0416343	0.118026	-0.00867717	0.311105	0.0371258	0.0777657	0.161046	5.425e-22	0.254161	4.26523e-14	0.233562	3.77327e-21	-0.846361	1.60763e-104
ENSG00000178449	-0.338612	0.00162845	-1.20959	1.66908e-132	-0.210314	0.0428045	-1.97788	1.14278e-31	-3.13915	1.02179e-281	-0.469559	7.19169e-06	1.02719	4.27465e-14	0.225414	4.40035e-09	-3.98254	3.01816e-143
ENSG00000128908	0.131206	0.000723629	-0.135955	4.06134e-08	-0.287362	1.74683e-09	-0.12423	4.22947e-16	-0.391458	5.96037e-30	0.1074	4.38874e-11	0.468674	4.29576e-14	0.688242	2.28527e-65	-0.323182	2.94478e-16
ENSG00000139800	-0.0304525	0.457318	-2.18924	4.71405e-131	-0.57331	2.17912e-25	-0.213329	5.86247e-15	-0.241011	3.24161e-53	-0.0129427	0.121756	0.408217	4.34645e-14	0.338849	9.87755e-26	-0.847673	1.05881e-63
ENSG00000129351	0.191153	0.00134404	0.285051	9.28139e-50	0.145031	0.0381407	-0.301849	2.28038e-13	-0.723898	3.01477e-55	0.0238333	0.2889	1.00343	4.49993e-14	0.501676	4.92221e-34	-0.994348	6.9438e-56
ENSG00000196361	1.04326	0.000138184	1.13892	3.7287e-148	-0.0906557	0.115009	-0.131825	0.040968	-0.230694	4.66878e-11	0.992183	2.38538e-25	1.06076	4.50641e-14	1.2706	5.87687e-88	-0.550331	1.25322e-36
ENSG00000139620	0.0532099	0.247057	0.832895	2.90038e-66	-0.103797	0.0307088	-0.098982	2.651e-07	-0.267224	1.38794e-15	0.177073	2.40693e-08	0.580228	4.59081e-14	0.899862	4.91228e-79	-0.783745	4.72203e-71
ENSG00000147799	0.166917	0.188419	-0.745534	6.10649e-53	-0.0737969	0.00997387	-0.160581	2.24756e-11	0.175688	4.41655e-15	0.194539	6.05999e-19	0.158627	4.62861e-14	0.0780374	0.000284661	-0.730211	1.81741e-61
ENSG00000174903	-0.1044	0.0234506	-0.161715	2.51675e-08	-1.52159	1.86026e-122	-1.09028	1.15242e-34	-1.01582	5.79362e-101	0.187859	0.00309714	0.745893	4.66715e-14	1.17185	2.38636e-91	-1.37426	1.34404e-65
ENSG00000152795	0.216811	0.000959671	0.351612	6.44311e-91	-1.63433	1.66926e-49	-1.51284	4.74811e-34	-0.765758	1.23573e-21	-0.4007	7.18689e-05	1.48093	4.81459e-14	1.31413	8.78987e-89	-0.618563	5.94239e-14
ENSG00000114544	-0.0160058	0.380366	0.100401	4.83406e-05	-0.0593285	0.131935	-0.0729058	0.0262583	-0.35522	2.95463e-43	-0.0597935	0.0619322	0.552808	4.89959e-14	0.57485	1.41014e-50	-0.86425	3.73464e-69
ENSG00000109107	0.447508	0.000693605	-0.57507	2.84372e-39	-0.401337	7.38006e-10	-0.162428	0.000611099	-0.0396487	0.119241	0.0964802	0.012751	0.310371	4.90526e-14	0.534106	2.31575e-40	-0.845447	1.992e-75
ENSG00000184515	1.04142	3.00618e-09	1.58767	4.22299e-131	-0.576655	5.28842e-19	-0.818583	1.95274e-20	-0.487277	2.38452e-44	2.54638	1.55298e-48	0.785977	4.94321e-14	1.88731	2.59891e-124	-1.52345	1.48632e-84
ENSG00000166147	-0.371924	0.0785753	-2.07845	6.57565e-147	-0.030582	0.146574	-0.16978	2.47897e-26	-1.34477	8.42318e-181	0.0619972	2.1683e-07	0.164584	5.00043e-14	0.21655	5.2847e-43	-0.620591	4.04537e-49
ENSG00000172757	0.109281	0.0716531	0.704794	1.21704e-144	-0.538114	6.13045e-06	-1.57832	2.07295e-34	-1.7155	1.21094e-108	1.16906	2.54491e-16	1.27237	5.03365e-14	1.44923	1.57009e-97	-2.12794	3.40331e-89
ENSG00000134056	-0.182328	0.000144458	-0.119333	1.72069e-10	-1.22349	1.4553e-41	0.334459	0.00373267	-2.14696	4.48231e-219	-0.492831	2.8897e-05	1.07257	5.11763e-14	0.77214	1.25354e-51	-1.33697	1.44421e-43
ENSG00000129083	-0.11335	0.032023	0.00412838	0.425765	-1.03707	3.55312e-58	-0.230359	1.75362e-12	-1.2243	7.68875e-103	0.0397537	0.109223	0.758263	5.25847e-14	0.857229	2.17317e-69	-0.278958	1.74813e-06
ENSG00000156802	0.147658	0.182534	0.863818	7.79195e-56	-0.374846	5.25063e-27	-0.0816461	1.26341e-13	-0.26866	2.58004e-21	-0.0699989	2.90943e-07	0.92637	5.3249e-14	0.76733	4.48545e-78	0.0300435	0.201074
ENSG00000154767	-0.126254	0.051769	-0.450582	4.64885e-42	-0.801671	8.31775e-35	-0.105231	0.000855317	-0.674334	1.89242e-48	0.110029	1.37128e-05	0.652315	5.33451e-14	0.668392	1.16576e-54	-0.752765	3.78079e-40
ENSG00000108599	0.052905	0.115983	0.114159	0.000902219	0.148085	0.00107419	-0.114301	3.60744e-17	-0.348566	6.94927e-37	0.052271	0.00536089	0.433679	5.42878e-14	0.447983	7.69609e-48	-0.691686	7.04921e-61
ENSG00000165678	-0.121134	0.0107189	0.2436	1.52384e-40	-0.171912	0.0768949	-1.34739	2.19477e-27	-2.11608	7.49593e-211	1.88868	3.4224e-42	1.26382	5.48088e-14	0.917196	5.60391e-62	-1.27565	2.5439e-43
ENSG00000155130	0.378882	0.00901768	0.419766	2.07632e-78	-2.75723	4.25293e-150	-1.30986	8.40604e-39	-3.48072	1.25275e-240	-1.15448	2.27273e-20	1.55929	5.67023e-14	1.37906	1.0465e-91	-1.30425	2.59047e-45
ENSG00000145715	0.283782	1.82803e-06	0.429665	4.92923e-29	-0.435385	1.02195e-24	-0.0525841	0.00118321	-0.169861	3.35155e-07	0.0958144	2.38027e-11	0.504991	5.68102e-14	0.818729	1.18156e-75	-0.72117	1.40918e-61
ENSG00000114857	0.426461	0.000105445	0.524711	5.73731e-95	-0.601419	3.52467e-27	-0.163971	1.13251e-18	-1.04494	4.04902e-143	-0.0317918	0.103193	0.826507	5.69257e-14	0.827585	1.09145e-67	-0.772559	1.16065e-47
ENSG00000188215	0.319149	3.29952e-05	0.408665	3.13943e-26	0.153823	2.88188e-05	-0.110861	1.08895e-32	-0.28261	1.79872e-113	0.0610257	3.71875e-06	0.185128	6.0136e-14	0.848006	1.3944e-103	-0.385935	5.17003e-61
ENSG00000115568	0.277137	0.00135618	0.444128	2.71568e-30	-0.260229	1.1983e-59	-0.144551	3.79353e-13	1.12419	7.69829e-123	0.100779	1.28686e-09	0.170685	6.02232e-14	0.531244	5.94671e-77	-0.206951	5.27054e-22
ENSG00000155868	0.0785753	0.106952	0.266608	3.1973e-16	-0.295437	2.25481e-06	-0.20719	1.7903e-10	-0.308098	2.83082e-17	0.212891	1.08817e-06	0.561762	6.16666e-14	0.991882	1.80731e-85	-0.903303	1.05212e-68
ENSG00000151470	0.165214	0.00274864	0.207799	3.10211e-10	-0.325865	4.87761e-89	-0.12809	3.20379e-25	-0.362226	2.70339e-105	0.163166	1.71148e-15	0.366485	6.16666e-14	0.198911	1.50373e-19	-0.341809	2.3345e-40
ENSG00000184281	-0.0946124	0.104728	-0.126328	1.5491e-08	-0.714361	2.96879e-25	-0.788439	2.61375e-20	-0.490642	2.33188e-24	0.454266	1.77196e-07	0.725814	6.25714e-14	0.916602	7.19764e-72	-1.39734	7.94168e-84
ENSG00000088325	0.123835	0.298233	0.667065	1.95825e-14	-0.61534	7.73115e-50	-0.129743	1.65939e-25	0.204751	4.78977e-08	0.0789986	2.32125e-05	0.967749	6.29164e-14	0.742044	1.07299e-91	-0.911317	3.60209e-69
ENSG00000063660	-0.0781855	0.330584	0.380778	5.58545e-43	-1.25453	2.72346e-73	-0.722281	4.13374e-31	-0.411299	3.99569e-27	0.694995	3.27151e-27	0.675319	6.3509e-14	0.881132	3.28147e-68	-1.17058	1.87158e-78
ENSG00000166823	0.347468	0.00307228	0.0475808	0.0382742	-0.351467	1.63112e-07	-0.906509	9.05423e-21	-0.399607	6.94623e-29	-0.0457595	0.314257	0.735373	6.48533e-14	0.610045	1.58033e-44	-1.06595	2.3394e-65
ENSG00000081818	0.383924	3.10313e-08	1.00006	4.20583e-54	-0.0426401	0.00466327	-0.104505	6.42075e-19	-0.244985	2.37435e-69	0.132528	3.73415e-24	0.248786	6.54978e-14	0.516929	3.19352e-58	-0.447849	2.36812e-85
ENSG00000177239	-0.147705	0.00606527	-0.1229	5.13178e-07	-0.255794	7.23846e-09	-0.250901	2.3085e-13	-0.338338	3.18635e-25	0.0898314	0.000526414	0.265448	6.58726e-14	0.236823	6.13368e-18	-0.850852	5.80353e-84
ENSG00000144224	-0.000313603	0.498151	-0.189663	8.11946e-28	-1.77298	7.90606e-109	-0.463493	3.96089e-19	-1.55649	1.85958e-120	0.257952	8.07356e-09	0.918774	6.60693e-14	0.912921	2.69603e-63	-2.29358	4.81664e-100
ENSG00000143612	-0.0534063	0.128583	0.239132	2.54078e-32	-1.01376	6.87027e-26	0.201145	0.0186994	-0.931801	1.16735e-54	0.657691	1.47627e-13	0.989685	6.62232e-14	0.828262	3.09571e-58	-1.60081	2.17203e-80
ENSG00000100644	0.179138	0.00307098	0.587414	1.84438e-70	0.597385	6.17047e-13	-0.0790033	5.11291e-05	-0.503763	3.00708e-26	0.0682452	0.0250633	0.724641	6.65803e-14	0.965063	1.08463e-79	-0.916177	4.38961e-57
ENSG00000168913	0.794105	0.000792538	0.601124	1.41382e-62	-1.29167	2.50009e-27	-0.15094	0.110333	0.927334	6.11733e-53	2.02572	2.91217e-35	1.1523	6.65803e-14	0.751108	9.33792e-51	-0.930904	3.90888e-33
ENSG00000164077	0.185582	0.00194826	0.348431	1.08424e-16	-0.0464669	0.0269336	0.0932173	0.000235611	0.136419	1.94793e-07	0.0698762	0.00125104	0.272078	6.70716e-14	0.739829	3.71463e-84	-0.117339	9.0864e-07
ENSG00000145014	0.302977	0.000744339	0.585398	6.74852e-32	0.101018	2.15629e-05	-0.0807488	3.91496e-16	-0.145261	7.09258e-14	0.176203	5.11043e-13	0.279935	6.72613e-14	0.821564	6.55887e-93	-0.442138	1.19537e-81
ENSG00000132821	0.63545	0.000142774	0.811113	1.2604e-46	-0.597169	2.58823e-70	-0.493848	2.34234e-26	-0.350027	2.0509e-93	0.0416404	0.230928	0.212015	6.72613e-14	0.449819	6.78161e-32	-0.642029	1.83221e-52
ENSG00000124523	0.000391843	0.49724	0.257292	4.63639e-11	-0.111857	0.0039849	-0.182563	2.06305e-20	-0.176734	2.08411e-30	-0.0060363	0.398398	0.255139	6.78573e-14	0.279223	4.47492e-29	-0.866969	1.97209e-110
ENSG00000167526	-0.0972802	0.194122	0.0773979	1.64822e-16	-2.61578	7.18632e-122	-1.5666	8.92005e-23	-0.773528	2.41262e-21	0.450741	0.000114931	1.38167	6.90233e-14	1.73269	2.10301e-99	-0.913295	3.06892e-27
ENSG00000139180	-0.200031	7.92251e-06	-0.359533	7.76328e-33	-0.404565	7.62844e-15	-0.380495	1.9091e-17	-0.629519	1.27333e-84	0.0790776	0.0128789	0.462119	6.9182e-14	0.771669	5.47654e-71	-0.88806	1.71654e-59
ENSG00000138674	-0.139702	0.00425842	0.312722	8.45396e-40	-0.351855	1.3489e-07	-0.157921	5.80545e-08	-1.05086	2.40414e-94	0.188823	2.73711e-09	0.670232	6.97251e-14	0.951839	2.53931e-79	-1.12687	6.61214e-80
ENSG00000198783	0.0079882	0.434087	0.633633	3.01972e-61	-1.80711	1.87288e-156	-0.202074	1.5588e-06	0.906731	3.26806e-37	0.437484	5.41864e-12	1.01062	6.99387e-14	1.03617	1.21995e-77	-1.08358	6.18951e-58
ENSG00000117758	0.258033	0.00277625	0.393421	6.30388e-44	-0.803122	1.70858e-34	-0.262831	3.9098e-11	-0.783456	4.98964e-78	-0.0821246	0.0662208	0.715616	7.00721e-14	0.530629	3.6087e-37	-0.677604	1.22779e-42
ENSG00000213020	0.275792	6.20767e-05	0.272601	4.43983e-14	0.0186646	0.166584	-0.0727681	6.85882e-17	-0.35588	3.92624e-180	0.057986	3.37397e-05	0.310775	7.00721e-14	0.474255	1.05882e-61	-0.0511176	0.00806287
ENSG00000161217	-0.122638	0.00213943	-0.167818	1.30953e-07	-0.00408552	0.442682	-0.0615095	0.000359884	-0.496726	1.80317e-122	-0.0295339	0.0230074	0.184442	7.09891e-14	0.388577	4.30421e-57	-0.70268	3.5849e-89
ENSG00000163900	-0.128104	0.00435136	0.0237298	0.22194	-0.0619367	0.0330351	0.00609014	0.37625	-0.267293	3.75643e-61	0.0720711	2.04959e-06	0.224644	7.09891e-14	0.376021	3.38155e-54	-0.376338	8.28262e-55
ENSG00000186468	-0.210825	0.0413156	-0.20492	2.31203e-59	-3.01549	6.38645e-124	-0.502754	0.000201293	-1.27697	7.09234e-51	0.0306578	0.410205	1.44494	7.14736e-14	1.10452	1.02646e-61	-1.71811	6.55388e-57
ENSG00000130309	-0.217888	0.00153199	-0.594386	6.85039e-43	-0.143305	0.00673731	-0.21951	7.10437e-12	0.0931075	0.0167981	0.143097	1.28436e-10	0.239114	7.17291e-14	0.693016	3.7463e-77	-0.674347	8.41471e-60
ENSG00000123358	-0.0486856	0.328582	-1.50272	9.40768e-101	-0.42295	1.04737e-107	-0.235055	6.03944e-13	-1.261	8.38417e-89	0.0264738	0.106871	0.262989	7.40212e-14	0.934454	6.48489e-121	-0.831458	2.47855e-65
ENSG00000108061	0.35577	5.49053e-06	0.698941	1.09778e-84	1.1641	3.65887e-31	-0.196147	1.00752e-18	-0.486258	6.08451e-31	0.121102	0.00026186	0.695257	7.61711e-14	0.697068	5.85182e-51	-1.07664	2.49108e-57
ENSG00000100982	0.0177567	0.35484	0.313125	7.5395e-12	-0.249945	1.36608e-12	-0.173111	2.32782e-25	-0.486666	7.37893e-96	0.109397	1.86957e-06	0.34475	7.71339e-14	0.560451	2.83828e-55	-0.51452	1.43519e-55
ENSG00000104823	-0.429753	1.54765e-05	-0.495016	9.91179e-73	-2.44755	9.79102e-162	-1.05469	7.40711e-19	-1.55671	1.36902e-118	0.672871	1.09604e-16	1.04493	7.75872e-14	0.792119	4.85037e-55	-2.02057	2.81814e-84
ENSG00000115020	0.309614	1.37196e-05	0.448519	9.80599e-37	-0.0536966	0.014037	-0.0457311	2.52746e-07	0.405014	1.86991e-37	-0.043732	0.00593904	0.258404	7.75872e-14	1.21549	1.21142e-126	-0.367825	5.55175e-38
ENSG00000101098	0.199346	0.137615	0.129053	0.00050257	-0.401015	8.03646e-42	-0.0556878	0.00767145	-0.412211	1.25108e-186	-0.0644808	9.60631e-06	0.232971	7.84928e-14	0.575019	2.23199e-75	-0.302998	1.16287e-24
ENSG00000134419	-0.216947	0.0785821	0.034384	1.41929e-05	-1.82812	6.45508e-44	-0.366464	0.00768017	-1.1039	3.68377e-35	0.142734	0.146494	1.54756	7.9142e-14	1.07627	1.73128e-65	-1.47619	3.82649e-46
ENSG00000165502	-0.317802	0.00127591	-0.327042	9.40537e-84	-0.61938	1.10444e-06	-0.537874	0.00012552	-1.73212	8.87487e-78	0.602366	2.44088e-06	1.54415	7.98188e-14	0.356395	1.24335e-15	-1.66101	1.68997e-55
ENSG00000182446	-0.146563	0.00139674	0.0409142	0.0802937	-0.158564	3.79429e-08	-0.109941	8.14775e-07	-0.494291	4.24567e-148	0.0739783	3.51879e-05	0.268951	7.98291e-14	0.157793	1.07322e-10	-0.45046	1.08694e-41
ENSG00000178307	-0.0873599	0.0318258	0.367412	9.91631e-29	-0.818079	1.32063e-39	-0.488838	2.16064e-16	-0.637899	2.85017e-54	-0.0983597	0.0911523	0.637346	8.1842e-14	0.845008	5.85046e-71	-0.773081	8.45144e-43
ENSG00000116580	0.180333	0.0093042	0.179674	3.6721e-18	-0.402403	1.87017e-16	-0.0882436	6.56729e-10	-0.403321	7.83454e-34	0.112598	2.52746e-15	0.486896	8.30983e-14	0.557616	5.6021e-50	-0.683049	4.93452e-52
ENSG00000131732	-0.196364	0.0356969	-0.386141	5.30529e-24	-0.526311	9.89291e-45	-0.119959	5.89293e-07	-0.365943	5.5858e-23	-0.00371665	0.451368	0.449245	8.69731e-14	0.911179	8.10715e-90	-0.769653	4.78269e-75
ENSG00000132341	0.0853466	0.202712	0.137894	9.88701e-27	-1.61545	2.55215e-52	-0.333885	0.00170016	-1.02073	5.25362e-46	0.809077	3.18869e-10	1.40424	8.79293e-14	0.590865	9.62582e-37	-0.679771	6.50161e-16
ENSG00000171863	-0.114463	0.203624	-0.126912	5.9343e-32	-2.29064	2.95125e-69	-0.770808	3.90966e-07	-0.268345	0.00107823	0.2045	0.0607659	1.55444	8.79529e-14	0.910958	5.78392e-51	-1.43336	2.36902e-43
ENSG00000143320	-0.925963	0.00218036	-4.00005	8.44075e-151	-2.90354	0	-1.3119	1.58729e-35	-5.09929	0	0.0536848	0.0681932	0.626846	8.83305e-14	-0.440396	3.06441e-28	-3.73201	1.82681e-161
ENSG00000008710	0.577612	0.00154961	-0.0825256	1.50128e-05	0.246097	2.27148e-07	-0.175103	9.25389e-17	-0.0050714	0.439156	0.177222	1.20133e-15	0.4457	8.9319e-14	0.543876	2.14388e-51	-0.346466	3.28405e-31
ENSG00000137692	0.148034	0.0468911	0.481735	9.88003e-65	-1.35321	2.7106e-59	-0.600176	1.47139e-13	1.27812	1.73864e-54	0.233744	0.00246685	1.10977	8.94459e-14	0.777673	3.60049e-53	-1.37858	1.12426e-60
ENSG00000137871	0.23716	0.000105445	0.606692	2.69521e-84	-0.18426	4.01039e-11	-0.0987345	1.52914e-09	-0.402382	2.36674e-66	0.10964	2.06071e-10	0.365997	9.05029e-14	0.808561	7.74783e-79	-0.708998	1.17822e-102
ENSG00000184545	0.745205	5.07701e-05	0.720128	3.0251e-70	-0.0917205	0.0258136	-0.233204	5.77409e-08	0.303648	9.22878e-18	0.040622	0.169979	0.541692	9.17915e-14	0.687353	1.78234e-54	-0.382353	1.61818e-33
ENSG00000135677	-0.311291	0.00867432	-0.613248	1.27551e-49	-0.547646	7.97661e-34	-0.219353	4.8692e-19	-0.144364	1.4943e-05	0.00448158	0.394127	0.359458	9.29857e-14	1.02474	3.70923e-106	-0.944695	1.88158e-68
ENSG00000186642	0.50852	0.0292937	0.596148	6.25167e-49	-0.0294228	0.0854012	-0.206853	1.2584e-21	-0.102785	6.78861e-27	0.00141033	0.482469	0.182771	9.30253e-14	0.916276	2.46602e-90	-0.291839	5.54333e-39
ENSG00000223572	0.338296	5.14106e-05	0.909554	9.66916e-46	-0.201738	4.77817e-53	-0.276991	5.50221e-27	-0.199815	3.76743e-74	0.040423	0.10482	0.167964	9.31361e-14	0.341213	3.82674e-36	-0.437286	2.85174e-41
ENSG00000107890	0.238073	5.27472e-05	0.600606	2.99401e-76	-0.587378	2.97024e-32	-0.065398	2.60021e-05	-0.476224	2.08367e-40	0.131113	3.58887e-14	0.656648	9.52116e-14	0.83723	3.28423e-72	-1.22026	3.30253e-96
ENSG00000167797	-0.0174265	0.438435	-0.781183	1.51843e-55	-0.912858	7.97414e-37	-0.605897	3.83749e-21	-0.613908	6.22415e-58	0.111414	0.030141	0.813346	1.00134e-13	0.344446	1.73135e-22	-1.87307	1.73203e-100
ENSG00000153944	0.0312006	0.436158	-1.23303	3.18997e-154	-0.432328	3.25024e-14	-0.225408	7.76767e-17	-0.510949	5.47457e-145	0.0366064	0.0018208	0.521912	1.01468e-13	0.434867	9.23887e-34	-1.10844	5.80108e-63
ENSG00000177311	0.201161	0.005197	0.662317	6.30785e-78	-0.468164	5.95402e-117	-0.103586	1.49358e-15	-0.229289	2.00381e-28	0.159786	3.46102e-19	0.307608	1.01468e-13	0.0747484	0.00340378	-0.288318	9.51766e-15
ENSG00000196937	0.36296	2.16723e-06	0.529689	2.40028e-65	-0.35933	2.66211e-05	-0.120056	0.00468261	-1.30257	5.24149e-117	0.0771096	0.0708147	0.654434	1.02458e-13	1.19924	4.66628e-86	-1.48333	3.3475e-93
ENSG00000074755	0.199637	0.0187112	0.322732	8.12777e-32	-0.432278	4.00407e-116	-0.093838	1.21141e-20	-0.0460213	0.00540137	0.0857539	1.49589e-14	0.252804	1.0307e-13	0.961324	8.72071e-103	-0.297649	2.95627e-33
ENSG00000157350	0.125187	0.0250684	-0.415405	5.31057e-25	-0.109354	8.32307e-06	-0.131147	3.95533e-16	-0.439164	2.28028e-123	0.161208	2.1129e-16	0.229727	1.04177e-13	0.396095	2.95909e-55	-0.451001	2.75928e-51
ENSG00000196338	0.630835	0.000188061	0.477281	2.09285e-29	-0.576537	1.68016e-51	0.0127487	0.29374	-0.223163	2.38342e-68	0.035256	0.0327551	0.238527	1.04292e-13	0.569743	6.79177e-65	-0.465406	5.37847e-56
ENSG00000197951	0.249621	1.5987e-05	0.59001	3.21046e-47	-0.102816	6.65542e-06	-0.0649909	2.21451e-09	0.666645	9.21705e-77	0.247028	2.87117e-17	0.30675	1.04599e-13	0.55072	2.36134e-54	-0.510512	1.83832e-75
ENSG00000198477	0.128851	0.0066106	0.603701	4.58488e-47	-0.120098	3.67157e-05	-0.103293	3.06167e-25	-0.303963	4.31569e-92	-0.0481245	0.00045181	0.28774	1.04757e-13	0.695135	3.4949e-74	-0.426548	1.94234e-51
ENSG00000136942	-0.16725	0.0913225	0.0122093	0.0793341	-2.24547	6.45924e-78	-0.545646	4.87103e-05	-2.03526	3.61986e-101	0.267108	0.0159566	1.39968	1.05562e-13	1.27884	1.03649e-76	-1.14712	9.13695e-38
ENSG00000135372	0.0381652	0.212164	0.105392	0.00224411	-0.333695	2.048e-13	-0.0339424	0.0562442	-0.231692	4.59585e-29	0.0281849	0.100121	0.323752	1.05828e-13	0.582448	1.21634e-59	-0.847616	1.11882e-95
ENSG00000134109	0.144362	0.0105922	0.339307	8.66492e-23	-0.339736	4.98089e-76	-0.0374207	0.000260752	-0.332533	5.13905e-75	0.107975	4.91607e-12	0.35427	1.06392e-13	0.340003	8.43844e-36	-0.136004	8.77833e-08
ENSG00000125351	0.201843	0.00864952	0.748245	8.58715e-80	-1.2381	1.07003e-102	-0.247509	2.43422e-17	-0.638318	1.14253e-50	0.109622	0.00429858	1.0074	1.06969e-13	1.39774	1.01053e-101	-0.996212	7.08841e-58
ENSG00000181104	0.0850173	0.163991	1.13486	2.93462e-100	-0.198555	0.00011329	-0.262736	5.24577e-20	-0.206462	2.14712e-05	0.104639	0.00112146	0.714157	1.07319e-13	1.47653	8.93848e-113	-0.88641	6.2075e-72
ENSG00000149273	-0.25705	0.0632882	0.0329723	0.000185815	-2.13216	1.05348e-58	-0.0852897	0.28764	-0.930671	1.20066e-26	0.305772	0.0113666	1.55274	1.09708e-13	1.13595	5.86573e-66	-1.24869	9.0699e-37
ENSG00000171298	-0.402261	3.01769e-07	-0.731663	4.27958e-60	-0.255482	7.08598e-08	-0.320067	3.14748e-17	-0.336018	8.47806e-21	0.00597397	0.421257	0.229096	1.12983e-13	0.396258	2.79969e-33	-0.813069	2.80806e-81
ENSG00000167632	0.035129	0.248556	0.0120697	0.234557	0.734461	1.36741e-57	-0.09349	4.43322e-20	0.275286	3.45315e-34	0.0448319	4.76167e-05	0.110204	1.12983e-13	0.756131	1.86665e-113	-0.218536	6.33343e-34
ENSG00000167799	-0.302354	0.000160992	-0.776199	1.15959e-44	-0.634856	2.16285e-26	-0.406578	1.07544e-10	-0.419719	6.43632e-20	0.0775974	0.104378	0.441839	1.1409e-13	0.629164	1.01674e-57	-1.22571	9.8786e-77
ENSG00000160285	0.441975	0.000686049	0.526978	7.46793e-47	-0.333236	6.48019e-25	-0.281465	1.47394e-24	0.349857	5.5924e-25	0.175647	2.05383e-07	0.24689	1.18535e-13	1.01245	6.94758e-95	-0.681306	4.93324e-95
ENSG00000130348	0.00113216	0.486687	0.439424	9.4224e-35	-0.257784	4.60525e-09	-0.076115	9.68826e-07	0.0177452	0.293702	0.0265781	0.156989	0.453192	1.19036e-13	0.698679	4.80134e-68	-0.806765	2.83507e-80
ENSG00000196843	-0.283333	0.00897773	0.189593	7.18449e-05	-0.0570216	0.119668	-0.25215	1.18611e-33	-0.50161	8.9346e-50	-0.0801899	0.0010603	0.374626	1.19276e-13	1.04293	2.78492e-114	-0.377261	3.64039e-63
ENSG00000132819	-0.25829	0.00281153	-0.365769	3.0041e-18	-0.439156	2.26447e-15	-0.227451	6.70954e-09	-0.253793	4.52621e-39	0.178221	2.56202e-10	0.301133	1.19349e-13	0.630933	1.29989e-66	-0.678965	2.1222e-45
ENSG00000174780	0.00929042	0.436158	0.314544	2.40582e-43	-1.62112	8.89569e-162	-0.19439	6.43519e-07	-0.854063	3.664e-44	0.397158	2.41054e-15	0.945966	1.20457e-13	0.936087	7.92386e-72	-0.378718	3.62982e-10
ENSG00000153879	0.118584	0.147058	0.83748	1.31894e-90	0.337777	0.000107831	-0.255281	5.16844e-15	-0.389198	1.95624e-26	0.201418	4.69877e-07	0.904482	1.20511e-13	1.13419	1.93536e-88	-0.914456	3.07973e-68
ENSG00000184787	-0.0410821	0.227935	0.449171	6.47836e-54	-0.507495	1.05709e-19	-0.210483	9.97384e-15	-0.0193469	0.321939	0.0634692	0.0197264	0.606965	1.20643e-13	0.758763	3.52919e-61	-0.791952	2.22437e-56
ENSG00000115421	0.332033	2.09231e-05	0.731028	1.93865e-76	0.0430351	0.147232	0.0321173	0.0253977	-0.239723	3.82456e-37	0.109601	1.01197e-07	0.444905	1.21048e-13	0.942923	1.21318e-99	-0.169411	2.13409e-11
ENSG00000142459	0.468768	0.000110421	0.0810847	0.0108475	-0.35807	1.26403e-100	-0.146275	3.14043e-14	-0.350375	1.45692e-101	-0.00919566	0.359252	0.195463	1.21211e-13	0.502456	2.76693e-48	-0.269263	3.03494e-31
ENSG00000145723	0.0397815	0.245285	0.243133	1.72589e-10	-0.308469	1.28453e-14	-0.0757249	2.71789e-07	-0.0260618	0.127381	0.015241	0.302056	0.355615	1.25767e-13	1.00117	1.18493e-103	-0.705984	1.53883e-92
ENSG00000203667	0.427076	1.39847e-07	-0.106938	3.09045e-08	-0.792666	3.29771e-20	-0.455815	1.11965e-09	-1.24875	9.85056e-168	-0.0590809	0.258744	0.855733	1.26589e-13	0.383638	1.59255e-21	-1.23402	2.32911e-63
ENSG00000110693	0.149188	0.0453002	-0.676831	3.02459e-67	-0.193171	7.32389e-06	-0.0523775	1.06268e-05	0.14517	3.28203e-13	0.167363	1.55697e-34	0.264739	1.29116e-13	0.306883	1.04352e-50	-0.617879	1.45673e-73
ENSG00000117305	-0.416203	6.45588e-06	-0.608112	3.60954e-51	-0.115586	0.0317097	-0.326627	3.52797e-19	-0.790337	1.73721e-184	0.0482977	0.0584757	0.408137	1.29129e-13	0.631794	1.89983e-68	-0.847699	1.5627e-61
ENSG00000143549	0.0509406	0.211031	0.0111763	0.252262	-0.417947	5.70207e-10	-0.248832	4.51096e-14	-1.29516	1.09674e-126	0.146098	0.000293766	0.675149	1.31756e-13	0.655913	1.27925e-50	-1.84798	4.29342e-115
ENSG00000130299	0.10814	0.0356969	0.205806	4.77156e-09	-0.433174	5.51774e-25	-0.137474	1.92853e-16	0.246535	3.84692e-12	0.041683	0.0740704	0.33275	1.31835e-13	0.599632	1.25674e-57	-0.523232	4.14046e-37
ENSG00000169139	0.131021	0.00439203	0.179626	1.20592e-24	-0.372737	6.39421e-07	-0.907193	1.20481e-40	-0.958431	1.50399e-91	0.236296	9.21877e-05	0.749663	1.3427e-13	0.491739	6.49872e-33	-1.16406	3.95747e-67
ENSG00000168291	-0.197152	0.000114334	0.0214546	0.140585	-0.549017	3.99626e-15	-0.372665	2.76587e-12	-0.136727	0.000875051	0.11341	0.0131304	0.60702	1.3455e-13	0.920308	7.67042e-76	-1.23441	1.92251e-68
ENSG00000101004	0.263252	0.0134562	0.370198	6.42162e-29	-0.274751	2.77899e-26	-0.11274	9.8357e-12	-0.0158128	0.318768	0.201488	3.52632e-16	0.49048	1.34582e-13	0.930276	1.96092e-84	-0.50071	7.66641e-55
ENSG00000137200	0.108132	0.011931	-0.0296215	0.179433	0.0831378	0.0419184	-0.0687533	0.000917461	0.254981	4.20796e-12	-0.0212153	0.160145	0.376771	1.35338e-13	0.714272	1.00671e-73	-0.367071	3.57531e-24
ENSG00000162772	-0.478433	0.00115928	-1.30189	1.67754e-66	-1.04895	2.65221e-66	-0.160119	3.43596e-07	-1.51597	6.13929e-188	0.0857283	2.03139e-07	0.509723	1.36615e-13	0.55173	1.59182e-55	-0.752895	4.64873e-73
ENSG00000170296	-0.248348	6.39169e-05	-0.368102	3.80057e-47	-0.928055	1.58114e-33	-0.911704	1.30474e-22	-1.82742	4.48409e-187	0.110555	0.0930601	0.676395	1.38393e-13	0.585229	1.55762e-38	-1.85134	1.17405e-80
ENSG00000110888	0.454501	1.65394e-07	0.396149	7.96275e-36	-0.540924	1.92828e-53	-0.00615323	0.388953	-0.610471	2.0171e-176	0.0727645	1.49513e-06	0.428458	1.38636e-13	0.638975	4.23865e-61	-0.693887	3.67605e-74
ENSG00000112232	1.02156	6.23847e-06	3.44182	2.25818e-153	0.9623	3.52203e-83	-0.0693433	1.15659e-10	-0.0490139	3.8526e-06	0.235791	8.31824e-13	0.481749	1.42744e-13	1.02053	1.07491e-109	-0.100739	4.38684e-08
ENSG00000147586	-0.195783	0.000420905	-0.274055	1.75749e-20	-1.17351	2.86505e-55	-0.434998	8.87322e-12	-1.54229	1.10247e-213	0.0224414	0.396517	0.879054	1.44866e-13	0.909475	1.04449e-69	-1.62313	1.38102e-78
ENSG00000113441	0.0342346	0.323317	-0.86895	1.55962e-91	-0.214287	5.38797e-21	-0.133538	6.25083e-18	-0.140755	2.12161e-11	0.123291	2.67792e-24	0.345945	1.46431e-13	0.439957	9.1836e-45	-0.489576	5.91954e-66
ENSG00000134779	0.151182	0.0261617	0.0663158	0.000413662	-0.369029	2.61631e-12	-0.513576	2.76095e-22	-0.509101	1.82935e-52	0.408912	8.22076e-14	0.742025	1.46431e-13	0.471552	4.43628e-35	-1.18831	1.96863e-61
ENSG00000173153	-0.0289638	0.392423	0.164001	2.25232e-06	-0.698562	2.45371e-114	-0.226094	1.51232e-06	-0.46798	3.71654e-55	0.130732	5.64536e-05	0.434536	1.48883e-13	1.00815	6.73712e-89	-0.715768	1.69715e-52
ENSG00000157557	-0.240198	0.201701	-2.02949	4.60285e-114	-0.0658499	0.0725629	-0.244958	4.1925e-26	-0.433064	1.97086e-19	0.186552	1.14091e-33	0.15489	1.49927e-13	0.511777	4.48324e-66	-1.52413	1.43985e-91
ENSG00000131828	-0.170979	3.19188e-05	0.246976	5.78957e-29	-1.36725	8.90438e-88	-0.546079	7.38613e-17	-1.43324	5.25252e-198	0.563708	2.18385e-13	0.900311	1.51083e-13	1.10911	1.70798e-82	-1.73166	3.70439e-99
ENSG00000182636	0.105001	0.0870179	0.491191	1.29062e-78	-0.928169	6.46882e-20	-1.14704	2.41147e-20	-2.09147	4.40569e-177	1.25774	1.41841e-22	1.12171	1.51358e-13	1.69681	2.90751e-114	-2.14784	2.05695e-79
ENSG00000125741	-0.120392	0.0165048	-0.0407585	0.0805854	-0.25573	2.67238e-34	-0.0302045	0.0130962	-0.389722	3.87914e-114	-0.112463	5.82214e-18	0.157625	1.51358e-13	0.501769	6.66217e-65	-0.352374	2.03367e-41
ENSG00000166557	-0.259671	0.00107244	0.0487101	0.0169736	-0.924441	2.92249e-29	-0.939968	2.12977e-27	-0.497326	1.72039e-18	0.722096	1.5808e-15	0.568141	1.52294e-13	1.13937	2.00084e-87	-1.46165	3.28145e-81
ENSG00000088899	0.39006	0.00134277	0.147878	1.07455e-06	-0.383721	4.47062e-23	-0.277714	6.12215e-29	0.442126	1.88419e-42	0.120903	9.23786e-08	0.318218	1.54319e-13	0.30382	1.37274e-22	-0.251741	1.06205e-25
ENSG00000204138	0.132258	0.0392662	0.249181	2.69519e-23	-0.381344	4.61506e-11	-0.194831	3.19867e-19	-0.412832	1.11015e-29	0.00175203	0.460823	0.63798	1.568e-13	1.01509	1.59429e-88	-0.906298	3.34144e-60
ENSG00000141580	0.0335144	0.298427	0.00934981	0.325701	-1.63155	9.96322e-94	-0.389103	7.93529e-20	0.770497	1.34307e-28	0.177881	2.20929e-05	0.70197	1.57205e-13	0.190661	6.72513e-08	-1.31235	4.28734e-69
ENSG00000184381	0.0926874	0.143861	0.265715	3.74447e-11	0.597634	8.47293e-42	-0.186039	5.42773e-16	-0.192977	9.01297e-64	0.120914	4.05618e-06	0.291745	1.57705e-13	0.426853	8.20103e-63	-0.396166	1.22264e-54
ENSG00000175229	0.368526	0.0094891	0.554415	4.59868e-21	-0.0707968	0.000977041	-0.164348	2.32808e-09	-0.0638231	3.31072e-06	0.0536325	0.0377909	0.310448	1.58174e-13	0.654277	3.17675e-65	-0.348072	3.08826e-30
ENSG00000090013	-0.541383	1.88398e-05	-0.921111	8.53272e-119	-0.996204	2.31433e-17	-2.00899	6.76272e-39	-3.58836	0	-1.58708	1.55697e-34	0.959926	1.60052e-13	0.836305	7.82335e-61	-3.12794	4.32261e-127
ENSG00000211455	0.0122531	0.444379	-0.29141	2.86292e-14	-0.299667	6.0509e-30	-0.11369	5.50622e-20	-0.531155	6.92113e-123	0.0107797	0.257354	0.241139	1.60194e-13	0.43961	2.47778e-52	-0.5436	1.47053e-60
ENSG00000048740	0.572436	0.0002345	1.85243	4.57906e-180	0.197904	0.00190173	-0.206693	8.78551e-17	-0.409441	1.87386e-69	0.255234	3.30707e-08	0.833471	1.65265e-13	1.40441	2.97513e-97	-0.800981	3.63698e-51
ENSG00000142541	-0.172019	0.0747137	-0.228157	9.47356e-56	-2.04375	6.0256e-54	-0.870371	2.96349e-08	-1.76322	4.13564e-75	-0.0903303	0.263805	1.56032	1.66278e-13	1.03546	4.7957e-60	-1.25216	2.62212e-37
ENSG00000100764	0.16016	0.0316781	-0.190101	4.0663e-21	-0.697018	1.92016e-26	-0.988741	4.17915e-37	-0.648379	1.4923e-40	-0.18427	0.0216557	0.805148	1.66824e-13	0.473137	2.58005e-31	-1.18314	4.30238e-61
ENSG00000163738	0.17392	0.0090607	0.0567162	0.0379489	0.13318	0.000948927	-0.12291	1.00025e-22	-0.0658197	1.82105e-10	0.0864201	4.33871e-12	0.344558	1.77159e-13	0.563293	2.15177e-73	-0.458068	3.36648e-60
ENSG00000177380	0.660599	9.38808e-06	0.210215	3.31498e-16	0.314958	7.40647e-10	-0.185364	6.27294e-07	-0.470211	6.52402e-151	0.287982	3.92256e-12	0.273175	1.78545e-13	0.359184	1.35565e-26	-0.379144	1.23963e-40
ENSG00000151287	-0.0377975	0.337588	-0.19628	9.18163e-07	-0.222249	0.000109746	-0.32598	1.11195e-11	0.0384932	0.18959	0.407214	2.6396e-14	0.705851	1.78547e-13	0.655623	3.2296e-56	-1.1567	5.77853e-81
ENSG00000124831	-0.151876	0.0059549	-0.476036	6.48365e-58	-0.0142744	0.399625	-0.264807	6.04914e-31	-0.324751	4.80952e-23	0.0112402	0.230363	0.452209	1.79202e-13	0.509764	2.32534e-43	-0.873349	6.66596e-66
ENSG00000160194	-0.131954	0.0114655	-0.68062	4.007e-100	-1.32648	3.37561e-87	-0.568507	3.20369e-16	-1.02395	8.34341e-109	-0.103495	0.0632979	0.568597	1.87829e-13	0.921858	1.45883e-72	-1.97489	4.812e-108
ENSG00000205246	0.361031	0.00196509	0.588401	1.21754e-40	-0.059428	0.141765	0.142013	0.00737893	-0.377167	9.82715e-44	-0.639118	2.39233e-16	0.485874	1.92323e-13	1.08291	8.09676e-91	-0.900747	8.9857e-66
ENSG00000163399	-0.104592	0.0793024	-0.100802	3.82944e-06	-0.430901	3.75518e-15	-0.28293	1.72781e-12	0.13679	0.00175965	0.129406	0.000135282	0.464336	1.93324e-13	0.427705	1.5075e-33	-0.808016	4.49768e-49
ENSG00000148303	-0.220774	0.0160115	-0.0989517	1.01588e-25	-2.41523	2.32817e-100	-0.31998	0.00804957	-1.22809	2.02194e-54	0.237257	0.0257997	1.32568	1.93469e-13	1.20085	2.58974e-69	-1.41616	1.45797e-50
ENSG00000144566	-0.0804816	0.0536948	0.128459	3.72498e-07	-1.66589	6.66707e-96	-0.279495	6.28922e-17	-0.358867	4.4482e-15	0.175265	1.83961e-06	0.629129	1.93491e-13	1.08419	5.43557e-87	-1.04076	4.15366e-67
ENSG00000106012	0.184762	0.10772	-0.27949	3.50652e-25	-0.401433	1.05615e-15	-0.0891204	6.96535e-06	-0.208112	1.7587e-10	-0.0998241	1.93208e-07	0.328431	1.93655e-13	0.786855	1.28173e-77	-0.928324	3.0195e-70
ENSG00000112234	0.0789167	0.106686	0.503446	5.48829e-36	0.21679	5.0456e-10	-0.0766782	9.71926e-09	-0.295329	9.95725e-89	0.0176447	0.16638	0.26828	1.93655e-13	0.592356	2.03922e-84	-0.441094	1.14141e-50
ENSG00000147162	0.20445	0.00396343	0.287442	5.16432e-32	0.19272	0.000639679	-0.249892	2.10382e-16	-0.270338	2.2656e-14	0.162592	3.3856e-12	0.413483	1.94153e-13	0.835745	3.67403e-82	-0.536849	2.01548e-34
ENSG00000039319	-0.103004	0.334326	-2.09122	3.16534e-183	-1.743	3.17734e-170	-0.450955	7.55905e-24	0.128964	0.00790658	0.114192	2.10124e-14	0.506837	1.94362e-13	0.767846	4.28092e-69	-3.0403	1.27057e-133
ENSG00000068366	0.590248	5.05886e-06	1.25063	1.15796e-103	-0.195006	3.93e-30	-0.0928528	8.00645e-19	-0.103902	4.25166e-07	0.0419354	0.0554854	0.379723	2.00954e-13	0.549719	8.07378e-49	-0.447506	4.48598e-66
ENSG00000131669	-0.505601	7.75454e-08	-1.63666	6.44571e-94	-1.83007	7.48023e-154	-0.483592	9.06009e-13	-0.710623	3.95449e-44	0.201201	1.71244e-06	0.589599	2.02015e-13	0.510049	2.0999e-43	-1.32246	9.74487e-93
ENSG00000147118	0.235265	4.50135e-05	0.487881	5.9862e-23	-0.380541	1.62608e-68	-0.102297	2.09265e-09	-0.190182	1.07201e-46	-0.00545797	0.386528	0.293387	2.021e-13	0.923519	2.12416e-96	-0.615972	7.63403e-88
ENSG00000069956	0.254487	0.000570346	0.584869	2.75246e-74	-0.313	4.80856e-06	-0.200223	2.34335e-20	-0.170477	5.56065e-05	0.125101	0.000108788	0.697855	2.03542e-13	0.744243	1.91269e-59	-1.21202	4.10455e-77
ENSG00000137713	-0.128964	0.016295	0.418559	2.5003e-27	-0.295366	1.46928e-65	-0.0399692	0.00109987	-0.251867	1.17533e-57	0.0828728	3.61468e-09	0.326675	2.05843e-13	0.948231	2.30975e-109	-0.435355	3.43162e-62
ENSG00000054965	0.438605	0.000349573	0.685724	1.17025e-64	-0.371133	6.31152e-33	-0.144251	7.16449e-10	-0.408328	8.76151e-139	0.0272792	0.134701	0.538688	2.10769e-13	0.771015	8.26458e-78	-0.26825	2.11703e-27
ENSG00000006468	0.451428	0.000467582	1.01009	3.33617e-76	0.00137506	0.489945	0.00963694	0.236985	-0.416935	2.99087e-56	0.0148025	0.197298	0.386512	2.11817e-13	0.318755	5.91691e-58	-0.369183	9.346e-43
ENSG00000123685	0.0827502	0.221654	0.61652	4.31282e-35	-0.300868	4.39172e-53	-0.14316	3.06699e-06	-0.188558	1.99045e-55	0.298153	4.39936e-08	0.209791	2.15773e-13	0.160139	1.31899e-08	0.238987	7.1453e-20
ENSG00000056487	0.542597	0.00156069	0.892669	3.09765e-61	-0.320175	4.2504e-45	-0.12605	6.49177e-21	-0.261682	5.92405e-62	0.0808196	8.72795e-06	0.391234	2.15885e-13	1.07633	1.83183e-106	-0.307756	2.72022e-31
ENSG00000167384	0.259624	8.6247e-05	0.426471	1.43727e-15	0.2081	1.23708e-13	-0.112998	2.99802e-21	0.807812	2.62211e-81	-0.0120176	0.219837	0.37415	2.20655e-13	0.528585	1.84557e-66	-0.395766	1.90978e-67
ENSG00000092140	0.330685	2.19147e-05	0.723204	3.63519e-82	0.277609	3.14637e-07	-0.0611145	1.47156e-09	-0.0972869	0.000818395	0.166079	3.18342e-13	0.621705	2.2495e-13	0.743798	4.10661e-76	-0.651375	6.65313e-77
ENSG00000155816	0.449879	0.000232062	0.704087	3.8019e-59	-0.18054	2.1112e-11	-0.068872	1.87524e-11	0.040935	0.00789615	0.0771243	1.57099e-09	0.248641	2.26951e-13	0.732787	6.64866e-82	-0.255915	2.34595e-55
ENSG00000178425	-0.68065	0.00363842	-1.44891	2.82459e-98	-0.25944	9.30072e-21	-0.4162	1.05901e-26	-0.448344	2.22362e-154	0.0874447	1.0929e-08	0.13661	2.27569e-13	0.0992759	4.68699e-08	-0.893379	3.45263e-39
ENSG00000187778	-0.140431	1.59266e-05	-0.319344	3.32275e-18	-0.459985	1.2323e-14	-0.299625	9.37962e-15	-0.447252	5.20366e-35	0.264857	5.73576e-10	0.570011	2.33819e-13	0.621423	1.43129e-50	-0.842555	1.73281e-49
ENSG00000179431	0.37001	0.0137775	0.89903	7.39161e-91	0.217069	0.0346869	-0.0764047	0.113971	-0.385094	3.31674e-27	-0.180066	0.00472557	1.13105	2.38101e-13	1.40334	1.58104e-95	-1.02728	1.49594e-49
ENSG00000083535	-0.169659	0.0121673	0.060466	0.00218352	0.463909	2.85744e-08	-0.291179	1.11888e-22	-1.14513	9.38907e-129	0.000526601	0.493381	1.00484	2.38978e-13	0.323297	4.56223e-18	-2.08511	2.95065e-128
ENSG00000113240	0.22034	0.000337185	0.419244	1.43876e-40	0.516007	2.1121e-15	-0.104545	9.53423e-11	-0.34116	6.03255e-44	0.189053	5.15722e-14	0.282717	2.39145e-13	0.625133	1.41639e-65	-0.622335	5.67441e-58
ENSG00000151414	-0.292224	0.0145412	-0.0780743	0.0233811	-0.0274855	0.210542	-0.102824	6.11427e-24	-0.612269	4.33358e-130	0.152077	2.00474e-21	0.345455	2.42894e-13	0.859918	1.16488e-95	-0.608112	3.1245e-60
ENSG00000130844	0.191867	0.00135917	0.0633004	0.0162914	-0.282848	4.45357e-09	-0.135992	4.594e-25	-0.644627	1.26337e-123	-0.0203064	0.165509	0.477543	2.46302e-13	0.307668	8.14035e-25	-0.58387	1.74387e-63
ENSG00000102038	-0.297932	0.000216514	-0.568577	1.92352e-67	-1.08289	3.0029e-49	-0.131967	0.00019415	-1.63584	9.10442e-149	0.178353	1.14135e-08	0.695269	2.46407e-13	1.12747	2.66644e-88	-2.77376	6.76584e-139
ENSG00000143368	-0.139459	0.00238618	0.528467	3.32406e-44	-0.292591	4.10024e-05	-0.473205	2.24268e-20	0.268691	5.5015e-07	0.214927	6.32087e-05	0.779269	2.5111e-13	0.859896	2.02584e-67	-1.44151	4.1405e-85
ENSG00000078018	1.00075	5.10615e-05	1.00758	5.9465e-140	-0.335953	0.000170219	-0.46212	9.25378e-28	-0.424924	2.6015e-74	-0.0255781	0.356244	0.909091	2.56082e-13	1.39351	1.97131e-99	-0.651595	4.43082e-50
ENSG00000197020	0.197322	0.00244305	0.775088	7.97969e-59	-0.325878	3.02433e-85	0.0261396	0.0212107	0.185041	2.11073e-24	-0.0173664	0.040872	0.439563	2.62204e-13	0.727174	1.63921e-86	-0.355639	1.18308e-50
ENSG00000131558	0.332986	0.00858328	1.26503	6.13305e-117	-0.371727	1.8077e-27	-0.155203	2.87698e-11	-0.482986	1.53984e-121	0.082092	0.00760078	0.464954	2.63308e-13	0.868642	1.89023e-85	-0.656677	4.4869e-54
ENSG00000166839	0.186132	0.0304614	0.516586	5.95324e-35	-0.271777	1.59343e-47	-0.134161	3.17788e-30	1.1849	2.60232e-126	0.0596782	1.19179e-05	0.274658	2.6828e-13	0.433749	1.33416e-44	-0.487121	6.4506e-76
ENSG00000123119	0.248905	0.13062	1.2295	1.52044e-78	-0.106273	1.94941e-08	-0.114333	3.47551e-22	-0.129071	6.7778e-23	-0.104504	1.43098e-08	0.307415	2.68555e-13	0.823551	1.8754e-119	-0.559469	1.16271e-60
ENSG00000135002	0.194662	0.00140915	0.724935	1.02392e-85	0.972559	1.40736e-17	-0.222969	3.54077e-11	-0.525024	8.5069e-42	0.302477	9.96072e-10	0.649299	2.6903e-13	0.342423	1.78221e-20	-0.541582	1.53196e-24
ENSG00000198252	0.0540252	0.166527	0.397259	4.74034e-23	-0.266847	2.70826e-20	0.110154	3.93436e-05	-0.101637	0.000113107	0.0354247	0.109981	0.332314	2.71348e-13	0.67619	3.3818e-79	-0.717931	6.53542e-90
ENSG00000215218	0.771748	0.000163327	1.94111	2.20665e-124	-0.220568	1.67239e-17	-0.037198	0.00999947	-0.105816	2.4562e-17	0.231405	1.442e-09	0.405039	2.72903e-13	1.17467	8.86142e-100	0.497528	1.65232e-27
ENSG00000130787	0.52594	0.000355086	0.587911	3.43149e-56	-0.0167561	0.353789	-0.177933	1.70519e-09	-0.025253	0.162812	0.093441	0.00186784	0.324326	2.76396e-13	0.61011	9.80477e-53	-0.665193	1.53459e-85
ENSG00000171843	0.33013	0.00236481	1.70638	8.06644e-144	0.519048	7.16033e-16	-0.0882245	9.18819e-18	-0.249319	5.44152e-35	0.0413458	0.0740704	0.578726	2.78637e-13	0.890241	5.64324e-77	-0.48678	1.76649e-62
ENSG00000180773	0.142564	0.00442835	-0.0164673	0.270495	0.656975	5.01897e-26	-0.0625445	0.000110106	-0.00570112	0.420686	0.000600873	0.482599	0.477236	2.78637e-13	0.607352	2.26747e-59	-0.720275	6.96594e-60
ENSG00000075945	0.425675	9.50483e-05	0.803898	3.55869e-101	-0.20706	0.000438922	-0.223186	4.6666e-11	-0.0613439	0.125762	0.41633	8.60931e-17	0.664285	2.78637e-13	0.981782	1.15748e-72	-0.798693	2.08681e-45
ENSG00000015153	0.103257	0.0583721	0.375013	2.48033e-39	-0.514463	1.14448e-64	-0.113331	7.39459e-07	-0.281014	2.98075e-58	0.0600976	0.00731384	0.520376	2.81826e-13	0.641121	5.75791e-64	-0.327365	6.70847e-20
ENSG00000125124	0.112756	0.0448449	0.227549	3.93617e-15	-0.310575	1.0541e-29	-0.0572036	7.03623e-05	-0.180499	1.56751e-29	-0.0488145	0.0039544	0.226942	2.82411e-13	0.924032	1.95606e-104	-0.412754	3.39891e-40
ENSG00000023330	-0.204072	4.04372e-05	0.528198	1.86904e-43	-0.553518	1.77914e-21	-0.252519	5.91637e-12	-0.64194	6.94982e-57	0.239946	3.31749e-07	0.582724	2.87808e-13	0.762197	6.55808e-65	-1.16786	5.07355e-77
ENSG00000179331	0.612991	9.04464e-06	0.611947	3.7128e-26	-0.0498371	0.0188542	-0.0764257	5.51324e-20	-0.233143	6.72519e-115	0.0452515	0.00298809	0.517083	2.88213e-13	0.239093	2.05943e-13	-0.247686	2.16623e-18
ENSG00000161082	0.953657	2.09099e-05	0.238611	1.39075e-17	-0.045732	0.157877	-0.46141	4.70533e-21	-0.199062	4.0301e-34	0.0590675	0.0966357	0.559121	2.90118e-13	0.372915	3.97192e-23	-0.661344	1.58543e-100
ENSG00000162910	-0.125166	0.038813	-0.419323	2.59657e-53	-1.13759	1.61862e-27	-1.60795	3.06064e-40	-2.16386	1.11325e-201	-0.138717	0.0598189	0.903571	2.92485e-13	0.540016	1.56316e-35	-1.05662	6.0356e-36
ENSG00000145029	0.418358	6.99541e-06	0.229257	1.55648e-06	-0.281551	1.59545e-30	-0.163227	2.93552e-17	-0.303847	4.27936e-100	0.009655	0.305812	0.264717	2.93267e-13	0.626352	7.0374e-73	-0.397564	2.50081e-30
ENSG00000075975	-0.183766	0.000340666	-0.0122018	0.345155	-0.635227	1.84346e-23	-0.286876	8.03048e-15	-0.739135	9.961e-78	0.205406	9.39039e-09	0.568117	2.94946e-13	0.857996	1.54917e-73	-1.10822	9.25029e-82
ENSG00000144366	-0.193611	0.0201967	-0.138793	2.51294e-07	-0.0670029	0.111177	-0.0621294	3.72551e-06	0.198234	2.58321e-08	0.0531577	6.26675e-05	0.393521	2.95706e-13	1.02193	1.18996e-96	-0.774841	6.71518e-54
ENSG00000198498	-0.00777752	0.478624	0.148433	4.0097e-06	-0.476116	1.32966e-13	-0.202114	9.42568e-13	-0.740699	9.84327e-54	0.187091	1.81491e-07	0.650917	2.96781e-13	1.06344	1.78114e-90	-1.04938	6.2516e-75
ENSG00000140396	0.412632	3.55345e-08	0.639876	6.39204e-73	-0.423728	3.05768e-101	-0.12567	1.08647e-28	-0.0155401	0.283514	-0.0424609	0.0061869	0.200622	3.07612e-13	0.62994	2.48792e-71	-0.644139	5.18521e-72
ENSG00000117528	0.12499	0.043963	0.200889	2.1954e-12	-0.0734388	0.0944732	-0.142645	8.35144e-19	-0.00336519	0.452588	-0.0698097	4.93878e-07	0.50877	3.09558e-13	0.644595	1.22352e-70	-0.343327	1.54491e-18
ENSG00000003249	0.228471	0.0284086	0.687945	8.70697e-44	-0.206848	1.59675e-31	-0.200301	2.00399e-10	-0.177349	3.38578e-47	0.137881	0.00120616	0.252543	3.12592e-13	0.636633	5.95786e-64	-0.205568	1.68926e-09
ENSG00000079462	0.560707	4.51104e-05	0.973089	4.94911e-146	-1.40908	1.80887e-32	-1.93893	5.78869e-31	-0.659027	2.42493e-21	1.18286	5.05668e-16	1.47912	3.13852e-13	1.48851	3.61517e-99	-0.792253	2.21342e-19
ENSG00000092108	-0.0737383	0.0124459	0.233024	1.18536e-20	-0.767968	4.14511e-38	-0.123135	2.70588e-05	-0.189217	5.62455e-06	0.0172387	0.302056	0.541176	3.13875e-13	0.903643	2.23379e-73	-1.07004	2.51912e-78
ENSG00000099364	0.609106	5.88267e-06	-0.0185576	0.317584	-0.234654	1.12011e-22	-0.0634928	0.00929352	-0.237295	1.85806e-55	0.0906787	3.65023e-06	0.30948	3.13875e-13	0.470569	5.52805e-49	-0.488002	1.5008e-51
ENSG00000151500	0.00622414	0.47302	0.691535	5.5833e-80	-0.872684	1.35836e-42	-0.686586	1.0713e-17	-0.983196	1.69903e-79	0.257673	0.00606348	0.997787	3.14417e-13	1.63323	1.40769e-106	-1.83979	3.40624e-96
ENSG00000169710	0.601471	0.000732618	1.17051	5.2797e-126	-0.42372	1.92557e-20	-0.349707	3.2668e-15	-0.282787	4.14739e-29	0.812959	3.07232e-25	0.518692	3.23032e-13	0.772735	1.31792e-66	-0.82014	1.4226e-69
ENSG00000070814	0.0508637	0.19031	0.324399	9.50828e-24	0.0639856	0.0053259	-0.0306871	0.00259064	-0.295664	1.40849e-80	-0.0566592	2.51038e-05	0.313353	3.23032e-13	0.464963	4.3517e-54	0.0737666	0.0177116
ENSG00000104133	0.0795529	0.0995119	-0.459335	5.43523e-46	-0.0682816	0.00433281	-0.168291	6.86915e-28	-0.142823	1.00068e-12	0.000597399	0.481072	-0.272248	3.23702e-13	1.19497	1.78141e-118	-0.535264	3.8923e-58
ENSG00000004779	-0.145997	0.00300358	-0.141648	6.54472e-31	-0.242955	0.0347284	-1.05213	6.56643e-11	-2.4604	1.45306e-171	0.378026	0.00300427	1.42437	3.24018e-13	0.890853	1.82318e-59	-2.95612	1.31552e-103
ENSG00000102908	0.289555	0.000126541	0.0563707	0.00414729	-0.438436	1.21368e-103	-0.0695555	2.86894e-09	-0.452498	1.97488e-64	0.0910538	1.58627e-12	0.261486	3.2986e-13	0.557917	3.63762e-66	-0.745662	9.97396e-92
ENSG00000179889	-0.033235	0.339562	0.101744	7.70139e-06	-0.705055	5.77046e-50	-0.148556	3.91987e-11	-0.647459	7.52549e-64	0.182415	1.2873e-12	0.364393	3.43529e-13	0.673049	1.07848e-65	-0.884249	5.1355e-69
ENSG00000108423	-0.227223	6.07678e-05	0.340095	3.42309e-13	-0.56925	3.57315e-44	-0.201971	1.57177e-26	-0.439211	3.65012e-63	0.104869	2.57583e-06	0.33947	3.47399e-13	0.504617	1.80784e-53	-0.473503	2.74624e-46
ENSG00000117395	-0.230417	1.23284e-06	0.22001	2.18535e-19	-1.65724	1.44648e-138	-0.376519	5.91053e-15	-0.523641	2.80503e-35	0.253015	0.000360218	0.793479	3.50201e-13	0.963081	2.28964e-72	-1.29131	1.70866e-73
ENSG00000134504	0.0932851	0.0478935	0.330631	1.09434e-22	-0.207784	8.4167e-22	-0.0483818	7.73471e-07	-0.448367	2.14194e-153	-0.0600843	4.8066e-05	0.145872	3.52618e-13	0.503471	7.71084e-51	-0.610513	2.66272e-106
ENSG00000198081	0.275609	6.32577e-06	0.628801	6.54359e-43	-0.193672	5.65005e-07	-0.092704	1.34931e-07	-0.315561	7.27277e-42	0.149785	6.81012e-10	0.447285	3.5361e-13	0.867237	1.27571e-83	-0.541325	2.23478e-59
ENSG00000092330	0.00825387	0.433705	0.385391	4.29866e-26	-0.50411	4.97215e-17	-0.231832	1.243e-13	-0.322983	2.08756e-16	0.19798	1.98012e-05	0.591024	3.55914e-13	0.977204	1.43422e-80	-0.858455	6.37526e-62
ENSG00000144061	-0.280663	0.0235108	-1.57221	1.15328e-126	0.220311	2.07789e-06	-0.222274	6.47512e-18	-0.386633	4.31063e-115	-0.012582	0.13357	0.161035	3.59481e-13	0.854422	6.98364e-136	-1.06515	5.14085e-70
ENSG00000116560	0.289962	0.0015945	0.429311	3.27907e-75	-0.600145	4.29742e-10	-0.551154	7.65268e-29	-2.46781	3.8604e-289	0.202118	4.94521e-05	1.04114	3.59481e-13	1.1515	1.44386e-80	-0.844697	1.08307e-27
ENSG00000102144	0.30077	0.000111744	-0.919342	1.19375e-105	-2.335	8.22873e-273	-0.681428	7.53373e-22	-0.922217	2.44865e-83	0.368212	1.33875e-11	-0.667259	3.61715e-13	0.0516302	0.0735509	-1.75357	1.42935e-104
ENSG00000176915	0.0499958	0.107707	-0.106326	7.57284e-08	-0.479179	1.46122e-76	-0.0799534	1.67279e-11	0.0357535	0.141104	-0.0683183	1.37588e-07	0.383157	3.62795e-13	0.603734	5.43792e-61	-0.325015	1.43968e-17
ENSG00000188243	-0.119277	0.189337	0.0293036	0.000951929	-1.89904	3.08378e-55	-0.21911	0.0800869	-1.85129	4.1578e-85	0.191892	0.0849054	1.52082	3.71787e-13	1.15049	2.48814e-69	-2.08964	5.31588e-68
ENSG00000075336	0.0231614	0.323642	0.00723414	0.42771	-0.011932	0.422481	-0.145732	2.20341e-09	-0.296476	1.1912e-28	0.0165481	0.280477	0.448566	3.76211e-13	0.38968	7.07672e-33	-0.541218	1.07223e-43
ENSG00000125826	-0.14275	0.0290142	-0.246013	2.57522e-19	-0.422598	1.59152e-09	-0.419359	1.25818e-10	-1.43433	3.75107e-147	-0.325351	3.1589e-08	0.627127	3.76494e-13	0.70751	4.49565e-57	-1.21637	8.65298e-74
ENSG00000197724	0.360461	8.56071e-05	0.461457	2.65645e-34	-0.207194	2.84461e-06	-0.217534	1.14536e-24	-0.235468	7.47663e-14	0.0595519	0.00449131	0.505048	3.78101e-13	0.81505	1.21699e-75	-0.612307	9.07495e-70
ENSG00000163171	0.122256	0.0876558	0.664765	1.91952e-80	-0.0851828	0.0114044	0.00169585	0.469301	-0.235987	1.15814e-19	0.105108	5.34525e-06	0.551229	3.81111e-13	1.21402	4.98408e-98	-0.535674	2.68388e-32
ENSG00000102781	0.329683	5.07701e-05	0.575353	4.77694e-54	-0.165735	3.78656e-05	-0.0819259	4.34105e-12	-0.334544	1.50792e-122	0.00472091	0.381479	0.382913	3.822e-13	0.419631	2.46219e-43	-0.61568	1.27144e-74
ENSG00000031823	-0.0593372	0.0713312	0.0608319	0.00714399	-0.469882	9.9674e-30	-0.242679	2.96029e-22	-0.226986	2.95872e-14	0.111465	4.66146e-05	0.387063	3.82677e-13	0.659292	2.78429e-71	-0.636986	3.62576e-70
ENSG00000177830	-0.438497	1.81583e-06	-0.849047	4.48073e-102	-0.982261	2.16131e-52	-1.61228	2.52964e-63	-0.680672	5.45639e-47	0.0260515	0.323235	0.648593	3.91547e-13	0.743621	1.19074e-61	-1.35436	2.79631e-65
ENSG00000156804	-0.491053	0.000602487	0.58072	2.64248e-31	-0.131516	3.60048e-19	-0.0644579	6.14089e-17	-0.617851	9.10634e-206	0.0410463	8.89061e-05	0.227216	4.05951e-13	0.693628	5.97992e-110	-0.481434	1.33472e-98
ENSG00000146701	-0.237689	0.000606521	0.321589	5.31596e-55	0.289411	0.00469956	-1.27645	7.50474e-30	0.278295	1.31855e-05	1.3249	5.78209e-27	0.924283	4.06849e-13	0.988715	5.7576e-69	-1.65323	2.53952e-71
ENSG00000204237	-0.0471817	0.230728	-0.513832	2.07312e-41	-1.16627	6.38742e-44	-0.663894	5.54881e-12	-0.522064	3.84636e-23	-0.248148	0.00117061	0.694847	4.06987e-13	0.368914	1.59262e-22	-1.42645	2.39312e-67
ENSG00000124562	-0.17432	0.0184308	0.307083	2.01223e-34	0.395794	7.64119e-05	-0.736621	5.64037e-10	-1.31129	8.3428e-81	0.190537	0.0662089	1.24362	4.09665e-13	1.21684	1.06764e-86	-1.47696	3.00966e-61
ENSG00000110871	-0.170385	0.00769732	0.0108511	0.357745	-0.577093	1.13921e-16	-0.365908	7.35837e-12	-0.608822	1.74444e-56	0.0309684	0.281537	0.597129	4.13376e-13	0.89363	5.87474e-73	-1.11513	2.25267e-67
ENSG00000160813	-0.0968665	0.129095	0.028303	0.120535	-2.09085	2.71113e-195	-0.854615	3.82953e-22	0.00495381	0.467734	0.488522	2.57834e-07	1.00148	4.22301e-13	0.598086	1.55243e-39	-0.963966	1.23756e-33
ENSG00000148840	-0.00936109	0.455689	0.327134	1.42985e-19	0.00876377	0.386552	-0.106536	3.36143e-07	-0.258891	1.79975e-24	0.144734	5.05797e-09	-0.187684	4.23017e-13	0.965405	5.11827e-118	-0.435584	3.46345e-50
ENSG00000065802	0.0735431	0.106551	-0.0551395	0.0442081	-0.373364	1.79587e-59	0.0248802	0.140583	-0.207909	3.96557e-57	-0.00298549	0.421468	0.180078	4.26903e-13	0.88205	9.18963e-115	-0.437499	2.63458e-60
ENSG00000205423	0.19782	5.76565e-05	0.601864	6.38721e-44	-0.323489	1.28631e-12	-0.130046	1.19154e-20	0.532818	1.74276e-41	0.140939	3.5374e-08	0.433694	4.28213e-13	0.949284	1.90113e-93	-0.527711	1.28669e-54
ENSG00000176853	0.0756032	0.093058	-0.103977	0.00145289	-0.526039	6.04916e-88	-0.16242	5.20767e-31	-0.303197	7.78232e-17	0.0339181	0.00236389	0.388784	4.29168e-13	0.911089	1.22069e-106	-0.204363	8.28193e-11
ENSG00000065526	0.51887	3.32157e-05	0.655798	5.80306e-88	-0.457392	2.48981e-23	-0.146459	8.16087e-21	-0.442386	9.08092e-44	0.0378164	0.0109954	0.598589	4.32756e-13	0.882185	1.06645e-73	-0.737471	1.9371e-58
ENSG00000108639	-0.528671	7.73817e-05	-0.402435	9.18081e-18	-0.0212338	0.314773	-0.225252	8.52217e-16	-0.16821	2.95772e-28	0.15541	2.37961e-06	0.131022	4.33147e-13	0.708816	8.60314e-102	-0.862392	2.17505e-82
ENSG00000109445	-0.166072	0.0209093	0.238486	3.10775e-17	-0.396099	1.65006e-07	-0.502943	1.49487e-21	-1.06881	6.92289e-147	0.443332	5.22633e-16	0.648611	4.34195e-13	1.04511	4.68268e-85	-1.07381	2.21258e-63
ENSG00000112531	0.200249	0.0707505	0.541821	1.16361e-56	-1.26646	7.59613e-70	-0.118931	2.14677e-10	-0.0497628	0.144927	0.0750242	0.00237631	0.873051	4.39701e-13	1.17326	5.77963e-97	-0.573645	8.48972e-38
ENSG00000135679	0.0220646	0.402271	0.0947414	2.01278e-05	-0.977286	3.21095e-53	-0.195202	2.99577e-23	-0.757711	8.6325e-91	0.0734332	1.95907e-08	0.545231	4.39788e-13	0.919358	3.245e-80	-1.11125	7.69437e-73
ENSG00000068323	-0.0921936	0.132236	-0.26936	8.93844e-11	-0.24545	6.37549e-15	-0.166474	3.1102e-15	0.103329	0.00180966	0.00614119	0.365119	0.262731	4.46048e-13	0.717514	9.35569e-89	-0.647996	8.04066e-90
ENSG00000090263	-0.236511	0.00404524	-0.667879	1.19013e-80	-1.68096	6.1506e-115	-0.281601	0.00068998	-2.56386	3.21602e-254	-0.32758	0.0010539	0.813279	4.47884e-13	0.488991	6.45085e-31	-2.54841	1.49666e-118
ENSG00000146834	-0.186802	2.29902e-05	-0.21975	1.89131e-07	-0.464528	9.78409e-30	-0.262327	1.19167e-14	-0.219427	9.55018e-10	0.0618503	0.0263504	0.508354	4.52508e-13	0.467457	4.47346e-48	-0.70541	8.49742e-58
ENSG00000133069	0.493806	7.99236e-05	0.581405	6.13425e-38	-0.200591	9.89071e-30	-0.0353991	0.0351372	-0.225286	1.51536e-58	0.148245	1.1711e-06	0.300993	4.52665e-13	0.237331	2.68128e-20	-0.312591	5.65337e-77
ENSG00000103064	0.0593306	0.405041	-0.699972	1.13639e-57	0.00067243	0.492879	-0.234589	8.83165e-19	-0.0805862	1.4555e-06	0.0559925	0.00110596	0.161041	4.53043e-13	0.464776	1.96344e-62	-1.02521	2.97615e-73
ENSG00000256229	0.120142	0.0630057	0.695185	1.61351e-43	-0.541481	2.29717e-100	-0.110271	4.69766e-34	-0.0830961	0.000873389	-0.0461147	0.00182912	0.393738	4.53972e-13	0.59745	1.9759e-65	-0.524942	3.54866e-60
ENSG00000050405	-0.230004	0.0329094	-0.117565	0.000428319	-0.345342	1.11893e-20	-0.0438817	0.000226187	-2.30714	4.69337e-259	0.0297194	0.0725537	0.618644	4.6074e-13	1.3093	5.16547e-107	-0.610058	1.43108e-52
ENSG00000149100	-0.0883878	0.229557	0.332814	1.94781e-54	-1.07285	7.73738e-52	0.331863	1.67325e-05	-0.279672	1.72831e-09	0.340584	2.19071e-06	0.65741	4.66536e-13	0.794167	2.07223e-55	-1.73885	3.32201e-100
ENSG00000141971	-0.183774	0.00225253	-0.0793084	0.00132777	-0.701946	1.72465e-27	-0.19641	0.0016477	-0.814509	2.10856e-70	-0.0129973	0.420082	0.625929	4.77642e-13	1.06602	7.82297e-94	-0.720648	7.95602e-31
[truncated: 7,142 more rows]

## Sheet: Top 200 DE genes per cell type
CN-NEU	AS	BRC	PGC	11	NEC	CBC-INTER
[truncated: 200 more rows]
