# Supplementary material for: BEDwARS: a robust Bayesian approach to bulk gene expression deconvolution with noisy reference signatures
Source: Genome Biol. 2023 Aug 3;24:178. doi: 10.1186/s13059-023-03007-7 (PMC10399072; doi:10.1186/s13059-023-03007-7)
Supplement: Supplementary file 4 — Additional file 4: Table S5. Cluster of genes identified by Kmeans clustering based on the pattern of genes’ differential expression across the cell types for DPD deficiency. Each column represents the genes belonging to the same cluster. [file 13059_2023_3007_MOESM4_ESM.xlsx]

## Sheet: genes_percluster_kmenas
Cluster 0	Cluster 1	Cluster 2	Cluster 3	Cluster 4	Cluster 5	Cluster 6	Cluster 7	Cluster 8	Cluster 9
DPM1	GINM1	BAD	TSPAN6	FUCA2	POLR2J	MSMO1	TSR3	GPM6B	SLC25A5
GCLC	TAF11	NDUFAB1	TMEM98	STPG1	PSMB1	IDI1	CD9	RPL18	HSF2
NFYA	RHOA	CYBA	GGCT	ENPP4	RPS20	KCNQ2	DCN	TRMT11	PSMA4
NIPAL3	ENO1	AKR7A2	CCDC124	SEMA3F	STRAP	DCX	GABARAPL2	RPL31	ASNS
LAS1L	NDUFB7	MPC1	TRAPPC6A	CYP51A1	RPL26L1	FDFT1	ZIC2	FAM50A	UBE2T
ANKIB1	EIF3J	SLC25A3	LYPLA2	RAD52	AP2S1	DOK5	HSPA5	MRPS34	EIF3I
KRIT1	RPS16	FBLN1	ZFYVE16	HECW1	LIMA1	EEF1A2	NNAT	BAMBI	IGBP1
LAP3	CDC37	DNAJA1	HOMER3	SNX11	PHPT1	CHRDL1	PKM	HNRNPM	PHF5A
HS3ST1	PFN1	PPP1R15A	NDUFB4	DBNDD1	EIF4B	SFRP1	PFN2	RBX1	VRK1
MAD1L1	MDK	DYNLL1	HSD17B10	ALS2	LAPTM4A	EIF3E	XRCC5	DHRS7	CCNB1IP1
LASP1	CD81	BLVRB	ACADVL	CFLAR	ERLEC1	PTPRZ1	APLP2	NKAIN4	PFDN4
M6PR	MRPL51	MRPS33	SRI	NDUFAF7	LMAN1	ARHGAP21	TMED2	CHMP4B	SQLE
ICA1	C12orf57	NDUFB2	CAPZB	RBM5	ACTB	RASD1	MT3	MAP1LC3A	FAM32A
ARF5	C1orf54	MYL6	GTF2I	MTMR7	HSP90AA1	MDFI	GNAS	PLS3	LHX2
POLDIP2	MTIF3	CIRBP	HSPB11	SARM1	PCNP	HMGCS1	TMEM230	PGK1	SMC3
PLXND1	RPS10	TIMM13	PIBF1	FKBP4	GSTP1	GCA	PEBP1	STMN2	EIF1B
AK2	ALKBH7	GADD45B	HADHA	ARHGAP33	FTL	RND3	PSME1	BNIP3L	FANCL
KDM1A	RPL36	TOMM22	CHMP5	ST7	BAX	CCNI	TMED1	SNRNP70	MORF4L2
RBM6	LSM7	TIMP3	HSD17B14	DVL2	AAMDC	CCND2	PCSK1N	RPS19	CKS2
CAMKK1	LGALS3	ERH	KIF9	DHX33	CPXM1	SOX4	NME4	RPL18A	SNRPB2
RECQL	TPT1	PSMB5	RPLP0	GCFC2	FUS	GADD45G	METRN	PON2	EIF2S2
ARX	HNRNPA1	NFKBIA	NAT14	CROT	HSP90AB1	MEIS2	EMC2	AP1S1	COX7B
SLC25A13	RPL35	PSMA7	LAMB1	IBTK	DDT	EMX1	EEF1D	RPL28	RTN3
CDC27	TUBB2A	CST3	SPAG7	ZNF195	SNRPD3	IGFBPL1	ECH1	PSMB3	MYCN
HCCS	RPLP1	MYL12A	SLC22A17	MYCBP2	ST13	HMGA1	PTN	RPL19	NUSAP1
UPF1	SERPINH1	PLP2	COMT	ITGA3	FCGRT	ASCL1	HSPB1	RPL34	RTF1
THSD7A	LAMTOR1	BEX4	TMEM14A	ZFX	OAZ1	HES6	ZNHIT1	RPS13	FNBP1L
LIG3	MARCKS	NME3	CBY1	TMEM132A	C19orf53	ABRACL	DDX5	VPS29	NDUFB10
RPAP3	VPS28	MPG	PSMA3	ZNF263	PDCD5	EIF3H	SPARC	VEGFA	PFDN2
CIAPIN1	HTRA1	PLD3	PABPN1	MAP3K9	TMEM59L	NFIB	FAM162A	RNF7	RHOB
FAM214B	PPP1R14B	RABAC1	EMC9	RALA	CHCHD2	PEA15	HES1	GNAI2	TAGLN3
PRKAR2B	YIF1A	CLEC11A	PNN	FARP2	PCOLCE	FABP7	IFT57	RPS15	NONO
MSL3	RPLP2	TMEM205	PLTP	DBF4	SEC61B	CENPV	WLS	RPL22	FEZF2
CREBBP	ACTG1	WDR83OS	BMP7	ARHGAP44	UBE2S	TUBA1A	PRDX6	RPS25	CCSAP
WDR54	P4HB	TMEM147	PRPF6	CDKL3	WSB1	NEUROD2	CTSD	RPL21	EIF4A2
KMT2E	MT1X	C1QBP	WFDC2	PAFAH1B1	PMP22	ENC1	SPCS2	RPL5	TMSB15A
RHBDD2	ISG15	NDUFC1	SMARCA1	KIAA0100	CPE	CSRP2	RAB32	RAB9A	UBXN1
SOX8	RPL23A	GAPDH	MAGED2	GAS7	PTGES3	ARL4D	NDUFA8	EEF1E1	ARPC5
FBXL3	CEBPD	TPI1	PSMD7	PAX6	ATN1	SOX11	IFI27L2	TM9SF2	CCDC112
PDK2		SRSF9	STUB1	DNAJC11	LDHB	NEUROG2	NPC2	C1orf61	PTTG1
LAMP2		TMEM14C	QPRT	SYN1	SRSF3	ZBTB18	A1BG	DYNLRB1	INSM1
GGNBP2		SNX3	MAZ	CDKL5	SLC39A7	SSTR2	ZCCHC17	PALLD	RPL4
GDE1		DNPH1	CA2	CDK11A	DAP	EIF4EBP1	CISD1	SSBP4	KPNA2
SYNRG		COX7A2	LAPTM4B	NADK	DPYSL3	SBK1	P4HA1	RPL27	TCEAL7
AP2B1		ATP6V0E1	NUCB1	ADAM22	EEF1B2	TCF4	NT5C	SDF2	RPL36A
SPATA20		SPCS1	STX10	CELSR3	SRSF7	HES5	IFI6	PTPRA
CACNA1G		IGFBP2	POLR2I	SS18L2	COX7A2L	POU3F3	SDF2L1	TCEAL4
ETV1		HSPE1	ETFB	MGST1	SUMO1		POMP	YWHAQ
AGK		PARK7	CAPS	CRY1	GPX7		BEX1	HILPDA
PHTF2		LAMTOR2	COPE	PKD1	SFPQ		LDHA	LMO2
IFRD1		PRDX1	PDAP1	MAPK8IP2	MFAP2		GOLM1	RAC1
COX10		CNN3	AK1	RHOBTB2	DUSP1		ISCU	MRPL47
GTF2IRD1		NENF	NPM3	HEATR5B	TCP1		TXN	RPS6
PAF1		HMGN3	CUEDC2	CSDE1	PMEPA1		HINT2	RPS24
VPS41		MYL12B	CCDC47	TENM1	PPDPF		TMEM14B	TSPAN3
ELAC2		NDUFB3	MRPL27	DYRK4	FOSB		COX17	MAP1LC3B
PNPLA4		SET	IFT20	ZNF200	SNRPD2		GCSH	RPS2
ADIPOR2		PAIP2	RAB34	CLCN6	RRBP1		RGS16	MIEN1
MARK4		GTF3A	OCIAD1	MKS1	ROMO1		PDIA6	RPL13A
ST7L		PRDX4	DNAJC4	ABHD5	RRAS		CETN2	ATP1B1
RPUSD1		EBPL	CCND1	RNF216	EMC6		ALDOA	ILF2
LUC7L		PFDN5	C11orf58	TTC19	ATP6V1F		DBI	CALM2
PIGQ		MEA1	ARPC3	DPF1	CALU		MSX1	RPS27A
JARID2		MT2A	CUTA	SYT7	APOC1		C4orf3	RPL32
CYTH3		NDUFA1	CCNG1	LARS2	RBM39		ANXA5	RPS3A
SYPL1		SNRPB	SKP1	TMEM159	COX4I1		NUDT2	RPL37
SPAG9		COX6B1	DGUOK	MBTPS2	NDUFA2		IFI27L1	NHP2
AASS		PRDX5	UNC50	EXTL3	NXT1		SMCO4	BOD1
MPND		ECHS1	ODC1	UBR7	MRPS36		PCBD1	RSPO3
NFIX		ZFP36	CACYBP	MAP4K5	COL4A2		VKORC1	C7orf50
ST3GAL1		DGCR6L	ATP6V0B	PSMC4	CDK4		HINT1	CCT6A
MED24		CDKN1C	ERI3	MAN2B2	MED4		DCXR	RPL10
SEC62		GAMT	STMN1	PGM3	IL11RA		EMX2	RPL7
UBE3C		PGLS	CTNNAL1	RWDD2A	MTCH1		TMEM126A	REXO4
REV3L		RAMP2	SLIRP	RNF14	RSL24D1		CXXC5	RPL7A
FAM76A		SEC61G	CYSTM1	UFL1	GTF2A2		ID4	RPS3
VTA1		EIF5A	MRPS14	CCDC88C	COL6A2		VEGFB	PPP4C
BAZ1B		BTG1	KHDRBS1	MATR3	EVA1B		NDUFA11	MZT2B
RANBP9		TMEM258	CAPNS1	SRCIN1	HDGF		BNIP3	GJA1
SPRTN		BLOC1S1	COX7C	RALBP1	SRP9		DPP7	RHOC
ZNF207		ITM2C	PIN1	AGPS	ARF1		FAM89A	EEF1A1
UQCRC1		ITM2B	PNKD	ZFP64	GUK1		GLRX5	SON
STARD3NL		ATP6V1G1	ATF4	AQR	ARL6IP5		PTTG1IP	PTMS
NCAPD2		PSMB7	MTX2	FHL1	NDUFS6		PGP	PPP1R35
IFFO1		ANP32B	TXNDC17	GRAMD1B	ZMAT2		SIVA1	RPL8
NISCH		TUBB2B	NEDD8	RB1CC1	PNRC1		NDUFA4L2	RPL26
FUZ		IER3	MRPL34	AKAP11	IGFBP3		NMB	RPL29
IDS		GCHFR	UBAC1	DERA	NDUFB11		CALM1	RPL9
LRRC23		ATRAID	BEX2	GCLM	FAU		OSTC	SPRY1
SCMH1		ZCRB1	COX16	CCDC28A	ITGB1		CCDC167	NDUFAF2
FYN		SERF2	TIMM10	TOMM34	CWC15		CENPW	NDUFS4
HIVEP2		SRP14	ARGLU1	SEC63	C12orf45		HLA-C	TRA2A
MRC2		SEC11A	CTSL	KPNA6	MMP14		PSENEN	RPS14
NME2		SAT2	PRADC1	KCNG1	WASF2		HLA-A	FABP5
TSPAN9		PSMB6	NDUFB5	POU2F2	C1R		CLIC1	SPTSSA
BTBD7		SH3BGRL3	UQCC2	TBPL1	LMNA		OST4	TSC22D4
AKAP8L		TMCO1	ANXA7	SLC39A9	MRPL55		HSBP1	RPL13
MBTD1		JTB	IDH1	FAM13B	FSTL1		HLA-B	RPSA
UTP18		RAB13	NUDT7	ZCCHC8	RPL22L1		C19orf81	UQCRFS1
PTBP1		EPHX1	TCF25	LRRC7	NSA2		MRPS6	UPF3A
PIK3C2A		SNRPG	TOB1	FUT8	CAMLG		TMEM141	ATF5
WIZ		HSPD1	ARHGDIA	PIAS1	YWHAZ		MRPL12	PRELID1
RABGAP1		HIGD2A	ANAPC11	MAP2K3	ZNF503			PCBP1
PPP5C		DYNLT1	TXNL4A	PEX3	GHITM			RPS9
CEP68		NDUFB9	UFC1	TBC1D23	CRABP1			TRH
MAP4K3		GSTO1	ANP32E	MYOM2	RPL27A			HOPX
GABRA3		TIMM8B	UBXN4	USP2	MFAP4			RPS21
ERCC1		ZFP36L2	MANF	NSUN2	IGF2			RPS7
ELOVL5		HNRNPU	CISD2	MFAP3	TPM4			GAP43
CALCOCO1		BTG3	SURF1	MRI1	GPX4			RPL38
SLC25A39		RRAGA	SURF2	MAT2B	ARF4			TOMM20
MVP		UQCRB	NTMT1	CLEC16A	UBB			TMEM167A
NUB1		PSMB4	MSRB2	RAI14	TMED10			RPL15
CLK1		BTG2	FUOM	PNKP	PA2G4			MARCKSL1
POLR3B		CSTB	B3GAT3	PHLPP2	CEBPB			BANF1
HEBP1		MAGOH	TM7SF2	RTN4R	TRMT112			DRAP1
ZC3H3		CCT3	TMEM219	LSG1	GOLIM4			LY6H
CAPN1		THOC7	TMCO3	TDP1	DDIT3			TALDO1
MDH1		UQCRQ	SAP18	MED17	LSM1			C18orf32
SLC30A9		COX6C	NDUFC2	DCUN1D1	ATOX1			JUN
COX15		HSP90B1	CFDP1	TRIT1	NDUFV2			RPS27
YAF2		PDIA3	UCHL1	CUL7	MRFAP1			HIGD1A
ZMYND11		SRRM2	GTF3C6	OFD1	GADD45GIP1			SOX2
BID		TMEM208	RER1	WDR37	TCEAL8			RPL35A
XYLT2		PPIC	MRPL17	CTPS2	MRPL14			ALYREF
STMN4		SF3B5	TMED4	FAM214A	C1S			RPS23
NUDCD3		SCAND1	TAGLN2	TPR	ANXA2			HES4
GLT8D1		PGAM1	DUSP23	KIAA0556	CBX6			RPL14
ATP2C1		TBCA	PSMD4	DTNBP1	ZFP36L1			NACA
RUFY3		BSG	FNDC5	SCML1	NDUFA13			RPL37A
CNTN1		COPRS	C9orf116	FAM184B	COL4A1			RPL12
WWTR1		CHCHD1	SQSTM1	USP28	SUMO2			RPS4X
ATP1A2		UQCRH	FLYWCH2	HDAC9	S100A13			RPL10A
TTC27		CCDC85B	JAK1	RRM2B	PPIA			RPL39
PHLDB1		AURKAIP1	DPY30	ZNF800	LAGE3			LSM2
SYT13		SSNA1	BOLA3	GUCA1A	SERTAD1			ZNF580
ZRANB1		COX8A	BDH2	R3HDM1	TAF13			RPS29
NCDN		CDC26	SAP30	ERCC8	TPM2			ZSWIM7
MNAT1		METRNL	STOML2	ADAMTS6	TUSC1			RPS18
SPAST		POLR2L	ZNF22	ARID1B	HMGN2			RPS28
OSBPL5		COX14	PRDX3	PPP1R3F	COL5A2			MIF
RNF10		TUFM	ISCA2	HEXB	HLA-E
ZNF839		EIF3K	DPCD	JKAMP	TMEM256
ZDHHC6		DPM3	ANAPC16	LETMD1	MRPL20
RNH1		CALR	C11orf74	SLC4A8	DDOST
NDUFS1		LSM10	ENDOG	THOC3	ATXN7L3B
ERP44		SNRPE	TRAPPC2L	PLEKHA5	EID1
ALAS1		NOP10	ECI1	RRP12
GLRX2		ARL6IP4	NUDT16L1	AP5M1
SNAPC1		NDN	DDIT4	TRAPPC3
PLEKHO1		SMDT1	LMAN2	PTPRN
UBR2		MRPL54	CNBP	KIF1B
RRAGD		NDUFB1	LSM3	TBC1D22A
PHF20		UQCR10	NDUFA3	SYNE2
TYMP		SOCS3	MRPL36	GALC
NCAPH2		NDUFA12	ZNF581	EIF2AK2
RNASET2		NDUFA6	CLSTN1	USP36
AGPAT4		CIB1	VAT1L	PUM2
BTN3A1		KRT10	PRNP	MRPL43
IFNGR1		MRPS21	GNB2	ZNF280C
B4GALT7		NDUFA4	FIBP	GDI2
VEZT		HMGB1	MRPL52	MTA3
BRD9		MYL6B	CFL1	USP13
SNX1		TOMM7	MZT2A	MXD1
BCLAF1		PSAP	FAM174A	CTDP1
TFB1M		C1orf122	MRPL11	PTPRU
RABEP1		DDRGK1	HRAS	BCAT1
HMGB3		UBL5	CLTB	TNK2
NUP160		FIS1	TMEM70	MON2
GRN		RPL41	SWI5	ZNF112
RANBP3		PET100	PXMP2	ELMO2
ARID4A		TMA7	MAGEF1	VMP1
PNPLA6		GPX1	MLF1	SEZ6
IFT88		MRPL33	NDUFAF3	SPHK2
ABCF2		ABHD14A	P4HTM	MTMR1
UBA6		CHCHD10	CTXN1	RNF4
GAB2		BRK1	COX5A	LIMCH1
ATP6V0A1		FXYD1	TMEM107	DMRT3
SLC4A7			CYC1	ST3GAL6
APBA2			C1orf194	LPAR2
RNF19A			METTL23	CTSA
SH3YL1			COA4	SNX24
FAM136A			IDH2	DDX20
VCL			MRPS16	UHRF1BP1
NSMAF			RWDD4	GNAI3
TIMP2			NUDT14	WDR3
RFC1			COA3	WDR18
CUL3			CLDN5	ANKRD44
ZZZ3			ADRA2C	ZC3H15
TUBG2			TMED9	SNAP91
FBXO42			RPS27L	TBC1D1
BOD1L1			TMEM179B	CDK13
TRIO			MRPL40	MTHFD2
VCAN			BCAP31	PDE4A
SPDL1			KLHDC8B	SMARCD1
STAU2			ANKRD37	NFYC
PHF23			AKAP14	EML1
INPP4A			RPS19BP1	THUMPD1
TNC			NAP1L1	KIF26A
THAP3			MAGEH1	MTFR1
SPATA7			MORN2	FECH
CAPG			ARL4C	STOML1
CTNNA1			LAMTOR4	DNTTIP2
PHKA2			COMMD6	TRO
CNTLN			MPHOSPH8	DHX8
EPHA3			TUBB	PRKCZ
GEMIN8			TCEAL3	IARS2
PREX2			GSTK1	NAV3
YTHDC2			APRT	PDZD4
ATP6V1H			FAM229B	HDAC4
POLR2B			MRPS18B	HEATR6
C12orf4			SYCE1L	TFE3
WWC3			DNAJC19	ACSL4
MAP4			TCTEX1D2	INPP5A
GOPC			ARL2	FTSJ1
TSPAN17			VDAC1	ATP11A
NOP16			NDUFS3	POLR1A
CC2D2A			LEPROT	RASGRP2
SNX29			DDAH2	PSME4
LMO3			ARL16	PPP2R5B
MRPS10			PHB2	SDK2
RSF1			C5orf49	NUP133
VPS13D			TSTD1	RORA
CELF2			CKLF	MAPK6
FAM120A			HSBP1L1	GNB5
COL9A2			C12orf75	TMEM260
H6PD			SMIM20	SMG6
VAMP3			CNPY2	EXOC5
PER3			GTF2H5	NDST1
LTBP1				EIF2B3
RCN1				RAD18
RFC2				NCK2
CLPTM1L				MGAT4A
NEDD4L				RPS6KA2
PTCD2				VASH1
DKK3				SEL1L
MCUR1				DAZAP1
MAPK9				HLTF
BCAR1				CPSF1
FAM160A2				SLC6A15
HERPUD1				PRKACA
PIK3CB				ACTN1
HEBP2				PTPN18
MPHOSPH9				SPEG
SIKE1				LNX1
FNIP2				MPP5
TTC17				MARK2
FOXN3				CHFR
MRTO4				P4HA2
USE1				NFATC3
ANAPC4				NDE1
THRAP3				TMEM38A
ARID4B				IKBKG
OPN3				SCARB1
SDCCAG8				CLCN4
ATP9A				NLE1
FAM168A				IGF2BP2
NOP58				FRY
SZRD1				CLNS1A
KCNH2				PPP2R2C
CUL1				EED
FAM114A2				SNCB
CYFIP2				MGLL
TAB2				BCS1L
KMT2C				NUAK1
ZFR				DPP8
PHF21B				ZNF532
RC3H2				ZZEF1
PCGF2				SEMA3A
DCBLD2				SEMA3C
SOAT1				ACAT1
ATG5				CELSR1
PITHD1				ADD2
ATP11B				VPS9D1
CDK14				FNDC3B
SEC61A1				FOSL2
PPP1R12A				CACNG4
CAMK2B				FSCN1
CROCC				DLG1
POLR3E				RAB7A
ATP2B4				SEC31B
ZC3H11A				EXOSC7
RIOK2				KIFAP3
YIPF1				RBM7
NDC1				BAZ2A
FLYWCH1				PTPN23
UNKL				MLH1
ALDH18A1				PLXNA2
TARBP1				ANKRD13A
CDK17				TPD52
DNAJC25				PAG1
SLC2A3				GPATCH1
PSD				ARHGEF1
YBX3				DGKD
WNK1				CTTNBP2
CCAR1				ACTL6B
OGFR				TOP2B
SNRNP40				PPP1R12B
COL11A1				DNAJC10
QSER1				USP33
ACAA1				EXOSC5
HDAC7				LRCH4
LZTS1				FAM76B
NCKAP1				SIRT6
MRPS35				GPR137B
SFSWAP				AMPH
GPBP1				MCCC1
CS				NEBL
APPBP2				ACER3
CA11				UBE2K
ISOC2				PIK3C3
U2AF2				ADCY2
EPN1				PPP2R5C
MED29				GNB1
ZNF275				MLLT10
GPC1				ADCYAP1R1
HAGH				TNRC6C
TM7SF3				BRINP1
SPA17				TP53INP2
CDON				TOLLIP
TAF2				THOC1
HIPK2				FKBP7
TNPO3				OSBPL6
RFXANK				PGM1
TMEM161A				DNM2
SUGP2				EPB41L2
SLC12A2				RIMS1
CNN2				RABL2B
SNCAIP				EPHA6
BTBD1				SESN1
PMS1				KCNN2
HMG20B				PSEN1
ANKS1A				MOK
AP3D1				RBL1
SLC9A3R2				AP4E1
NTHL1				OSTM1
IPO5				CDH7
OAT				ZNF510
PKN2				ZNF506
ADAT1				AACS
SPEN				PHLPP1
MAP2K4				FAM135A
SLK				GEMIN5
CYB5R4				SEMA5B
SEC61A2				GSK3B
TLE2				TRPM3
ASB1				PALB2
FAM107B				BCKDHB
FOXJ2				ULK2
YBX1				PLOD1
PPP2R5A				NUFIP1
CTNNA2				OXCT1
ELAVL1				RRAGB
DIP2B				ZNF324
KDM4A				ZNF446
ZNRD1				PPIE
MPPED2				ZMPSTE24
ZBTB11				STARD7
ATXN3				AGBL5
GOLGA5				EFR3B
FGFR2				MAPRE3
LRRC40				BCORL1
ISOC1				ATRX
MSANTD3				SCAMP1
ATG2B				PREP
ARFGEF1				WDR47
MYO9A				IGSF9
PFKP				MGST2
KLF6				POMGNT1
NEO1				MAST2
TRAM1				NFX1
TNFRSF1A				DIMT1
CACNB1				EPDR1
EVI5				ALG9
DHX29				MTMR2
METTL22				SRRT
TP53BP1				NLK
RRP15				GNAO1
SYT1				OGFOD1
IDH3G				SH3BP2
ROGDI				PIR
ROCK1				ALG6
CBFB				EDEM2
HYAL2				TPX2
RASSF1				DOCK9
FGFR3				CRLS1
COASY				PPP1R13B
PLEKHH3				ATRN
MEF2A				EBF4
OTUD5				LZTS3
TBC1D25				XRN2
GPKOW				MAPKAPK5
GRIPAP1				SLC23A2
REEP1				DZANK1
IP6K2				SIRT4
SRBD1				KIF16B
CYFIP1				CHGB
KIF2A				BRAP
SIRT2				RBM41
MAST4				MLF2
NUCKS1				DDX24
VPS35				ZBTB25
DNAJA2				LTBP4
FUNDC1				PCBP4
KIAA1107				YPEL3
ATP1B3				MAEA
LRP6				PDCD7
PHRF1				SPG21
NUCB2				GNPTG
SLC44A1				ZNF268
DGCR2				GOLGA3
RNF126				CERS4
MNT				PDPR
ZXDC				GLG1
JMJD6				DLL3
POLB				RBM27
WIPI1				PUS7
GBA2				NRCAM
AP3M2				DLD
ST6GALNAC2				WDR7
PABPC1				SEL1L3
CSNK2A2				ALKBH5
TCOF1				ORC6
CDC42				SLC17A6
ATP2B1				SLC7A8
MAP4K4				OSGEP
WDR1				SCFD1
SNX13				G2E3
ING3				GEMIN2
ATP6AP1				EZR
TCF3				MFSD11
TRIB2				DPYSL2
MBD3				NUP50
FAM3A				HDAC6
PDCD2				AAAS
RDH11				CBX5
EPN2				NUP188
ALDH3A2				CRAT
TFRC				SH2D3C
SREBF1				CWF19L1
AFF4				SEMA4G
UBE2D1				IKZF5
RHOBTB1				SRPK1
SMC1A				SIRT1
TRNT1				JAK2
FBXW11				ACOT7
ACAP1				CDC7
CRMP1				ABLIM1
DERL2				RAB18
AP1M1				MZF1
XRCC1				MYO9B
ALPK1				CATSPERG
SDHA				STX1B
SMARCE1				SETD1A
KDM5A				EFNA2
PPP2R3A				MTAP
FERMT2				CEP170B
MAP3K13				POLRMT
ST6GAL1				TRMT2A
PICALM				KLHL22
NSF				SNAP29
CLASP1				CRKL
NOTCH3				LZTR1
TEAD2				BCL2L13
TSG101				CABIN1
CA12				SF3A1
ANO8				PPIL2
TUBE1				PPM1F
ARHGEF10L				SLC35E4
ACTR6				GGA1
TIPIN				HIRA
EIF4G3				SEZ6L
NUP37				PIK3IP1
GRAMD4				PATZ1
ZNF638				TRIOBP
SLC25A40				TTC28
TIMM21				HSCB
RASAL2				POLDIP3
ZNF37A				SBF1
MARK3				RHBDD3
FRYL				TTLL1
TMEM131				RASL10A
BCAP29				AP1B1
SART3				MCAT
MKRN2				THOC5
MCM6				RBFOX2
REXO2				TAB1
UNG				ASCC2
KLHL20				MTMR3
TRAF4				PNPLA3
NT5C2				IFT27
GPC4				SLC25A17
CAMSAP3				KCTD17
XAB2				L3MBTL2
MAP2K7				RANGAP1
TM9SF3				ZC3H7B
GTF3C1				POLR3H
PAK3				HDAC10
SNRPA				KCNK10
DYNC1I2				TRIM9
POLD3				PSMC6
UBE2A				ATP6V1D
FGFR1				AHSA1
MAP2				DAAM1
PIAS2				CHGA
N4BP2				CEP128
TULP3				EIF5
VDAC3				GSKIP
PCM1				YY1
CBFA2T2				CINP
ITCH				PSMA6
SDF4				REC8
UBE2D4				SEC23A
CLUL1				TRPC4AP
RUNX1T1				PYGB
SLC1A3				NINL
REXO1				UQCC1
SAR1A				ZMYND8
SENP1				IFT52
CIC				NDRG3
PAFAH1B3				CSTF1
OPHN1				RAE1
KIF22				MTG2
DDX1				DIDO1
STX7				GID8
KEAP1				GMEB2
SLC35C2				C20orf27
RFX3				RNF24
RIF1				ARFRP1
RAB21				CDS2
SMARCA2				POFUT1
SRCAP				KIF3B
CNOT4				RPRD1B
CPOX				DHX35
CLDND1				ACOT8
DLGAP4				CELF4
RSBN1				ZNF516
MAGI3				ADNP2
TCF7				RBFA
EXD2				VAPA
ARG2				METTL4
MEF2C				CEP76
UBA5				CEP192
CDC14B				RNMT
JMJD4				ANKRD12
DUSP12				NOL4
PCDHB4				MIB1
SMARCD3				RBBP8
WDR70				PSMD10
STRADB				ATG4A
BZW1				POLA1
C1QTNF3				ALG13
ME2				STAG2
C5orf22				ATP11C
CCNT2				SYP
EPB41L3				FMR1
DLG3				SCML2
TRAF5				TAZ
MRPL22				USP11
NFE2L1				PCDH11X
ERC1				PBDC1
XPO1				NDFIP2
RNF13				ARHGEF7
LYRM2				FGF9
KAT6A				PARP4
TNPO1				VWA8
ITGAE				TSC22D1
DIS3				ZNF629
TDRD3				CORO1A
PDS5B				LONP2
CYLD				DHODH
SLC27A5				CTCF
ZNF671				MMP15
RPS5				SMPD3
FAT1				SLC7A6OS
YTHDC1				SLC7A6
CHMP2B				WDR59
SMAP2				MON1B
NOA1				AXIN1
REST				TAF1C
SSH1				COTL1
WBP11				TSC2
NKAIN1				LMF1
COL16A1				MTHFSD
TXLNA				UBE2I
NCOA1				CRYM
KIF3C				EEF2K
RAB10				ZNF174
CAD				DNAJA3
CD59				SALL1
CD82				TOX3
TAF9				XYLT1
MYNN				RPGRIP1L
HACE1				KAT8
SEH1L				NOMO1
WDFY1				CCP110
SLC25A24				MTFMT
MAP3K4				AP3B2
ZNF213				TTC23
AKR1B1				RPAP1
CPNE3				HOMER2
RRN3				TMEM87A
CTTN				ZNF106
MTIF2				GABPB1
DDHD2				SPG11
EPS15				RHOV
CHERP				VPS18
ATG16L1				MYEF2
USP40				ZDHHC2
B4GALT1				BRF2
EIF2AK1				FZD3
SNX10				POP1
SEPHS1				IKBKB
MRPL28				JPH1
HBQ1				STK3
RBM22				ARMC1
ZFAND6				SNX16
TXLNG				ERI1
HUWE1				ERICH1
ZW10				ARHGEF10
ACOX3				KLHDC4
TRIP6				CLASRP
PIGS				LIN7B
ATXN7L3				PPP1R37
PGS1				ERCC2
PSMC5				SLC17A7
UIMC1				SF3A2
NOP14				AMH
ADD1				DKKL1
TXNDC16				DMPK
GMCL1				TBC1D17
SF3B2				PTOV1
KLHL42				NOVA2
DNM1L				OLFM2
PHACTR3				AKAP8
ERGIC2				ZNF419
TFAP2C				SLC1A6
METTL2A				POP4
CNOT3				TIMM50
PTPN4				PIAS4
DDX18				NUMBL
KHSRP				ZFR2
GNA11				APLP1
ASAP3				CACTIN
PDRG1				HNRNPUL1
EPB41L1				FZR1
ANKRD10				MRPL4
DOCK3				ATP1A3
COQ9				MEGF8
SMOX				CYTH2
FKBP1A				CARD8
NSFL1C				LIG1
C20orf194				PLA2G4C
SNX5				RAB3D
RPL6				DBP
ESF1				BCAT2
RBBP9				MIER2
ANAPC5				TNPO2
KDM2B				CACNG7
TASP1				GCDH
TRMT6				MAST1
ERP29				TFPT
ZNF302				KCNN1
GRAMD1A				PIK3R2
CDIP1				CRTC1
GANAB				ZNF574
NECAP1				GRIK5
DHX32				SMG9
RCOR1				AVL9
GPATCH2L				RUNDC3B
SPTLC1				GTPBP10
PAPOLA				ITGB8
CCNK				SP4
NUDC				WDR91
STRN4				CBLL1
MUL1				BRAT1
TFAP4				TAX1BP1
DNAJB11				CHN2
RAB11FIP3				FKBP14
PABPC4				EPHB6
MCOLN1				CASP2
USP48				WASL
EFNB1				USP42
TNRC6A				PLOD3
PLEKHG2				GLCCI1
EXOC1				PHF14
OSBPL8				NRF1
TXNL1				TMEM106B
CMTM6				CEP41
ITGA6				TSPAN13
FH				URGCP
CDV3				PRKAG2
NLRP1				CLIP2
ZFHX4				FKTN
ZC3HC1				TMEM245
RGS17				PRUNE2
ANGPT2				MEGF9
TMEM101				TLE4
CD200				AKNA
PPP2R3C				TBC1D13
HAUS4				BAG1
JPH4				APBA1
HECTD1				SETX
HNRNPC				SH3GL2
SUPT16H				ABCA2
TOX4				SHB
TINF2				ABHD17B
SEMA6A				TRDMT1
TRPM7				SEC23IP
TYRO3				UNC5B
WDR76				SPOCK2
SNAP23				MICU1
PHGDH				CPEB3
COL9A3				LARP4B
AGO1				MTPAP
RFFL				TFAM
GPATCH2				TBC1D12
ECHDC1				TADA2A
LRRFIP2				DHRS11
SEC22C				CWC25
UPRT				RAPGEFL1
CDC23				MTMR4
SUCO				RPS6KB1
MSH2				CDK5RAP3
MAP3K1				CBX1
DHPS				INTS2
HOOK2				CPD
ARCN1				GOSR1
TMEM38B				DRG2
PSMD5				FTSJ3
NANS				SYNGR2
BTAF1				CYTH1
SORBS1				EZH1
WAC				RND2
CREM				MPP2
NUBP2				SMURF2
HIVEP1				MMD
BRPF3				DHRS7B
MRPS18A				SLC9A3R1
EFHC1				TNFAIP1
CDC5L				ALDOC
ZNF184				DCUN1D4
HNRNPH3				LAMTOR3
IFT74				MAPK10
ABL1				GAR1
SH3GLB1				FRG1
PCSK5				AADAT
SCD				GALNT7
NRP1				TRIM2
PRTFDC1				FBXW7
PALMD				GLRB
OCEL1				SNX25
PSMD8				FAM149A
FBXL19				FNBP4
BCL7C				SC5D
TECR				B3GAT1
CDC34				HSPA8
POLR2E				DTX4
PALM				ATG2A
MKNK2				EHD1
ARVCF				DCPS
RANBP1				FOXRED1
ZDHHC8				NRXN2
MED15				PRPF19
CECR2				TMEM109
SMARCB1				CHORDC1
RNF215				ANAPC15
SPECC1L				GALNT18
YPEL1				CBL
PES1				KIAA1549L
MAPK1				SLC1A2
TOP3B				ELMOD1
SLC25A1				SOX6
HPS4				PRDM4
NOL12				KCTD10
SRRD				MVK
TFIP11				CSRNP2
GCAT				RSRC2
ANKRD54				ITFG2
EIF3L				PARP11
POLR2F				GPN3
PICK1				CUX2
DDX17				MANSC1
TCF20				ALDH2
XBP1				CDKN1B
RTCB				TBC1D30
JOSD1				CAND1
FBXO7				MDM1
GTPBP1				NOP2
PPP6R2				UHRF1BP1L
SUN2				COPS7A
CYB5R3				GNPTAB
DNAL4				SUDS3
LMF2				PRKAB1
PACSIN2				ST8SIA1
HMGXB4				C2CD5
TOM1				PHC1
TSPO				RFX4
TTLL12				RIC8B
RPL3				TDP2
ZMAT5				PAK1IP1
SYNGR1				SMIM8
MIEF1				NEDD9
MYH9				SERINC1
SAMM50				FBXO5
TXN2				MTRF1L
EIF3D				MAPK14
TNRC6B				MCM3
SGSM3				CD83
KIAA0930				BACH2
FAM118A				RBM24
EP300				RAB23
ACO2				KHDRBS2
TRMU				E2F3
PMM1				MED23
DESI1				ALDH5A1
CERK				B3GAT2
BRD1				FIG4
ZBED4				HECA
FKBP3				PHF1
SDR39U1				QKI
RBM23				BYSL
PRMT5				SRF
VCPKMT				CUL9
SOS2				TMEM30A
NIN				SENP6
GNPNAT1				PCDHB2
DDHD1				HARS2
CDKN3				NNT
CNIH1				MRPS30
CGRRF1				PFDN1
PIGH				FAF2
VTI1B				CNOT6
TIMM9				TTC1
GSTZ1				GABRG2
KIAA0586				DROSHA
TMED8				CDH6
SPTLC2				LMNB1
LGMN				LNPEP
SNW1				RAD50
ITPK1				ST8SIA4
PPM1A				NR3C1
HIF1A				C5orf15
SRSF5				TXNDC15
DICER1				SMAD5
ZFYVE21				CPEB4
MTHFD1				DBN1
ZC3H14				UNC5A
TELO2				CNTN3
PSMC1				OGG1
RPS6KA5				KPNA1
ACIN1				PCCB
TRIP11				ARMC8
APEX1				CEP70
EFS				SLC25A36
ARHGAP5				PDCD10
SRP54				PRKAR2A
CHD8				TFG
DCAF11				NPRL2
PSME2				CYB561D2
BRMS1L				C3orf14
GMPR2				FXR1
RABGGTA				CBLB
NFATC4				GNB4
PCIF1				IQCG
GSS				NCBP2
ABHD12				SNX4
RIMS4				PLXNA1
STK4				KLHL18
ADNP				COMMD2
TPD52L2				GORASP1
DNAJC5				PEX5L
NELFCD				KLHL24
MRGBP				SLC4A3
TCFL5				TTL
ARFGAP1				PIKFYVE
NDUFAF5				SLC35F5
TRIB3				EPB41L5
RASSF2				DNAJC27
CSNK2A1				GPD2
HM13				TANC1
SEC23B				PDE1A
PLCB4				GRB14
TM9SF4				RTN4
CRNKL1				POLE4
SAMHD1				MRPL19
NOP56				ELMOD3
MANBAL				CCT4
IDH3B				EHBP1
MAPRE1				OTX1
CDK5RAP1				CHST10
SNTA1				ZNF142
TTI1				ID2
ACTR5				NOL10
AHCY				PRKD3
DNTTIP1				DCAF17
PIGU				PLCL1
APMAP				ORC2
USP14				TRAK2
LPIN2				ARID3A
SMCHD1				EPHA4
POLI				PARD3B
RIOK3				FARSB
CSTF2				ALMS1
TBL1X				BCL9
PGRMC1				DHCR24
MID1				TNR
NKAP				TCEANC2
MOSPD1				QSOX1
WDR13				PHF13
XIAP				KIAA1324
CCDC22				WDR77
NAA10				CAPZA1
RBBP7				S100PBP
SLC25A14				RNF19B
SLC35A2				ARHGEF2
PQBP1				DNAJC6
EMD				LEPR
MAGT1				IVNS1ABP
SMS				SLC35D1
UBL4A				UCHL5
CD99L2				PHTF1
EEA1				ZBTB17
CDK16				KIF21B
HTATSF1				ADPRHL2
FGD1				EXOC8
PIN4				GNPAT
PORCN				TSNAX
RBM3				HPCAL4
GLA				ZNF684
ARMCX3				RIMS3
FNDC3A				KDM5B
CDADC1				KLHL12
CAB39L				IGSF21
STK24				GPR89A
DNAJC3				ECE1
UGGT2				SLC2A1
SUPT20H				IPO13
MRPS31				PIK3R3
KPNA3				BLZF1
KATNAL1				CCDC181
INTS6				TMED5
CLN5				DR1
MGRN1				ABCD3
MAPK3				VAMP4
PHKB				PTBP2
LYRM1				RCAN3
NUTF2				MTFR1L
NUP93				MAN1C1
CENPT				TXNDC12
NFAT5				SLC8A2
N4BP1				KPTN
CBLN1				ATF6
ARL2BP				FASTKD2
ACD				ELOVL4
POLR2C				UBE3D
PARD6A				CNR1
ZNF821				FBXO30
USB1				SGK1
CYB5B				ZNF430
CCDC113				RPN2
NDRG4				TGIF2
SETD6				UBN1
VAC14				KLF12
COG4				PCDH17
PLA2G15				WDR35
CMC2				SATB2
HCFC1R1				KLF9
NPRL3				ITGB1BP1
HSDL1				RAD23B
USP10				FBXW2
ZNF500				PPP6C
ABCC1				DENND1A
CLCN7				KDSR
HAGHL				FCF1
SLC7A5				ACYP1
FBXO31				IFT43
NUBP1				DNAL1
GSPT1				MLH3
CLUAP1				ABCD4
UBFD1				EIF2B2
GGA2				COQ6
USP31				SUPT7L
HMOX2				ATAD2B
BFAR				YPEL5
RBL2				YIPF4
STX4				AFTPH
CDIPT				LGALSL
BCKDK				BCL11A
RNF40				OGFRL1
KNOP1				CUTC
AAGAB				HELLS
LACTB				WDR11
CORO2B				KANSL1
CSK				GRIA2
HERC1				NUP43
TRIP4				MTHFD1L
RAB11A				LRP11
CTSH				WDR55
CD276				PCDHB10
DTWD1				MSANTD2
TJP1				NUDCD1
DMXL2				KIAA1217
SCG3				CCDC77
DNAJC17				KBTBD7
BLOC1S6				EXOSC8
CSPP1				KDM3B
ZFAND1				ZFP30
RIPK2				UTP20
NBN				NFYB
DECR1				APAF1
IMPAD1				SORBS3
UBE2W				PPP3CC
GDAP1				RNF170
RAB2A				AKAP1
NDRG1				CEP89
ZC2HC1A				TSHZ3
TRPS1				PYROXD1
CHRAC1				PSPC1
NCALD				ZNF549
UBR5				ZSCAN18
TSTA3				RNF2
INTS10				B4GALT4
MTMR9				CRY2
LEPROTL1				CAT
DCTN6				POLR3GL
R3HCC1				PIK3CA
GSR				CSMD2
PPP2CB				HPCA
NEFM				GPSM2
TUSC3				CXCR4
MCM4				ZRANB3
ASAH1				POLK
HNRNPL				UBL3
NFKBIB				OCRL
TUBB4A				COPA
CLPTM1				SERAC1
PIH1D1				ANXA11
DOT1L				ZNF644
PLEKHJ1				CCDC18
RNASEH2A				BBS9
TRMT1				WIPF3
CCDC130				FAM126A
SGTA				POLM
MED25				SMU1
SNAPC2				GLIPR2
TIMM44				RECK
IL27RA				DCAF10
VRK3				CNTFR
MED26				KIAA1549
ILVBL				NUDT10
URI1				SLC25A16
ANKRD27				RBM19
FBL				RNF11
DYRK1B				NECAB1
GPI				WWP1
AKT2				PKN1
TBCB				WDR83
FSD1				SPRYD7
CLIP3				NLN
SLC1A5				ATF1
BBC3				TSFM
PLIN3				SPATS2
BABAM1				KBTBD4
TYK2				NDUFAF4
NAPA				FAM199X
MEIS3				TTC21B
PTPRS				BATF3
KDELR1				DNPEP
GRWD1				TTPAL
PPP2R1A				SLC12A5
DNASE2				NCOA3
LENG1				VAPB
PRPF31				PARD6B
RAB3A				GDAP1L1
ISYNA1				CSE1L
DDX49				RAB22A
ARMC6				MTRR
USF2				FASTKD3
KXD1				STAMBP
FKBP8				MCEE
SUGP1				MPHOSPH10
ZNF14				USP9X
PBX4				TRERF1
ERF				SIRT5
GSK3A				MRS2
ATP13A1				WRNIP1
SIPA1L3				XPO5
ZNF85				SSR1
ETHE1				NRN1
CADM4				ATXN1
RASA4				BBS2
CDK6				C16orf70
PMPCB				TMTC4
DNAJC2				ABCC4
BET1				EFNB2
NAMPT				IRF1
TWISTNB				RNF113A
HBP1				GRK4
DUS4L				MRPS7
MPP6				MSTO1
ZC3HAV1				DDX31
TTC26				PPP1R12C
OGDH				GRIA3
LMBR1				THOC2
DNAJB6				PANK2
IQCE				NRSN2
SSBP1				ZNF133
GRB10				PCSK2
ABHD11				MGME1
PLEKHA8				FAM110A
STX1A				ZNF436
BUD31				MAX
ZKSCAN1				ARMCX5
EIF3B				MMP24
NUDT1				NECAB3
TAF6				ERGIC3
AIMP2				CEP250
MOSPD3				AMOT
RBM28				MCF2L
IMPDH1				PCID2
LSM5				LRFN3
C1GALT1				RBM42
RPA3				SCAF1
EZH2				FLRT1
MEST				AHDC1
ANKMY2				ARMCX1
CHCHD3				ZC4H2
GLI3				HIVEP3
MRPL32				TRAF2
COA1				ABHD8
BLVRA				RAB3IP
TMEM248				DYRK2
RHEB				UBR4
AEBP1				SIN3B
POLD2				FBXL16
BCL7B				MACF1
YKT6				AKAP9
TBL2				HIP1
EIF4H				PTPN12
LIMK1				PEX1
SLC1A1				RBM48
FSD1L				TUBGCP6
SPIN1				DGCR8
NMRK1				ASPHD2
TGFBR1				YWHAH
PTGR1				SPECC1
DNM1				DOCK4
CDC37L1				NAA38
PLGRKT				PRKRIP1
KDM4C				VGF
ELAVL2				MKLN1
NCS1				LRRC4
TESK1				CHN1
FUBP3				HAT1
CREB3				SNRPN
RGP1				TMOD2
MPDZ				KNSTRN
RAPGEF1				MBD4
NPDC1				KCNC1
UBE2R2				RPAIN
EXOSC3				FXR2
ZFAND5				KIF1C
DVL1				MPDU1
CCNJ				PHF20L1
ATRNL1				CCNT1
HPS1				KRI1
PHYH				CDKN2D
RASSF4				EPB41L4A
RAB11FIP2				FGF13
ERLIN1				KLF16
EIF3A				DOHH
DDX50				MAU2
MAPK8				SHC2
ATE1				SYT5
NSMCE4A				CBFA2T3
PLEKHA1				MOSPD2
PPP3CB				THEM6
CCSER2				TOMM40
BMPR1A				LRCH2
MINPP1				NCAN
LIPA				GTPBP3
LZTS2				BST2
SFXN3				SLC27A1
FBXW4				COLGALT1
TNKS2				QRSL1
GBF1				MAP1S
FBXL15				ZNF557
ANKRD26				CAMSAP1
ACBD5				SAMD10
GTPBP4				TUBGCP2
BCCIP				CALY
SH3PXD2A				CEP85
PITRM1				TAF4
GLRX3				LAMA5
XPNPEP1				ADRM1
SHOC2				EIF2S3
CCDC6				ZC3H4
CUL2				MAP3K10
CCNY				LRRC47
ZMIZ1				SESN2
DNAJC12				HIP1R
PPIF				ZNF317
TSPAN14				PPAN
NUFIP2				PNCK
GIT1				DKC1
AATF				MPP1
ZNHIT3				ZNF236
MLLT6				UBE4B
FBXL20				SYNE1
RUNDC3A				ARHGEF9
UBTF				ZNF141
PSMD3				EMC8
CASC3				GSE1
RAD51C				GINS2
TRIM37				F12
DHX40				PPT1
TUBD1				RAB11FIP4
KPNB1				RLIM
GOSR2				ABCB7
TRIM16L				SH3BP5
PIGL				HACL1
GALK1				SLC6A6
CAMTA2				MGAT1
MED13				PSMC3IP
RNF167				DIAPH1
SLC25A11				THOC6
RAI1				MAP1B
NUP88				CHSY1
BLMH				C19orf57
MED31				ACACA
AKAP10				HSD17B7
SMARCD2				ARFIP2
UTP6				EFR3A
C17orf75				PTCD3
PSMD11				PTPRE
LGALS3BP				INPP5K
KAT2A				MYBBP1A
RAB5C				FIGNL1
NAGLU				VPS13B
HSD17B1				PRMT7
MLX				TERF2
PPP1R9B				BCAN
VAT1				ARHGEF11
LRRC59				SYT11
HDAC5				IGHMBP2
LUC7L3				DPH2
DUSP3				TOE1
EFTUD2				SERINC3
PRKAR1A				ATP8A2
EFNB3				ZMYM5
YWHAE				GPR12
RANGRF				PEMT
MAP2K6				PIK3C2B
NAT9				SLC41A1
TMEM97				DCLK1
CDR2L				COG6
UNC119				RFC3
SUPT6H				WDR74
PHF12				MORC2
TMEM33				SLC2A11
SLAIN2				MKRN1
USP46				AGAP3
CHIC2				ACTR3B
NFKB1				LRRIQ1
MANBA				TMTC1
UBE2D3				E2F5
ELF2				ARNTL
TBC1D9				SBF2
ZNF330				RRAS2
GAB1				DUSP26
KLHL2				MEN1
GRPEL1				NUMB
CLCN3				TTC9
DHX15				MED6
TBC1D19				CTIF
STIM2				CCNB1
MFSD10				KATNBL1
RAPGEF2				PRPF38B
UFSP2				TSPAN2
KLF3				SORT1
KLHL5				WNT2B
UGDH				PTGFRN
DDX25				AP4B1
HTATIP2				PPHLN1
CTSC				LPIN1
CCDC34				NAV1
ELP4				CRB1
MTCH2				RBM17
OSBP				CCNH
PUS3				DDB2
PPP6R3				ACP2
ST3GAL4				AGO4
TRIM3				HOOK1
PANX1				ELP2
ARHGEF17				DTNA
CEP164				FHOD3
RNF141				DHX34
EIF4G2				CLOCK
BIRC2				ERCC5
UBE4A				TPP2
DDX6				ARHGAP32
HIPK3				AGTPBP1
FBXO3				ISCA1
PDHX				TAOK3
COMMD9				RNFT2
MADD				DTX1
PTPMT1				DMTF1
NAA40				CCDC146
SLC35F2				PNPLA8
PITPNM1				MTO1
AIP				KHDC1
NUP98				EPHA7
NDUFS8				LCA5
CHKA				MAP3K7
HPS5				PHF21A
GTF2H1				DNAJC14
PTPN5				ITGA7
PSMD9				PPP1R1A
PPFIBP1				TFCP2
PRPF40B				ACVR1B
COQ5				LTV1
CORO1C				REPS1
ASIC1				USP15
CAPRIN2				GNS
SLC11A2				KLHL36
MLEC				MPHOSPH6
CAMKK2				KIAA0513
BCL7A				ZNF670
LIN7A				EGLN1
METAP2				COG2
LTA4H				NTPCR
WNT5B				TAF5L
MAGOHB				DHX9
CREBL2				LAMC1
ACAD10				TTLL4
NAA25				EIF4E2
CDK2AP1				REV1
GTF2H3				TSGA10
EIF2B1				TMEM127
DDX55				TGFBRAP1
SLC38A1				GCC2
C12orf49				EPC2
RFC5				ARHGEF4
STX2				SCYL2
COPZ1				SLC41A2
RAB5B				PCDH8
NUP107				VPS36
CNOT2				RCBTB1
CPSF6				COG3
KRR1				LMO7
CHD4				SETDB2
ING4				CHST12
CHPT1				IGF2BP3
USP5				RAPGEF5
ENO2				TBRG4
GOLT1B				NACAD
CMAS				ZFHX2
HCFC2				MTHFS
RAB35				IREB2
COX6A1				SRSF1
FGFR1OP2				TEX2
RWDD1				LIMD2
CEP85L				KAT7
ASF1A				TRA2B
FAM184A				TBR1
RNGTT				RPS6KC1
HDDC2				CBWD2
TPD52L1				IMP4
HINT3				UGGT1
NCOA7				ABI1
SASH1				NIPSNAP3A
PPARD				ODF2
KCTD20				RALGPS1
STK38				TMOD1
SOD2				ZFP37
MRPL18				STX17
RNF8				TEX10
PHACTR1				GARNL3
FBXO9				GABBR2
MDN1				XPA
SAYSD1				NCBP1
CAP2				PDCL
ZNF451				RANBP6
FBXL4				PLAA
CCNC				DNAJB5
PTP4A1				TMEM8B
ASCC3				FOXP4
WASF1				KLC4
ACOT13				KIF13A
SMAP1				CMTR1
RPS12				YIPF3
C6orf62				TJAP1
GMNN				SLC22A23
SOBP				VARS2
HBS1L				FAM8A1
PEX7				CPEB2
ZBTB24				RAB30
SLC16A10				NARS2
PHACTR2				TGS1
PDE10A				NEK1
CCND3				DCUN1D5
FAM120B				YAP1
TBP				C11orf1
PPP2R5D				ARHGAP20
MRPL2				CTDSPL2
PTK7				SLTM
DUSP22				HAUS2
EXOC2				PARP6
GMDS				TUBGCP4
PRPF4B				ADAM10
BTN2A1				DUOX1
FBRSL1				SEMA6D
NUDT12				TTLL7
MAN2A1				RABGGTB
BRD8				SLC44A5
HSPA9				DBT
MRPS27				RTCA
HBEGF				KHK
APBB3				PPM1B
IK				PNPT1
HMGCR				ACTR2
CLK4				SLC5A6
RNF130				FBXO11
THG1L				DTNB
CLINT1				STAMBPL1
MSH3				TACC2
ARRDC3				KIF20B
GOLPH3				PLCE1
SUB1				FAM149B1
NPR3				ATIC
FAM172A				SMARCAL1
PDE4D				NAB1
RAD1				CIR1
BRIX1				FAM117B
GNPDA1				WDR12
NUP155				SECISBP2L
PPP2CA				TMOD3
PPWD1				SHF
LIFR				UBL7
TRIM23				FAM13A
TRAPPC13				HERC3
SEC24A				RASGEF1B
TTC33				KIAA1109
WWC1				G3BP2
TCERG1				SHROOM3
CSNK1A1				PPA2
HMGXB3				CENPE
ERGIC1				INTS12
PDGFRB				CASP6
BNIP1				SEC24B
ZNF346				PPP3CA
SMC4				RGS3
ACTR8				RNF185
TIMMDC1				GABARAPL1
CRBN				FGD4
NPHP3				ETNK1
AMOTL2				PPFIA2
NIT2				PHLDA1
UBE3A				TMEM19
TFDP2				TMTC3
XRN1				TMEM132B
BCHE				GLTP
FGF12				TCHP
USP4				MTMR6
ACAP2				SLC7A1
ECT2				LNX2
TUSC2				NABP2
RPL24				ANKRD52
BBX				ESD
UMPS				SETD1B
FRMD4B				VPS37B
SLC41A3				RBM26
ATP6V1A				SRRM4
PODXL2				CDH24
CSPG5				NAA30
SCAP				DCAF5
MRPL3				RAB15
HEMK1				PTGR2
ACVR2B				NIPA2
WDR48				SLC12A6
RRP9				ZSCAN29
ABCC5				BAHD1
ARHGEF26				DISP2
PLCH1				TLE3
SSR3				HMG20A
ZBTB47				SCAPER
NKTR				NCOA2
FOXP1				TPM1
EIF4G1				IGF1R
NEK4				PML
INO80D				NTRK3
ADAM23				UNC45A
MOB1A				FURIN
KANSL3				SH3GL3
LMAN2L				ARMC5
KCNIP3				FTO
FAHD2A				KIFC3
NCL				ZCCHC14
ACTR1B				PDPK1
ACTR3				GALNS
TP53I3				COPS3
STAM2				GID4
ACVR1				KSR1
MPV17				GFOD2
GTF3C2				NOB1
EIF2B4				C17orf80
NRBP1				SCRN2
FNDC4				SSH2
PSMD14				G6PC3
SNX17				CLTC
PPM1G				BCAS3
APC2				IMPA2
INO80B				GNAL
MOGS				SLC39A6
NDUFS7				RPRD1A
CLIP4				ASXL3
SPTBN1				ADCYAP1
AUP1				NPC1
HTRA2				WRAP53
CCDC88A				ASGR1
LANCL1				RAB40B
WDR75				EIF4A3
STAT1				TBCD
GLS				FOXK2
PAPOLG				WDR45B
USP34				CBX4
GGCX				RNF165
TXNDC9				MAPK4
COQ10B				ELAC1
SF3B1				CACNA1A
ST3GAL5				SAMD1
PDCL3				SLC39A3
KDM3A				SH3GL1
CHMP3				ZFP14
CNPPD1				SIRT3
UXS1				APP
STK16				LMTK3
HDLBP				ADAMTS10
PPP1R7				CAPN10
STK25				CACNG8
TAF1B				NOSIP
HPCAL1				PRDM16
BIRC6				KIAA0319L
PLEKHB2				WDTC1
GORASP2				PRKACB
STRN				PTPRF
CEBPZ				MTF2
RAB3GAP1				IGSF3
SLC25A12				STRIP1
SLC1A4				CELSR2
SOS1				TIPRL
PNO1				NME7
ORC4				POU2F1
ATF2				MGST3
THADA				PIGM
AAK1				TOR1AIP1
TIA1				SF3B4
PCYOX1				SETDB1
NFE2L2				RFX5
MSH6				PI4KB
PLEKHA3				SEMA6C
DNAJC16				ARNT
MARK1				GABPB2
SCP2				INTS7
PAPPA2				VASH2
RALGPS2				TAF1A
CEP104				SUSD4
FAM20B				ATP8B2
TMEM59				ADAM15
LRRC42				UBAP2L
WRAP73				KCNN3
MRPL37				GATAD2B
ICMT				INTS3
CHD5				HCN3
STXBP3				TTC13
ERRFI1				LYST
AMPD2				CEP170
SRSF4				FBXO28
MECR				C1orf35
EDEM3				MBOAT2
RAP1A				HNRNPLL
HDAC1				EML4
SCAMP3				CIAO1
ASH1L				ZNF514
RHOU				MRPS5
GON4L				EXOC6B
MEF2D				ST6GAL2
DOCK7				RALB
SRM				SLC20A1
FBXO2				SPOPL
C1orf21				PKP4
SWT1				SLC4A10
MAD2L2				CDCA7
KIAA2013				GULP1
MFN2				UNC80
MIIP				NYAP2
SMG7				COPS7B
GADD45A				DIS3L2
PRDM2				TAMM41
RGS2				CTDSP1
BCAS2				GOLGA4
SRSF11				IL17RD
PLEKHM2				ZNF660
TTF2				ABHD10
TMEM9				RABL3
MAP7D1				TMEM108
MRPS15				MED12L
C1orf109				OSBPL11
RRAGC				TMEM44
TBCE				AMT
LGALS8				FIP1L1
MTR				EPHA5
MYCL				ATP10D
SIPA1L2				ENOPH1
RLF				KLHL8
AKT3				ANK2
ETV3				SETD7
ACADM				NAF1
SDHB				PDGFC
RPF1				CBR4
UAP1				SRD5A1
CTBS				MYO10
SSX2IP				PLK2
ZNHIT6				IQGAP2
RBBP5				RASA1
TXNIP				GIN1
HMGCL				PPIP5K2
GALE				SLC30A5
CD46				FBXL17
PRPF3				TNFAIP8
APH1A				FEM1C
EBNA1BP2				ATG12
B4GALT2				MEGF10
AKR1A1				DDX46
PRRC2C				GABRB2
DPH5				FBXO38
SYF2				PCYOX1L
SLC35A3				TNIP1
RCOR3				TBC1D7
DHDDS				FARS2
NSL1				PSD2
ARID1A				LRRTM2
CENPF				KLHL3
RPA2				TRIM41
PPP1R8				RNF44
STX12				ABT1
OSBPL9				RPL7L1
ESYT2				IRAK1BP1
CD3EAP				MMS22L
RCN2				PM20D2
STAG1				TBC1D32
STK11				CLVS2
KMT2A				TIAM2
IFT46				TMEM181
DDX59				WTAP
CAMSAP2				ZMYM4
NRP2				GNA12
CREB1				SDK1
KLF7				CCZ1B
B4GALT6				RBAK
FILIP1				CREB5
ANKRD13C				PURB
SGIP1				MDH2
PHF3				PSPH
PLAGL1				ZNF92
AKAP7				TRIM4
RNF146				TMEM209
FBXL5				NCAPG2
MED28				DENND2A
SLC16A7				HDAC8
FOXO3				SLC16A2
ARMC2				ZNF182
PKD2				KRBOX4
MFSD1				TAF1
RAB3GAP2				SNX12
UCHL3				DIAPH2
CYP20A1				MCPH1
GTF3C3				MFHAS1
UBE2B				NSDHL
CPSF3				ATP6V1B2
SENP5				BIN3
CCDC92				CHMP7
C1orf198				ST18
TRIM67				GOLGA7
HEATR1				LACTB2
PTBP3				SYBU
FKBP15				MTDH
WDR34				LRP12
GLE1				EBAG9
RAB14				UTP23
CNTRL				ARHGAP39
PHF19				VLDLR
NEK6				UHRF2
HDHD3				HAUS6
RBM18				C9orf72
HSDL2				SIGMAR1
MAPKAP1				SHC3
INVS				ZNF462
ALG2				SNX30
VPS4B				MRRF
C19orf25				ALAD
YLPM1				SURF6
PGF				MED22
NEK9				PTGES2
IRF2BPL				CIZ1
ACOT2				LRSAM1
AREL1				SEC16A
TTLL5				CACNA1B
DLST				COMMD3
RBM25				FAM171A1
ALDH6A1				ZEB1
NRDE2				FAM13C
RHOQ				HERC4
DNMT3A				CAMK2G
TMEM214				DNAJB12
FKBP1B				LRRC27
ATL2				TAF5
FAM98A				CNNM2
CNRIP1				LRRC4C
CRIPT				PGAP2
EPCAM				APIP
SLC17A5				C11orf49
IDE				ENDOD1
GPAM				CCDC82
MXI1				KLHL35
SMNDC1				CAPN5
C10orf88				INTS4
TCTN3				PAK1
GOT1				ZC3H12C
GNA13				NCAM1
PANK3				NPAT
RCL1				SLX4IP
CAAP1				HYOU1
MOB3B				FADS1
PCMT1				EI24
PLEKHG1				FEZ1
PCDHB14				SIDT2
ACAT2				SOGA1
SNX19				MRPL49
PDZD11				DOC2A
ENY2				HIRIP3
PLXDC2				TAOK2
EPC1				CNKSR2
TAF12				ARID5B
ENOX1				DCUN1D2
DNAJC15				FAM124A
PROSER1				GPM6A
UFM1				WDR17
WBP4				CCDC102B
SMAD9				DLG2
HSPH1				MTMR12
ALG5				DIXDC1
ETF1				DLAT
FAM53C				CRIM1
SIL1				SEC24D
SERP1				DHX37
NR2C1				SLC7A11
TMPO				IPMK
ARL1				DLG5
SOCS2				TWF1
DUSP4				MAGI1
TNFRSF10B				TEX30
PDLIM2				CSNK1G3
UBIAD1				SRFBP1
TARDBP				AKAP6
ZNF706				NPAS3
LYPLA1				MBIP
COPS5				MIPOL1
COIL				NUBPL
SCPEP1				ANKRD50
SPOP				UPF2
SLC35B1				SCLT1
ECHDC2				PTPRO
ZNF211				NCAPD3
TRMT1L				VTI1A
SEC22A				TEX9
NAA50				ZNF827
DESI2				AKR1C2
MAPK8IP1				ANKAR
PEX16				MFSD6
PILRB				ASAP2
ZMYM2				WWC2
TBC1D15				ACSL1
TMEM39B				AMN1
RNF115				GUF1
ZNF639				GABRA2
PDS5A				CACUL1
LIAS				BEND6
LRIF1				TIAL1
CLCC1				SCHIP1
GTDC1				ASTN1
ACVR2A				MGAT5
FYTTD1				TMEM163
MRPS2				EPG5
KIAA1191				C18orf25
RBBP6				PDK1
ZC3H7A				UHMK1
ZNF205				GUCY1A2
ODF2L				CWF19L2
TRMT13				JMY
RPAP2				ZNF773
PMS2				DCLRE1C
ZMIZ2				CAMK4
EEPD1				TRIM36
KLHL7				PAN3
HERPUD2				TMEM123
CBX3				GPD1L
HNRNPA2B1				IFIT5
FKBP9				PANK1
NT5C3A				PRDM8
ARL4A				ZNF117
CCZ1				RAB3C
SLC25A51				PLOD2
CLTA				NRSN1
ACO1				CWC27
TRIM24				SRP19
CALD1				ANAPC1
CHST3				CLGN
ECD				SYCP2L
VPS26A				NR4A2
IFT81				SCN3A
DDX54				SLC25A27
MED13L				ASAP1
RASSF8				INO80C
CCDC91				NMRAL1
ACOT9				FBXL2
DDX39A				GTF2E1
GIPC1				SPHKAP
ZC3H13				DDAH1
CENPK				DGKE
OPTN				HS2ST1
ORMDL2				NUS1
NR4A1				PPP2R5E
LRP1				THY1
IKZF4				TBCEL
SMUG1				JPH3
TUBA1B				ANKH
ATPAF1				PRKCA
AMD1				CEP112
PLP1				ABCA5
RAB9B				TNIK
METTL8				TRIM11
BAZ2B				SRSF12
LPGAT1				PDLIM3
RAP2C				SORBS2
EXOSC9				CXADR
PLA2G12A				NCAM2
AGO2				MRPL39
MXD4				WNT7A
ACSL3				FLCN
CHPF				PPP4R1
OBSL1				RAB6B
ENKD1				EPHB1
FAM210B				ANKRD40
PREX1				VOPP1
PIGT				CYP2U1
NCOA5				KLF10
CHD6				PTPRN2
PLCG1				ATP6V1C1
SRSF6				OTUD6B
ARFGEF2				CDK19
ZNFX1				TTC39B
STAU1				AGPAT5
STX16				PI4K2A
RNF114				GOLGA7B
DDX27				TRMT44
BCAS4				USP25
PEPD				ZCCHC10
CHST8				HEATR3
NAGK				GRIA1
PAIP2B				ZKSCAN2
SNRNP27				RBM45
ATP8A1				TTN
USP22				FAM126B
HIF3A				FMN2
ZNF576				ELMO1
BTN2A2				LSM11
RRP36				SLC24A2
SNRPC				SLA
SERPINB6				RAB39B
ABCC10				AFF2
PEX6				GRIP1
NQO2				KIF5A
OARD1				MCU
TBCC				ELMSAN1
MAD2L1BP				FAM161B
KLHDC3				KCNMA1
CDKN1A				ADAMTS3
GLO1				N6AMT1
RIOK1				SCAF4
SLC35B3				RPGR
RPP40				CDK20
NUP153				PTDSS1
DEK				HK1
LRRFIP1				PHF6
AHNAK				RAB11FIP1
EMC3				AIFM1
CNOT1				BAG4
GOT2				VPS8
DOK4				GALK2
RAP2A				PDE6D
UPF3B				TATDN2
FAM193A				SEC13
SOX9				NMNAT2
GGA3				SMG1
NUP85				FCHO2
MIF4GD				CPT2
TTF1				PAXIP1
GTF3C4				SSBP3
MBOAT7				GATAD1
SLC2A4RG				DDX19B
CHCHD5				KIT
INSIG2				APPL1
POLR1B				TSC22D3
CCDC93				DYRK1A
SLC25A23				KCNJ6
GTF2F1				TAB3
CLPP				SLC38A10
MED1				UBN2
ATG4C				BRAF
TRIP10				AP3S2
GPR108				SPPL3
OPA3				AGAP1
RTN2				DUSP2
EML2				RHPN1
VASP				ABHD3
SYMPK				CLSTN2
GPCPD1				TMSB15B
GZF1				CNOT11
NAPB				KCNB1
CENPB				AHCYL2
PSMF1				PPP1R9A
DTD1				ZFAND2B
RBCK1				COPG2
TMX4				ZSCAN12
STK35				USF1
FLRT3				DEDD
MKKS				ZNF276
DSTN				B4GALT3
TBC1D20				DMTN
ITPA				ADAMTS4
MRPS26				FAM160B2
NCLN				CCAR2
HNRNPR				RAPGEF6
RALY				ALG8
PLAGL2				SYNJ1
KDM5C				RCAN1
TMEM115				SCUBE1
PSMB2				ADPGK
AGO3				ATP13A2
UROD				CELF3
HECTD3				STARD9
KLC1				UBR1
TUBGCP3				GPBP1L1
PDCD2L				NAE1
UBA2				CTBP1
THRA				FAM131B
IRF3				ZNF222
PRMT1				ARHGAP35
PRR12				CALM3
SBDS				ATAD3B
BECN1				KALRN
TRAP1				ABCG1
GLIS2				CBS
NSRP1				RRP1B
DNAJC8				SPATC1L
ZNF384				LSS
EMG1				VAV2
UXT				MCM3AP
ELK1				PCNT
TIMM17B				DIP2A
ATG14				CACFD1
KTN1				ZNF714
L3HYPDH				RDH13
ZBTB1				ZER1
TRMT5				TAOK1
RHOT1				PCSK7
WDR60				SAFB
AIF1L				UBE2Q1
NUP214				FAM189B
MAP2K2				PMF1
TIMM8A				NACC1
CANX				ZNF333
ZNF484				ORAI2
PPCS				LRWD1
BCL11B				NAPEPLD
MASP1				CELF5
RAP1B				FDXR
YEATS4				SAP30BP
TMEM175				MPP3
FBXL12				FAM171A2
EMC1				SPSB3
HP1BP3				CCNF
SLC35E1				TBC1D24
EPS15L1				PAQR4
GFER				GNG3
SYNGR3				SYVN1
WDR24				ZFPL1
[truncated: 3,108 more rows]
