# Supplementary material for: BEDwARS: a robust Bayesian approach to bulk gene expression deconvolution with noisy reference signatures
Source: Genome Biol. 2023 Aug 3;24:178. doi: 10.1186/s13059-023-03007-7 (PMC10399072; doi:10.1186/s13059-023-03007-7)
Supplement: Supplementary file 7 — Additional file 7: Table S9. KnowEng gene set characterization performed on the markers of a subset of cell clusters for DPD deficiency. These results were used to assign cell types to cluster of non-affected and affected cells. The GO terms that were enriched and used for cell type assignment are summarized in Additional file 1: Table S8 for easier lookup. [file 13059_2023_3007_MOESM7_ESM.xlsx]

## Sheet: Cluster 3
user_gene_set	property_gene_set_id	property_gene_set_alias	property_gene_set_description	collection	negative_log10_pvalue	universe_count	user_count	property_count	overlap_count
uploaded_gene_set	GO_0008284	GO:0008284	positive regulation of cell proliferation	gene_ontology	7.26471	18682	191	459	20
uploaded_gene_set	GO_0005925	GO:0005925	focal adhesion	gene_ontology	6.9206	18682	191	392	18
uploaded_gene_set	GO_0045893	GO:0045893	positive regulation of transcription, DNA-templated	gene_ontology	6.46055	18682	191	515	20
uploaded_gene_set	GO_0007399	GO:0007399	nervous system development	gene_ontology	6.11574	18682	191	311	15
uploaded_gene_set	GO_0045944	GO:0045944	positive regulation of transcription from RNA polymerase II promoter	gene_ontology	6.01656	18682	191	989	28
uploaded_gene_set	GO_2000974	GO:2000974	negative regulation of pro-B cell differentiation	gene_ontology	5.97795	18682	191	3	3
uploaded_gene_set	GO_0048715	GO:0048715	negative regulation of oligodendrocyte differentiation	gene_ontology	5.67387	18682	191	10	4
uploaded_gene_set	GO_0010628	GO:0010628	positive regulation of gene expression	gene_ontology	5.36104	18682	191	270	13
uploaded_gene_set	GO_0005737	GO:0005737	cytoplasm	gene_ontology	5.13293	18682	191	3897	66
uploaded_gene_set	GO_0030203	GO:0030203	glycosaminoglycan metabolic process	gene_ontology	4.98665	18682	191	29	5
uploaded_gene_set	GO_0021861	GO:0021861	forebrain radial glial cell differentiation	gene_ontology	4.98453	18682	191	5	3
uploaded_gene_set	GO_0005634	GO:0005634	nucleus	gene_ontology	4.5851	18682	191	4980	77
uploaded_gene_set	GO_0070062	GO:0070062	extracellular exosome	gene_ontology	4.53105	18682	191	2694	49
uploaded_gene_set	GO_0030198	GO:0030198	extracellular matrix organization	gene_ontology	4.47728	18682	191	195	10
uploaded_gene_set	GO_0060740	GO:0060740	prostate gland epithelium morphogenesis	gene_ontology	4.44704	18682	191	7	3
uploaded_gene_set	GO_0005515	GO:0005515	protein binding	gene_ontology	4.42096	18682	191	8840	118
uploaded_gene_set	GO_0009611	GO:0009611	response to wounding	gene_ontology	4.39433	18682	191	62	6
uploaded_gene_set	GO_0015629	GO:0015629	actin cytoskeleton	gene_ontology	4.38383	18682	191	200	10
uploaded_gene_set	GO_0000122	GO:0000122	negative regulation of transcription from RNA polymerase II promoter	gene_ontology	4.31208	18682	191	718	20
uploaded_gene_set	GO_0097150	GO:0097150	neuronal stem cell population maintenance	gene_ontology	4.25731	18682	191	21	4
uploaded_gene_set	GO_0007155	GO:0007155	cell adhesion	gene_ontology	4.13531	18682	191	456	15
uploaded_gene_set	GO_0043066	GO:0043066	negative regulation of apoptotic process	gene_ontology	4.10352	18682	191	459	15
uploaded_gene_set	GO_0022010	GO:0022010	central nervous system myelination	gene_ontology	4.07339	18682	191	9	3
uploaded_gene_set	GO_0060253	GO:0060253	negative regulation of glial cell proliferation	gene_ontology	4.07339	18682	191	9	3
uploaded_gene_set	GO_1903849	GO:1903849	positive regulation of aorta morphogenesis	gene_ontology	3.98304	18682	191	2	2
uploaded_gene_set	GO_2000978	GO:2000978	negative regulation of forebrain neuron differentiation	gene_ontology	3.98304	18682	191	2	2
uploaded_gene_set	GO_0048709	GO:0048709	oligodendrocyte differentiation	gene_ontology	3.94618	18682	191	25	4
uploaded_gene_set	GO_0071305	GO:0071305	cellular response to vitamin D	gene_ontology	3.92177	18682	191	10	3
uploaded_gene_set	GO_0051015	GO:0051015	actin filament binding	gene_ontology	3.90497	18682	191	145	8
uploaded_gene_set	GO_0043209	GO:0043209	myelin sheath	gene_ontology	3.86371	18682	191	147	8
uploaded_gene_set	GO_0007417	GO:0007417	central nervous system development	gene_ontology	3.79024	18682	191	113	7
uploaded_gene_set	GO_0022409	GO:0022409	positive regulation of cell-cell adhesion	gene_ontology	3.78675	18682	191	11	3
uploaded_gene_set	GO_0008201	GO:0008201	heparin binding	gene_ontology	3.74392	18682	191	153	8
uploaded_gene_set	GO_0005788	GO:0005788	endoplasmic reticulum lumen	gene_ontology	3.70383	18682	191	289	11
uploaded_gene_set	GO_0009986	GO:0009986	cell surface	gene_ontology	3.68691	18682	191	501	15
uploaded_gene_set	GO_0021915	GO:0021915	neural tube development	gene_ontology	3.68646	18682	191	29	4
uploaded_gene_set	GO_0045665	GO:0045665	negative regulation of neuron differentiation	gene_ontology	3.65109	18682	191	54	5
uploaded_gene_set	GO_0001078	GO:0001078	transcriptional repressor activity, RNA polymerase II core promoter proximal region sequence-specific binding	gene_ontology	3.65104	18682	191	119	7
uploaded_gene_set	GO_0007507	GO:0007507	heart development	gene_ontology	3.55647	18682	191	163	8
uploaded_gene_set	GO_2000737	GO:2000737	negative regulation of stem cell differentiation	gene_ontology	3.55442	18682	191	13	3
uploaded_gene_set	GO_0004165	GO:0004165	dodecenoyl-CoA delta-isomerase activity	gene_ontology	3.50885	18682	191	3	2
uploaded_gene_set	GO_0014816	GO:0014816	skeletal muscle satellite cell differentiation	gene_ontology	3.50885	18682	191	3	2
uploaded_gene_set	GO_0021781	GO:0021781	glial cell fate commitment	gene_ontology	3.50885	18682	191	3	2
uploaded_gene_set	GO_0032474	GO:0032474	otolith morphogenesis	gene_ontology	3.50885	18682	191	3	2
uploaded_gene_set	GO_0042668	GO:0042668	auditory receptor cell fate determination	gene_ontology	3.50885	18682	191	3	2
uploaded_gene_set	GO_0045608	GO:0045608	negative regulation of auditory receptor cell differentiation	gene_ontology	3.50885	18682	191	3	2
uploaded_gene_set	GO_0060221	GO:0060221	retinal rod cell differentiation	gene_ontology	3.50885	18682	191	3	2
uploaded_gene_set	GO_0072049	GO:0072049	comma-shaped body morphogenesis	gene_ontology	3.50885	18682	191	3	2
uploaded_gene_set	GO_0072050	GO:0072050	S-shaped body morphogenesis	gene_ontology	3.50885	18682	191	3	2
uploaded_gene_set	GO_0072282	GO:0072282	metanephric nephron tubule morphogenesis	gene_ontology	3.50885	18682	191	3	2
uploaded_gene_set	GO_0045121	GO:0045121	membrane raft	gene_ontology	3.49624	18682	191	210	9
uploaded_gene_set	GO_0001077	GO:0001077	transcriptional activator activity, RNA polymerase II core promoter proximal region sequence-specific binding	gene_ontology	3.48977	18682	191	257	10
uploaded_gene_set	GO_0030513	GO:0030513	positive regulation of BMP signaling pathway	gene_ontology	3.46407	18682	191	33	4
uploaded_gene_set	GO_0031012	GO:0031012	extracellular matrix	gene_ontology	3.46312	18682	191	259	10
uploaded_gene_set	GO_0043508	GO:0043508	negative regulation of JUN kinase activity	gene_ontology	3.45296	18682	191	14	3
uploaded_gene_set	GO_0005201	GO:0005201	extracellular matrix structural constituent	gene_ontology	3.36879	18682	191	62	5
uploaded_gene_set	GO_0001708	GO:0001708	cell fate specification	gene_ontology	3.35933	18682	191	15	3
uploaded_gene_set	GO_0007224	GO:0007224	smoothened signaling pathway	gene_ontology	3.3047	18682	191	64	5
uploaded_gene_set	GO_0035019	GO:0035019	somatic stem cell population maintenance	gene_ontology	3.3047	18682	191	64	5
uploaded_gene_set	GO_2000179	GO:2000179	positive regulation of neural precursor cell proliferation	gene_ontology	3.27242	18682	191	16	3
uploaded_gene_set	GO_0004897	GO:0004897	ciliary neurotrophic factor receptor activity	gene_ontology	3.21076	18682	191	4	2
uploaded_gene_set	GO_0042759	GO:0042759	long-chain fatty acid biosynthetic process	gene_ontology	3.21076	18682	191	4	2
uploaded_gene_set	GO_0031527	GO:0031527	filopodium membrane	gene_ontology	3.19137	18682	191	17	3
uploaded_gene_set	GO_0046427	GO:0046427	positive regulation of JAK-STAT cascade	gene_ontology	3.19137	18682	191	17	3
uploaded_gene_set	GO_0046847	GO:0046847	filopodium assembly	gene_ontology	3.19137	18682	191	17	3
uploaded_gene_set	GO_0030279	GO:0030279	negative regulation of ossification	gene_ontology	3.11546	18682	191	18	3
uploaded_gene_set	GO_0003700	GO:0003700	transcription factor activity, sequence-specific DNA binding	gene_ontology	3.0843	18682	191	825	19
uploaded_gene_set	GO_0008144	GO:0008144	drug binding	gene_ontology	3.04238	18682	191	73	5
uploaded_gene_set	GO_0001504	GO:0001504	neurotransmitter uptake	gene_ontology	2.99185	18682	191	5	2
uploaded_gene_set	GO_0006880	GO:0006880	intracellular sequestering of iron ion	gene_ontology	2.99185	18682	191	5	2
uploaded_gene_set	GO_0036091	GO:0036091	positive regulation of transcription from RNA polymerase II promoter in response to oxidative stress	gene_ontology	2.99185	18682	191	5	2
uploaded_gene_set	GO_0070120	GO:0070120	ciliary neurotrophic factor-mediated signaling pathway	gene_ontology	2.99185	18682	191	5	2
uploaded_gene_set	GO_0071504	GO:0071504	cellular response to heparin	gene_ontology	2.99185	18682	191	5	2
uploaded_gene_set	GO_0007219	GO:0007219	Notch signaling pathway	gene_ontology	2.96712	18682	191	113	6
uploaded_gene_set	GO_0043536	GO:0043536	positive regulation of blood vessel endothelial cell migration	gene_ontology	2.9131	18682	191	21	3
uploaded_gene_set	GO_0042995	GO:0042995	cell projection	gene_ontology	2.91238	18682	191	78	5
uploaded_gene_set	GO_0005829	GO:0005829	cytosol	gene_ontology	2.8979	18682	191	4775	68
uploaded_gene_set	GO_0045892	GO:0045892	negative regulation of transcription, DNA-templated	gene_ontology	2.86492	18682	191	480	13
uploaded_gene_set	GO_0035924	GO:0035924	cellular response to vascular endothelial growth factor stimulus	gene_ontology	2.85269	18682	191	22	3
uploaded_gene_set	GO_0005587	GO:0005587	collagen type IV trimer	gene_ontology	2.81869	18682	191	6	2
uploaded_gene_set	GO_0006564	GO:0006564	L-serine biosynthetic process	gene_ontology	2.81869	18682	191	6	2
uploaded_gene_set	GO_0010564	GO:0010564	regulation of cell cycle process	gene_ontology	2.81869	18682	191	6	2
uploaded_gene_set	GO_0021984	GO:0021984	adenohypophysis development	gene_ontology	2.81869	18682	191	6	2
uploaded_gene_set	GO_0046533	GO:0046533	negative regulation of photoreceptor cell differentiation	gene_ontology	2.81869	18682	191	6	2
uploaded_gene_set	GO_0048667	GO:0048667	cell morphogenesis involved in neuron differentiation	gene_ontology	2.81869	18682	191	6	2
uploaded_gene_set	GO_0017134	GO:0017134	fibroblast growth factor binding	gene_ontology	2.79525	18682	191	23	3
uploaded_gene_set	GO_0050840	GO:0050840	extracellular matrix binding	gene_ontology	2.79525	18682	191	23	3
uploaded_gene_set	GO_0030335	GO:0030335	positive regulation of cell migration	gene_ontology	2.71746	18682	191	171	7
uploaded_gene_set	GO_0021983	GO:0021983	pituitary gland development	gene_ontology	2.68826	18682	191	25	3
uploaded_gene_set	GO_0009950	GO:0009950	dorsal/ventral axis specification	gene_ontology	2.67549	18682	191	7	2
uploaded_gene_set	GO_0010518	GO:0010518	positive regulation of phospholipase activity	gene_ontology	2.67549	18682	191	7	2
uploaded_gene_set	GO_0034993	GO:0034993	LINC complex	gene_ontology	2.67549	18682	191	7	2
uploaded_gene_set	GO_0036376	GO:0036376	sodium ion export from cell	gene_ontology	2.67549	18682	191	7	2
uploaded_gene_set	GO_0045955	GO:0045955	negative regulation of calcium ion-dependent exocytosis	gene_ontology	2.67549	18682	191	7	2
uploaded_gene_set	GO_0046870	GO:0046870	cadmium ion binding	gene_ontology	2.67549	18682	191	7	2
uploaded_gene_set	GO_0048708	GO:0048708	astrocyte differentiation	gene_ontology	2.67549	18682	191	7	2
uploaded_gene_set	GO_0060710	GO:0060710	chorio-allantoic fusion	gene_ontology	2.67549	18682	191	7	2
uploaded_gene_set	GO_0061384	GO:0061384	heart trabecula morphogenesis	gene_ontology	2.67549	18682	191	7	2
uploaded_gene_set	GO_0097157	GO:0097157	pre-mRNA intronic binding	gene_ontology	2.67549	18682	191	7	2
uploaded_gene_set	GO_2000271	GO:2000271	positive regulation of fibroblast apoptotic process	gene_ontology	2.67549	18682	191	7	2
uploaded_gene_set	GO_2001028	GO:2001028	positive regulation of endothelial cell chemotaxis	gene_ontology	2.67549	18682	191	7	2
uploaded_gene_set	GO_0006366	GO:0006366	transcription from RNA polymerase II promoter	gene_ontology	2.67049	18682	191	567	14
uploaded_gene_set	GO_0005615	GO:0005615	extracellular space	gene_ontology	2.66299	18682	191	1324	25
uploaded_gene_set	GO_0071560	GO:0071560	cellular response to transforming growth factor beta stimulus	gene_ontology	2.64844	18682	191	54	4
uploaded_gene_set	GO_0033077	GO:0033077	T cell differentiation in thymus	gene_ontology	2.63827	18682	191	26	3
uploaded_gene_set	GO_0070371	GO:0070371	ERK1 and ERK2 cascade	gene_ontology	2.63827	18682	191	26	3
uploaded_gene_set	GO_0007411	GO:0007411	axon guidance	gene_ontology	2.61917	18682	191	178	7
uploaded_gene_set	GO_0050680	GO:0050680	negative regulation of epithelial cell proliferation	gene_ontology	2.61908	18682	191	55	4
uploaded_gene_set	GO_0008134	GO:0008134	transcription factor binding	gene_ontology	2.58584	18682	191	283	9
uploaded_gene_set	GO_0005886	GO:0005886	plasma membrane	gene_ontology	2.55606	18682	191	4122	59
uploaded_gene_set	GO_0006942	GO:0006942	regulation of striated muscle contraction	gene_ontology	2.55348	18682	191	8	2
uploaded_gene_set	GO_0030007	GO:0030007	cellular potassium ion homeostasis	gene_ontology	2.55348	18682	191	8	2
uploaded_gene_set	GO_0090286	GO:0090286	cytoskeletal anchoring at nuclear membrane	gene_ontology	2.55348	18682	191	8	2
uploaded_gene_set	GO_0003281	GO:0003281	ventricular septum development	gene_ontology	2.54441	18682	191	28	3
uploaded_gene_set	GO_0008360	GO:0008360	regulation of cell shape	gene_ontology	2.52645	18682	191	138	6
uploaded_gene_set	GO_0048147	GO:0048147	negative regulation of fibroblast proliferation	gene_ontology	2.50024	18682	191	29	3
uploaded_gene_set	GO_0017147	GO:0017147	Wnt-protein binding	gene_ontology	2.45773	18682	191	30	3
uploaded_gene_set	GO_0031941	GO:0031941	filamentous actin	gene_ontology	2.45773	18682	191	30	3
uploaded_gene_set	GO_0061314	GO:0061314	Notch signaling involved in heart development	gene_ontology	2.44726	18682	191	9	2
uploaded_gene_set	GO_0086009	GO:0086009	membrane repolarization	gene_ontology	2.44726	18682	191	9	2
uploaded_gene_set	GO_0071456	GO:0071456	cellular response to hypoxia	gene_ontology	2.43837	18682	191	100	5
uploaded_gene_set	GO_0001649	GO:0001649	osteoblast differentiation	gene_ontology	2.41986	18682	191	101	5
uploaded_gene_set	GO_0051017	GO:0051017	actin filament bundle assembly	gene_ontology	2.41677	18682	191	31	3
uploaded_gene_set	GO_0001654	GO:0001654	eye development	gene_ontology	2.37727	18682	191	32	3
uploaded_gene_set	GO_0003181	GO:0003181	atrioventricular valve morphogenesis	gene_ontology	2.35327	18682	191	10	2
uploaded_gene_set	GO_0003184	GO:0003184	pulmonary valve morphogenesis	gene_ontology	2.35327	18682	191	10	2
uploaded_gene_set	GO_0005391	GO:0005391	sodium:potassium-exchanging ATPase activity	gene_ontology	2.35327	18682	191	10	2
uploaded_gene_set	GO_0006600	GO:0006600	creatine metabolic process	gene_ontology	2.35327	18682	191	10	2
uploaded_gene_set	GO_0006826	GO:0006826	iron ion transport	gene_ontology	2.35327	18682	191	10	2
uploaded_gene_set	GO_0008970	GO:0008970	phosphatidylcholine 1-acylhydrolase activity	gene_ontology	2.35327	18682	191	10	2
uploaded_gene_set	GO_0045616	GO:0045616	regulation of keratinocyte differentiation	gene_ontology	2.35327	18682	191	10	2
uploaded_gene_set	GO_0048711	GO:0048711	positive regulation of astrocyte differentiation	gene_ontology	2.35327	18682	191	10	2
uploaded_gene_set	GO_0050678	GO:0050678	regulation of epithelial cell proliferation	gene_ontology	2.35327	18682	191	10	2
uploaded_gene_set	GO_0033017	GO:0033017	sarcoplasmic reticulum membrane	gene_ontology	2.33912	18682	191	33	3
uploaded_gene_set	GO_0043491	GO:0043491	protein kinase B signaling	gene_ontology	2.33912	18682	191	33	3
uploaded_gene_set	GO_0005622	GO:0005622	intracellular	gene_ontology	2.31021	18682	191	557	13
uploaded_gene_set	GO_0045747	GO:0045747	positive regulation of Notch signaling pathway	gene_ontology	2.30225	18682	191	34	3
uploaded_gene_set	GO_0005890	GO:0005890	sodium:potassium-exchanging ATPase complex	gene_ontology	2.26904	18682	191	11	2
uploaded_gene_set	GO_0035108	GO:0035108	limb morphogenesis	gene_ontology	2.26904	18682	191	11	2
uploaded_gene_set	GO_0045446	GO:0045446	endothelial cell differentiation	gene_ontology	2.26904	18682	191	11	2
uploaded_gene_set	GO_0045603	GO:0045603	positive regulation of endothelial cell differentiation	gene_ontology	2.26904	18682	191	11	2
uploaded_gene_set	GO_0048712	GO:0048712	negative regulation of astrocyte differentiation	gene_ontology	2.26904	18682	191	11	2
uploaded_gene_set	GO_0071481	GO:0071481	cellular response to X-ray	gene_ontology	2.26904	18682	191	11	2
uploaded_gene_set	GO_0071944	GO:0071944	cell periphery	gene_ontology	2.26657	18682	191	35	3
uploaded_gene_set	GO_0031225	GO:0031225	anchored component of membrane	gene_ontology	2.26275	18682	191	110	5
uploaded_gene_set	GO_0046983	GO:0046983	protein dimerization activity	gene_ontology	2.24007	18682	191	158	6
uploaded_gene_set	GO_0005547	GO:0005547	phosphatidylinositol-3,4,5-trisphosphate binding	gene_ontology	2.23202	18682	191	36	3
uploaded_gene_set	GO_0010811	GO:0010811	positive regulation of cell-substrate adhesion	gene_ontology	2.23202	18682	191	36	3
uploaded_gene_set	GO_0001942	GO:0001942	hair follicle development	gene_ontology	2.19854	18682	191	37	3
uploaded_gene_set	GO_0032993	GO:0032993	protein-DNA complex	gene_ontology	2.19854	18682	191	37	3
uploaded_gene_set	GO_0048469	GO:0048469	cell maturation	gene_ontology	2.19854	18682	191	37	3
uploaded_gene_set	GO_2001237	GO:2001237	negative regulation of extrinsic apoptotic signaling pathway	gene_ontology	2.19854	18682	191	37	3
uploaded_gene_set	GO_0003376	GO:0003376	sphingosine-1-phosphate signaling pathway	gene_ontology	2.19278	18682	191	12	2
uploaded_gene_set	GO_0009395	GO:0009395	phospholipid catabolic process	gene_ontology	2.19278	18682	191	12	2
uploaded_gene_set	GO_0010038	GO:0010038	response to metal ion	gene_ontology	2.19278	18682	191	12	2
uploaded_gene_set	GO_0021819	GO:0021819	layer formation in cerebral cortex	gene_ontology	2.19278	18682	191	12	2
uploaded_gene_set	GO_0030208	GO:0030208	dermatan sulfate biosynthetic process	gene_ontology	2.19278	18682	191	12	2
uploaded_gene_set	GO_0032433	GO:0032433	filopodium tip	gene_ontology	2.19278	18682	191	12	2
uploaded_gene_set	GO_0034329	GO:0034329	cell junction assembly	gene_ontology	2.19278	18682	191	12	2
uploaded_gene_set	GO_0042994	GO:0042994	cytoplasmic sequestering of transcription factor	gene_ontology	2.19278	18682	191	12	2
uploaded_gene_set	GO_0061158	GO:0061158	3'-UTR-mediated mRNA destabilization	gene_ontology	2.19278	18682	191	12	2
uploaded_gene_set	GO_0086004	GO:0086004	regulation of cardiac muscle cell contraction	gene_ontology	2.19278	18682	191	12	2
uploaded_gene_set	GO_0090179	GO:0090179	planar cell polarity pathway involved in neural tube closure	gene_ontology	2.19278	18682	191	12	2
uploaded_gene_set	GO_0003779	GO:0003779	actin binding	gene_ontology	2.17225	18682	191	270	8
uploaded_gene_set	GO_0030315	GO:0030315	T-tubule	gene_ontology	2.16606	18682	191	38	3
uploaded_gene_set	GO_0000978	GO:0000978	RNA polymerase II core promoter proximal region sequence-specific DNA binding	gene_ontology	2.13721	18682	191	332	9
uploaded_gene_set	GO_0030155	GO:0030155	regulation of cell adhesion	gene_ontology	2.13453	18682	191	39	3
uploaded_gene_set	GO_0048704	GO:0048704	embryonic skeletal system morphogenesis	gene_ontology	2.13453	18682	191	39	3
uploaded_gene_set	GO_0001967	GO:0001967	suckling behavior	gene_ontology	2.12314	18682	191	13	2
uploaded_gene_set	GO_0006883	GO:0006883	cellular sodium ion homeostasis	gene_ontology	2.12314	18682	191	13	2
uploaded_gene_set	GO_0006940	GO:0006940	regulation of smooth muscle contraction	gene_ontology	2.12314	18682	191	13	2
uploaded_gene_set	GO_0010248	GO:0010248	establishment or maintenance of transmembrane electrochemical gradient	gene_ontology	2.12314	18682	191	13	2
uploaded_gene_set	GO_0021846	GO:0021846	cell proliferation in forebrain	gene_ontology	2.12314	18682	191	13	2
uploaded_gene_set	GO_0042692	GO:0042692	muscle cell differentiation	gene_ontology	2.12314	18682	191	13	2
uploaded_gene_set	GO_0060413	GO:0060413	atrial septum morphogenesis	gene_ontology	2.12314	18682	191	13	2
uploaded_gene_set	GO_0086064	GO:0086064	cell communication by electrical coupling involved in cardiac conduction	gene_ontology	2.12314	18682	191	13	2
uploaded_gene_set	GO_0090162	GO:0090162	establishment of epithelial cell polarity	gene_ontology	2.12314	18682	191	13	2
uploaded_gene_set	GO_1902176	GO:1902176	negative regulation of oxidative stress-induced intrinsic apoptotic signaling pathway	gene_ontology	2.12314	18682	191	13	2
uploaded_gene_set	GO_0030018	GO:0030018	Z disc	gene_ontology	2.1207	18682	191	119	5
uploaded_gene_set	GO_0016477	GO:0016477	cell migration	gene_ontology	2.11375	18682	191	168	6
uploaded_gene_set	GO_0007611	GO:0007611	learning or memory	gene_ontology	2.10391	18682	191	40	3
uploaded_gene_set	GO_0071364	GO:0071364	cellular response to epidermal growth factor stimulus	gene_ontology	2.10391	18682	191	40	3
uploaded_gene_set	GO_0030324	GO:0030324	lung development	gene_ontology	2.07642	18682	191	78	4
uploaded_gene_set	GO_0005504	GO:0005504	fatty acid binding	gene_ontology	2.05911	18682	191	14	2
uploaded_gene_set	GO_0019079	GO:0019079	viral genome replication	gene_ontology	2.05911	18682	191	14	2
uploaded_gene_set	GO_0034236	GO:0034236	protein kinase A catalytic subunit binding	gene_ontology	2.05911	18682	191	14	2
uploaded_gene_set	GO_0035198	GO:0035198	miRNA binding	gene_ontology	2.05911	18682	191	14	2
uploaded_gene_set	GO_0050768	GO:0050768	negative regulation of neurogenesis	gene_ontology	2.05911	18682	191	14	2
uploaded_gene_set	GO_0070848	GO:0070848	response to growth factor	gene_ontology	2.05911	18682	191	14	2
uploaded_gene_set	GO_1902043	GO:1902043	positive regulation of extrinsic apoptotic signaling pathway via death domain receptors	gene_ontology	2.05911	18682	191	14	2
uploaded_gene_set	GO_2000678	GO:2000678	negative regulation of transcription regulatory region DNA binding	gene_ontology	2.05911	18682	191	14	2
uploaded_gene_set	GO_0001658	GO:0001658	branching involved in ureteric bud morphogenesis	gene_ontology	2.04518	18682	191	42	3
uploaded_gene_set	GO_0030207	GO:0030207	chondroitin sulfate catabolic process	gene_ontology	1.99987	18682	191	15	2
uploaded_gene_set	GO_0042813	GO:0042813	Wnt-activated receptor activity	gene_ontology	1.99987	18682	191	15	2
uploaded_gene_set	GO_0060122	GO:0060122	inner ear receptor stereocilium organization	gene_ontology	1.99987	18682	191	15	2
uploaded_gene_set	GO_0000097	GO:0000097	sulfur amino acid biosynthetic process	gene_ontology	1.99039	18682	191	1	1
uploaded_gene_set	GO_0000412	GO:0000412	histone peptidyl-prolyl isomerization	gene_ontology	1.99039	18682	191	1	1
uploaded_gene_set	GO_0001011	GO:0001011	transcription factor activity, sequence-specific DNA binding, RNA polymerase recruiting	gene_ontology	1.99039	18682	191	1	1
uploaded_gene_set	GO_0001087	GO:0001087	transcription factor activity, TFIIB-class binding	gene_ontology	1.99039	18682	191	1	1
uploaded_gene_set	GO_0002041	GO:0002041	intussusceptive angiogenesis	gene_ontology	1.99039	18682	191	1	1
uploaded_gene_set	GO_0002264	GO:0002264	endothelial cell activation involved in immune response	gene_ontology	1.99039	18682	191	1	1
uploaded_gene_set	GO_0002683	GO:0002683	negative regulation of immune system process	gene_ontology	1.99039	18682	191	1	1
uploaded_gene_set	GO_0002737	GO:0002737	negative regulation of plasmacytoid dendritic cell cytokine production	gene_ontology	1.99039	18682	191	1	1
uploaded_gene_set	GO_0003213	GO:0003213	cardiac right atrium morphogenesis	gene_ontology	1.99039	18682	191	1	1
uploaded_gene_set	GO_0003245	GO:0003245	cardiac muscle tissue growth involved in heart morphogenesis	gene_ontology	1.99039	18682	191	1	1
uploaded_gene_set	GO_0003270	GO:0003270	Notch signaling pathway involved in regulation of secondary heart field cardioblast proliferation	gene_ontology	1.99039	18682	191	1	1
uploaded_gene_set	GO_0003322	GO:0003322	pancreatic A cell development	gene_ontology	1.99039	18682	191	1	1
uploaded_gene_set	GO_0004597	GO:0004597	peptide-aspartate beta-dioxygenase activity	gene_ontology	1.99039	18682	191	1	1
uploaded_gene_set	GO_0004617	GO:0004617	phosphoglycerate dehydrogenase activity	gene_ontology	1.99039	18682	191	1	1
uploaded_gene_set	GO_0004648	GO:0004648	O-phospho-L-serine:2-oxoglutarate aminotransferase activity	gene_ontology	1.99039	18682	191	1	1
uploaded_gene_set	GO_0006566	GO:0006566	threonine metabolic process	gene_ontology	1.99039	18682	191	1	1
uploaded_gene_set	GO_0007440	GO:0007440	foregut morphogenesis	gene_ontology	1.99039	18682	191	1	1
uploaded_gene_set	GO_0008127	GO:0008127	quercetin 2,3-dioxygenase activity	gene_ontology	1.99039	18682	191	1	1
uploaded_gene_set	GO_0009448	GO:0009448	gamma-aminobutyric acid metabolic process	gene_ontology	1.99039	18682	191	1	1
uploaded_gene_set	GO_0014841	GO:0014841	skeletal muscle satellite cell proliferation	gene_ontology	1.99039	18682	191	1	1
uploaded_gene_set	GO_0015068	GO:0015068	glycine amidinotransferase activity	gene_ontology	1.99039	18682	191	1	1
uploaded_gene_set	GO_0016860	GO:0016860	intramolecular oxidoreductase activity	gene_ontology	1.99039	18682	191	1	1
uploaded_gene_set	GO_0017172	GO:0017172	cysteine dioxygenase activity	gene_ontology	1.99039	18682	191	1	1
uploaded_gene_set	GO_0019103	GO:0019103	pyrimidine nucleotide binding	gene_ontology	1.99039	18682	191	1	1
uploaded_gene_set	GO_0021515	GO:0021515	cell differentiation in spinal cord	gene_ontology	1.99039	18682	191	1	1
uploaded_gene_set	GO_0021831	GO:0021831	embryonic olfactory bulb interneuron precursor migration	gene_ontology	1.99039	18682	191	1	1
uploaded_gene_set	GO_0022018	GO:0022018	lateral ganglionic eminence cell proliferation	gene_ontology	1.99039	18682	191	1	1
uploaded_gene_set	GO_0022601	GO:0022601	menstrual cycle phase	gene_ontology	1.99039	18682	191	1	1
uploaded_gene_set	GO_0030421	GO:0030421	defecation	gene_ontology	1.99039	18682	191	1	1
uploaded_gene_set	GO_0031129	GO:0031129	inductive cell-cell signaling	gene_ontology	1.99039	18682	191	1	1
uploaded_gene_set	GO_0034676	GO:0034676	integrin alpha6-beta4 complex	gene_ontology	1.99039	18682	191	1	1
uploaded_gene_set	GO_0035605	GO:0035605	peptidyl-cysteine S-nitrosylase activity	gene_ontology	1.99039	18682	191	1	1
uploaded_gene_set	GO_0035622	GO:0035622	intrahepatic bile duct development	gene_ontology	1.99039	18682	191	1	1
uploaded_gene_set	GO_0035730	GO:0035730	S-nitrosoglutathione binding	gene_ontology	1.99039	18682	191	1	1
uploaded_gene_set	GO_0035731	GO:0035731	dinitrosyl-iron complex binding	gene_ontology	1.99039	18682	191	1	1
uploaded_gene_set	GO_0035732	GO:0035732	nitric oxide storage	gene_ontology	1.99039	18682	191	1	1
uploaded_gene_set	GO_0038049	GO:0038049	transcription factor activity, ligand-activated RNA polymerase II transcription factor binding	gene_ontology	1.99039	18682	191	1	1
uploaded_gene_set	GO_0044345	GO:0044345	stromal-epithelial cell signaling involved in prostate gland development	gene_ontology	1.99039	18682	191	1	1
uploaded_gene_set	GO_0045210	GO:0045210	FasL biosynthetic process	gene_ontology	1.99039	18682	191	1	1
uploaded_gene_set	GO_0045977	GO:0045977	positive regulation of mitotic cell cycle, embryonic	gene_ontology	1.99039	18682	191	1	1
uploaded_gene_set	GO_0048270	GO:0048270	methionine adenosyltransferase regulator activity	gene_ontology	1.99039	18682	191	1	1
uploaded_gene_set	GO_0048640	GO:0048640	negative regulation of developmental growth	gene_ontology	1.99039	18682	191	1	1
uploaded_gene_set	GO_0050793	GO:0050793	regulation of developmental process	gene_ontology	1.99039	18682	191	1	1
uploaded_gene_set	GO_0052501	GO:0052501	positive regulation by organism of apoptotic process in other organism involved in symbiotic interaction	gene_ontology	1.99039	18682	191	1	1
uploaded_gene_set	GO_0055073	GO:0055073	cadmium ion homeostasis	gene_ontology	1.99039	18682	191	1	1
uploaded_gene_set	GO_0060366	GO:0060366	lambdoid suture morphogenesis	gene_ontology	1.99039	18682	191	1	1
uploaded_gene_set	GO_0060367	GO:0060367	sagittal suture morphogenesis	gene_ontology	1.99039	18682	191	1	1
uploaded_gene_set	GO_0060517	GO:0060517	epithelial cell proliferation involved in prostatic bud elongation	gene_ontology	1.99039	18682	191	1	1
uploaded_gene_set	GO_0060594	GO:0060594	mammary gland specification	gene_ontology	1.99039	18682	191	1	1
uploaded_gene_set	GO_0060739	GO:0060739	mesenchymal-epithelial cell signaling involved in prostate gland development	gene_ontology	1.99039	18682	191	1	1
uploaded_gene_set	GO_0060768	GO:0060768	regulation of epithelial cell proliferation involved in prostate gland development	gene_ontology	1.99039	18682	191	1	1
uploaded_gene_set	GO_0060784	GO:0060784	regulation of cell proliferation involved in tissue homeostasis	gene_ontology	1.99039	18682	191	1	1
uploaded_gene_set	GO_0060843	GO:0060843	venous endothelial cell differentiation	gene_ontology	1.99039	18682	191	1	1
uploaded_gene_set	GO_0060873	GO:0060873	anterior semicircular canal development	gene_ontology	1.99039	18682	191	1	1
uploaded_gene_set	GO_0060875	GO:0060875	lateral semicircular canal development	gene_ontology	1.99039	18682	191	1	1
uploaded_gene_set	GO_0061046	GO:0061046	regulation of branching involved in lung morphogenesis	gene_ontology	1.99039	18682	191	1	1
uploaded_gene_set	GO_0061106	GO:0061106	negative regulation of stomach neuroendocrine cell differentiation	gene_ontology	1.99039	18682	191	1	1
uploaded_gene_set	GO_0061682	GO:0061682	seminal vesicle morphogenesis	gene_ontology	1.99039	18682	191	1	1
uploaded_gene_set	GO_0070267	GO:0070267	oncosis	gene_ontology	1.99039	18682	191	1	1
uploaded_gene_set	GO_0070664	GO:0070664	negative regulation of leukocyte proliferation	gene_ontology	1.99039	18682	191	1	1
uploaded_gene_set	GO_0071820	GO:0071820	N-box binding	gene_ontology	1.99039	18682	191	1	1
uploaded_gene_set	GO_0072073	GO:0072073	kidney epithelium development	gene_ontology	1.99039	18682	191	1	1
uploaded_gene_set	GO_0072141	GO:0072141	renal interstitial fibroblast development	gene_ontology	1.99039	18682	191	1	1
uploaded_gene_set	GO_0072148	GO:0072148	epithelial cell fate commitment	gene_ontology	1.99039	18682	191	1	1
uploaded_gene_set	GO_0072227	GO:0072227	metanephric macula densa development	gene_ontology	1.99039	18682	191	1	1
uploaded_gene_set	GO_0072240	GO:0072240	metanephric DCT cell differentiation	gene_ontology	1.99039	18682	191	1	1
uploaded_gene_set	GO_0072518	GO:0072518	Rho-dependent protein serine/threonine kinase activity	gene_ontology	1.99039	18682	191	1	1
uploaded_gene_set	GO_0090246	GO:0090246	convergent extension involved in somitogenesis	gene_ontology	1.99039	18682	191	1	1
uploaded_gene_set	GO_0097214	GO:0097214	positive regulation of lysosomal membrane permeability	gene_ontology	1.99039	18682	191	1	1
uploaded_gene_set	GO_0097403	GO:0097403	cellular response to raffinose	gene_ontology	1.99039	18682	191	1	1
uploaded_gene_set	GO_0097450	GO:0097450	astrocyte end-foot	gene_ontology	1.99039	18682	191	1	1
uploaded_gene_set	GO_0099641	GO:0099641	anterograde axonal protein transport	gene_ontology	1.99039	18682	191	1	1
uploaded_gene_set	GO_0140009	GO:0140009	L-aspartate import across plasma membrane	gene_ontology	1.99039	18682	191	1	1
uploaded_gene_set	GO_0140016	GO:0140016	D-aspartate import across plasma membrane	gene_ontology	1.99039	18682	191	1	1
uploaded_gene_set	GO_1901879	GO:1901879	regulation of protein depolymerization	gene_ontology	1.99039	18682	191	1	1
uploaded_gene_set	GO_1902178	GO:1902178	fibroblast growth factor receptor apoptotic signaling pathway	gene_ontology	1.99039	18682	191	1	1
uploaded_gene_set	GO_1902669	GO:1902669	positive regulation of axon guidance	gene_ontology	1.99039	18682	191	1	1
uploaded_gene_set	GO_1902847	GO:1902847	regulation of neuronal signal transduction	gene_ontology	1.99039	18682	191	1	1
uploaded_gene_set	GO_1902998	GO:1902998	positive regulation of neurofibrillary tangle assembly	gene_ontology	1.99039	18682	191	1	1
uploaded_gene_set	GO_1903010	GO:1903010	regulation of bone development	gene_ontology	1.99039	18682	191	1	1
uploaded_gene_set	GO_1903280	GO:1903280	negative regulation of calcium:sodium antiporter activity	gene_ontology	1.99039	18682	191	1	1
uploaded_gene_set	GO_1903573	GO:1903573	negative regulation of response to endoplasmic reticulum stress	gene_ontology	1.99039	18682	191	1	1
uploaded_gene_set	GO_1903706	GO:1903706	regulation of hemopoiesis	gene_ontology	1.99039	18682	191	1	1
uploaded_gene_set	GO_1903788	GO:1903788	positive regulation of glutathione biosynthetic process	gene_ontology	1.99039	18682	191	1	1
uploaded_gene_set	GO_1903999	GO:1903999	negative regulation of eating behavior	gene_ontology	1.99039	18682	191	1	1
uploaded_gene_set	GO_1904373	GO:1904373	response to kainic acid	gene_ontology	1.99039	18682	191	1	1
uploaded_gene_set	GO_1904389	GO:1904389	rod bipolar cell differentiation	gene_ontology	1.99039	18682	191	1	1
uploaded_gene_set	GO_1904391	GO:1904391	response to ciliary neurotrophic factor	gene_ontology	1.99039	18682	191	1	1
uploaded_gene_set	GO_1904397	GO:1904397	negative regulation of neuromuscular junction development	gene_ontology	1.99039	18682	191	1	1
uploaded_gene_set	GO_1904399	GO:1904399	heparan sulfate binding	gene_ontology	1.99039	18682	191	1	1
uploaded_gene_set	GO_1904721	GO:1904721	negative regulation of mRNA endonucleolytic cleavage involved in unfolded protein response	gene_ontology	1.99039	18682	191	1	1
uploaded_gene_set	GO_1904782	GO:1904782	negative regulation of NMDA glutamate receptor activity	gene_ontology	1.99039	18682	191	1	1
uploaded_gene_set	GO_1905273	GO:1905273	positive regulation of proton-transporting ATP synthase activity, rotational mechanism	gene_ontology	1.99039	18682	191	1	1
uploaded_gene_set	GO_1905892	GO:1905892	negative regulation of cellular response to thapsigargin	gene_ontology	1.99039	18682	191	1	1
uploaded_gene_set	GO_1905895	GO:1905895	negative regulation of cellular response to tunicamycin	gene_ontology	1.99039	18682	191	1	1
uploaded_gene_set	GO_1990428	GO:1990428	miRNA transport	gene_ontology	1.99039	18682	191	1	1
uploaded_gene_set	GO_2000080	GO:2000080	negative regulation of canonical Wnt signaling pathway involved in controlling type B pancreatic cell proliferation	gene_ontology	1.99039	18682	191	1	1
uploaded_gene_set	GO_2000227	GO:2000227	negative regulation of pancreatic A cell differentiation	gene_ontology	1.99039	18682	191	1	1
uploaded_gene_set	GO_2000376	GO:2000376	positive regulation of oxygen metabolic process	gene_ontology	1.99039	18682	191	1	1
uploaded_gene_set	GO_2000794	GO:2000794	regulation of epithelial cell proliferation involved in lung morphogenesis	gene_ontology	1.99039	18682	191	1	1
uploaded_gene_set	GO_2000981	GO:2000981	negative regulation of inner ear receptor cell differentiation	gene_ontology	1.99039	18682	191	1	1
uploaded_gene_set	GO_0007229	GO:0007229	integrin-mediated signaling pathway	gene_ontology	1.98346	18682	191	83	4
uploaded_gene_set	GO_0008283	GO:0008283	cell proliferation	gene_ontology	1.98063	18682	191	352	9
uploaded_gene_set	GO_0032956	GO:0032956	regulation of actin cytoskeleton organization	gene_ontology	1.96282	18682	191	45	3
uploaded_gene_set	GO_0003203	GO:0003203	endocardial cushion morphogenesis	gene_ontology	1.94479	18682	191	16	2
uploaded_gene_set	GO_0014002	GO:0014002	astrocyte development	gene_ontology	1.94479	18682	191	16	2
uploaded_gene_set	GO_0048566	GO:0048566	embryonic digestive tract development	gene_ontology	1.94479	18682	191	16	2
uploaded_gene_set	GO_0051893	GO:0051893	regulation of focal adhesion assembly	gene_ontology	1.94479	18682	191	16	2
uploaded_gene_set	GO_0061036	GO:0061036	positive regulation of cartilage development	gene_ontology	1.94479	18682	191	16	2
uploaded_gene_set	GO_0007420	GO:0007420	brain development	gene_ontology	1.94168	18682	191	183	6
uploaded_gene_set	GO_0001934	GO:0001934	positive regulation of protein phosphorylation	gene_ontology	1.93768	18682	191	132	5
uploaded_gene_set	GO_0048013	GO:0048013	ephrin receptor signaling pathway	gene_ontology	1.91382	18682	191	87	4
uploaded_gene_set	GO_0051781	GO:0051781	positive regulation of cell division	gene_ontology	1.91133	18682	191	47	3
uploaded_gene_set	GO_0051087	GO:0051087	chaperone binding	gene_ontology	1.89701	18682	191	88	4
uploaded_gene_set	GO_0006882	GO:0006882	cellular zinc ion homeostasis	gene_ontology	1.89334	18682	191	17	2
uploaded_gene_set	GO_0009416	GO:0009416	response to light stimulus	gene_ontology	1.89334	18682	191	17	2
uploaded_gene_set	GO_0021537	GO:0021537	telencephalon development	gene_ontology	1.89334	18682	191	17	2
uploaded_gene_set	GO_0031589	GO:0031589	cell-substrate adhesion	gene_ontology	1.89334	18682	191	17	2
uploaded_gene_set	GO_0031668	GO:0031668	cellular response to extracellular stimulus	gene_ontology	1.89334	18682	191	17	2
uploaded_gene_set	GO_0043691	GO:0043691	reverse cholesterol transport	gene_ontology	1.89334	18682	191	17	2
uploaded_gene_set	GO_0005516	GO:0005516	calmodulin binding	gene_ontology	1.88845	18682	191	188	6
uploaded_gene_set	GO_0042531	GO:0042531	positive regulation of tyrosine phosphorylation of STAT protein	gene_ontology	1.88653	18682	191	48	3
uploaded_gene_set	GO_0034599	GO:0034599	cellular response to oxidative stress	gene_ontology	1.88044	18682	191	89	4
uploaded_gene_set	GO_0003682	GO:0003682	chromatin binding	gene_ontology	1.86463	18682	191	368	9
uploaded_gene_set	GO_0043202	GO:0043202	lysosomal lumen	gene_ontology	1.86409	18682	191	90	4
uploaded_gene_set	GO_0031982	GO:0031982	vesicle	gene_ontology	1.86077	18682	191	138	5
uploaded_gene_set	GO_0001190	GO:0001190	transcriptional activator activity, RNA polymerase II transcription factor binding	gene_ontology	1.84509	18682	191	18	2
uploaded_gene_set	GO_0030325	GO:0030325	adrenal gland development	gene_ontology	1.84509	18682	191	18	2
uploaded_gene_set	GO_0034314	GO:0034314	Arp2/3 complex-mediated actin nucleation	gene_ontology	1.84509	18682	191	18	2
uploaded_gene_set	GO_0098609	GO:0098609	cell-cell adhesion	gene_ontology	1.84509	18682	191	18	2
uploaded_gene_set	GO_0098641	GO:0098641	cadherin binding involved in cell-cell adhesion	gene_ontology	1.84509	18682	191	18	2
uploaded_gene_set	GO_0007266	GO:0007266	Rho protein signal transduction	gene_ontology	1.83865	18682	191	50	3
uploaded_gene_set	GO_0061077	GO:0061077	chaperone-mediated protein folding	gene_ontology	1.83865	18682	191	50	3
uploaded_gene_set	GO_0016337	GO:0016337	single organismal cell-cell adhesion	gene_ontology	1.83206	18682	191	92	4
uploaded_gene_set	GO_0005215	GO:0005215	transporter activity	gene_ontology	1.81185	18682	191	142	5
uploaded_gene_set	GO_0000145	GO:0000145	exocyst	gene_ontology	1.79968	18682	191	19	2
uploaded_gene_set	GO_0001502	GO:0001502	cartilage condensation	gene_ontology	1.79968	18682	191	19	2
uploaded_gene_set	GO_0031258	GO:0031258	lamellipodium membrane	gene_ontology	1.79968	18682	191	19	2
uploaded_gene_set	GO_0032332	GO:0032332	positive regulation of chondrocyte differentiation	gene_ontology	1.79968	18682	191	19	2
uploaded_gene_set	GO_0036120	GO:0036120	cellular response to platelet-derived growth factor stimulus	gene_ontology	1.79968	18682	191	19	2
uploaded_gene_set	GO_0043395	GO:0043395	heparan sulfate proteoglycan binding	gene_ontology	1.79968	18682	191	19	2
uploaded_gene_set	GO_0071385	GO:0071385	cellular response to glucocorticoid stimulus	gene_ontology	1.79968	18682	191	19	2
uploaded_gene_set	GO_0001725	GO:0001725	stress fiber	gene_ontology	1.79294	18682	191	52	3
uploaded_gene_set	GO_0003712	GO:0003712	transcription cofactor activity	gene_ontology	1.79294	18682	191	52	3
uploaded_gene_set	GO_0008344	GO:0008344	adult locomotory behavior	gene_ontology	1.79294	18682	191	52	3
uploaded_gene_set	GO_0030336	GO:0030336	negative regulation of cell migration	gene_ontology	1.78557	18682	191	95	4
uploaded_gene_set	GO_0002052	GO:0002052	positive regulation of neuroblast proliferation	gene_ontology	1.75682	18682	191	20	2
uploaded_gene_set	GO_0005112	GO:0005112	Notch binding	gene_ontology	1.75682	18682	191	20	2
uploaded_gene_set	GO_0045663	GO:0045663	positive regulation of myoblast differentiation	gene_ontology	1.75682	18682	191	20	2
uploaded_gene_set	GO_0060716	GO:0060716	labyrinthine layer blood vessel development	gene_ontology	1.75682	18682	191	20	2
uploaded_gene_set	GO_0005578	GO:0005578	proteinaceous extracellular matrix	gene_ontology	1.73505	18682	191	262	7
uploaded_gene_set	GO_0008285	GO:0008285	negative regulation of cell proliferation	gene_ontology	1.71718	18682	191	390	9
uploaded_gene_set	GO_0004602	GO:0004602	glutathione peroxidase activity	gene_ontology	1.71625	18682	191	21	2
uploaded_gene_set	GO_0005540	GO:0005540	hyaluronic acid binding	gene_ontology	1.71625	18682	191	21	2
uploaded_gene_set	GO_0006998	GO:0006998	nuclear envelope organization	gene_ontology	1.71625	18682	191	21	2
uploaded_gene_set	GO_0030879	GO:0030879	mammary gland development	gene_ontology	1.71625	18682	191	21	2
uploaded_gene_set	GO_0042246	GO:0042246	tissue regeneration	gene_ontology	1.71625	18682	191	21	2
uploaded_gene_set	GO_0045662	GO:0045662	negative regulation of myoblast differentiation	gene_ontology	1.71625	18682	191	21	2
uploaded_gene_set	GO_0045861	GO:0045861	negative regulation of proteolysis	gene_ontology	1.71625	18682	191	21	2
uploaded_gene_set	GO_0005796	GO:0005796	Golgi lumen	gene_ontology	1.712	18682	191	100	4
uploaded_gene_set	GO_0007173	GO:0007173	epidermal growth factor receptor signaling pathway	gene_ontology	1.70738	18682	191	56	3
uploaded_gene_set	GO_0009612	GO:0009612	response to mechanical stimulus	gene_ontology	1.70738	18682	191	56	3
uploaded_gene_set	GO_1903779	GO:1903779	regulation of cardiac conduction	gene_ontology	1.70738	18682	191	56	3
uploaded_gene_set	GO_0001573	GO:0001573	ganglioside metabolic process	gene_ontology	1.69157	18682	191	2	1
uploaded_gene_set	GO_0003160	GO:0003160	endocardium morphogenesis	gene_ontology	1.69157	18682	191	2	1
uploaded_gene_set	GO_0003162	GO:0003162	atrioventricular node development	gene_ontology	1.69157	18682	191	2	1
uploaded_gene_set	GO_0003169	GO:0003169	coronary vein morphogenesis	gene_ontology	1.69157	18682	191	2	1
uploaded_gene_set	GO_0003188	GO:0003188	heart valve formation	gene_ontology	1.69157	18682	191	2	1
uploaded_gene_set	GO_0003207	GO:0003207	cardiac chamber formation	gene_ontology	1.69157	18682	191	2	1
uploaded_gene_set	GO_0003241	GO:0003241	growth involved in heart morphogenesis	gene_ontology	1.69157	18682	191	2	1
uploaded_gene_set	GO_0003342	GO:0003342	proepicardium development	gene_ontology	1.69157	18682	191	2	1
uploaded_gene_set	GO_0003415	GO:0003415	chondrocyte hypertrophy	gene_ontology	1.69157	18682	191	2	1
uploaded_gene_set	GO_0004365	GO:0004365	glyceraldehyde-3-phosphate dehydrogenase (NAD+) (phosphorylating) activity	gene_ontology	1.69157	18682	191	2	1
uploaded_gene_set	GO_0004923	GO:0004923	leukemia inhibitory factor receptor activity	gene_ontology	1.69157	18682	191	2	1
uploaded_gene_set	GO_0004991	GO:0004991	parathyroid hormone receptor activity	gene_ontology	1.69157	18682	191	2	1
uploaded_gene_set	GO_0005592	GO:0005592	collagen type XI trimer	gene_ontology	1.69157	18682	191	2	1
uploaded_gene_set	GO_0005999	GO:0005999	xylulose biosynthetic process	gene_ontology	1.69157	18682	191	2	1
uploaded_gene_set	GO_0006601	GO:0006601	creatine biosynthetic process	gene_ontology	1.69157	18682	191	2	1
uploaded_gene_set	GO_0006982	GO:0006982	response to lipid hydroperoxide	gene_ontology	1.69157	18682	191	2	1
uploaded_gene_set	GO_0007423	GO:0007423	sensory organ development	gene_ontology	1.69157	18682	191	2	1
uploaded_gene_set	GO_0008043	GO:0008043	intracellular ferritin complex	gene_ontology	1.69157	18682	191	2	1
uploaded_gene_set	GO_0008252	GO:0008252	nucleotidase activity	gene_ontology	1.69157	18682	191	2	1
uploaded_gene_set	GO_0008615	GO:0008615	pyridoxine biosynthetic process	gene_ontology	1.69157	18682	191	2	1
uploaded_gene_set	GO_0009223	GO:0009223	pyrimidine deoxyribonucleotide catabolic process	gene_ontology	1.69157	18682	191	2	1
uploaded_gene_set	GO_0009890	GO:0009890	negative regulation of biosynthetic process	gene_ontology	1.69157	18682	191	2	1
uploaded_gene_set	GO_0010983	GO:0010983	positive regulation of high-density lipoprotein particle clearance	gene_ontology	1.69157	18682	191	2	1
uploaded_gene_set	GO_0014034	GO:0014034	neural crest cell fate commitment	gene_ontology	1.69157	18682	191	2	1
uploaded_gene_set	GO_0014889	GO:0014889	muscle atrophy	gene_ontology	1.69157	18682	191	2	1
uploaded_gene_set	GO_0019100	GO:0019100	male germ-line sex determination	gene_ontology	1.69157	18682	191	2	1
uploaded_gene_set	GO_0019207	GO:0019207	kinase regulator activity	gene_ontology	1.69157	18682	191	2	1
uploaded_gene_set	GO_0019809	GO:0019809	spermidine binding	gene_ontology	1.69157	18682	191	2	1
uploaded_gene_set	GO_0021557	GO:0021557	oculomotor nerve development	gene_ontology	1.69157	18682	191	2	1
uploaded_gene_set	GO_0021558	GO:0021558	trochlear nerve development	gene_ontology	1.69157	18682	191	2	1
uploaded_gene_set	GO_0021681	GO:0021681	cerebellar granular layer development	gene_ontology	1.69157	18682	191	2	1
uploaded_gene_set	GO_0021801	GO:0021801	cerebral cortex radial glia guided migration	gene_ontology	1.69157	18682	191	2	1
uploaded_gene_set	GO_0030156	GO:0030156	benzodiazepine receptor binding	gene_ontology	1.69157	18682	191	2	1
uploaded_gene_set	GO_0030825	GO:0030825	positive regulation of cGMP metabolic process	gene_ontology	1.69157	18682	191	2	1
uploaded_gene_set	GO_0031022	GO:0031022	nuclear migration along microfilament	gene_ontology	1.69157	18682	191	2	1
uploaded_gene_set	GO_0031086	GO:0031086	nuclear-transcribed mRNA catabolic process, deadenylation-independent decay	gene_ontology	1.69157	18682	191	2	1
uploaded_gene_set	GO_0034686	GO:0034686	integrin alphav-beta8 complex	gene_ontology	1.69157	18682	191	2	1
uploaded_gene_set	GO_0035544	GO:0035544	negative regulation of SNARE complex assembly	gene_ontology	1.69157	18682	191	2	1
uploaded_gene_set	GO_0035606	GO:0035606	peptidyl-cysteine S-trans-nitrosylation	gene_ontology	1.69157	18682	191	2	1
uploaded_gene_set	GO_0042264	GO:0042264	peptidyl-aspartic acid hydroxylation	gene_ontology	1.69157	18682	191	2	1
uploaded_gene_set	GO_0042412	GO:0042412	taurine biosynthetic process	gene_ontology	1.69157	18682	191	2	1
uploaded_gene_set	GO_0042583	GO:0042583	chromaffin granule	gene_ontology	1.69157	18682	191	2	1
uploaded_gene_set	GO_0043482	GO:0043482	cellular pigment accumulation	gene_ontology	1.69157	18682	191	2	1
uploaded_gene_set	GO_0045988	GO:0045988	negative regulation of striated muscle contraction	gene_ontology	1.69157	18682	191	2	1
uploaded_gene_set	GO_0046166	GO:0046166	glyceraldehyde-3-phosphate biosynthetic process	gene_ontology	1.69157	18682	191	2	1
uploaded_gene_set	GO_0046331	GO:0046331	lateral inhibition	gene_ontology	1.69157	18682	191	2	1
uploaded_gene_set	GO_0046851	GO:0046851	negative regulation of bone remodeling	gene_ontology	1.69157	18682	191	2	1
uploaded_gene_set	GO_0048269	GO:0048269	methionine adenosyltransferase complex	gene_ontology	1.69157	18682	191	2	1
uploaded_gene_set	GO_0048641	GO:0048641	regulation of skeletal muscle tissue development	gene_ontology	1.69157	18682	191	2	1
uploaded_gene_set	GO_0048878	GO:0048878	chemical homeostasis	gene_ontology	1.69157	18682	191	2	1
uploaded_gene_set	GO_0051025	GO:0051025	negative regulation of immunoglobulin secretion	gene_ontology	1.69157	18682	191	2	1
uploaded_gene_set	GO_0051386	GO:0051386	regulation of neurotrophin TRK receptor signaling pathway	gene_ontology	1.69157	18682	191	2	1
uploaded_gene_set	GO_0051946	GO:0051946	regulation of glutamate uptake involved in transmission of nerve impulse	gene_ontology	1.69157	18682	191	2	1
uploaded_gene_set	GO_0052740	GO:0052740	1-acyl-2-lysophosphatidylserine acylhydrolase activity	gene_ontology	1.69157	18682	191	2	1
uploaded_gene_set	GO_0060049	GO:0060049	regulation of protein glycosylation	gene_ontology	1.69157	18682	191	2	1
uploaded_gene_set	GO_0060532	GO:0060532	bronchus cartilage development	gene_ontology	1.69157	18682	191	2	1
uploaded_gene_set	GO_0060538	GO:0060538	skeletal muscle organ development	gene_ontology	1.69157	18682	191	2	1
uploaded_gene_set	GO_0060698	GO:0060698	endoribonuclease inhibitor activity	gene_ontology	1.69157	18682	191	2	1
uploaded_gene_set	GO_0060702	GO:0060702	negative regulation of endoribonuclease activity	gene_ontology	1.69157	18682	191	2	1
uploaded_gene_set	GO_0060940	GO:0060940	epithelial to mesenchymal transition involved in cardiac fibroblast development	gene_ontology	1.69157	18682	191	2	1
uploaded_gene_set	GO_0060979	GO:0060979	vasculogenesis involved in coronary vascular morphogenesis	gene_ontology	1.69157	18682	191	2	1
uploaded_gene_set	GO_0061034	GO:0061034	olfactory bulb mitral cell layer development	gene_ontology	1.69157	18682	191	2	1
uploaded_gene_set	GO_0061145	GO:0061145	lung smooth muscle development	gene_ontology	1.69157	18682	191	2	1
uploaded_gene_set	GO_0061518	GO:0061518	microglial cell proliferation	gene_ontology	1.69157	18682	191	2	1
uploaded_gene_set	GO_0061741	GO:0061741	chaperone-mediated protein transport involved in chaperone-mediated autophagy	gene_ontology	1.69157	18682	191	2	1
uploaded_gene_set	GO_0070026	GO:0070026	nitric oxide binding	gene_ontology	1.69157	18682	191	2	1
uploaded_gene_set	GO_0070977	GO:0070977	bone maturation	gene_ontology	1.69157	18682	191	2	1
uploaded_gene_set	GO_0071460	GO:0071460	cellular response to cell-matrix adhesion	gene_ontology	1.69157	18682	191	2	1
uploaded_gene_set	GO_0072190	GO:0072190	ureter urothelium development	gene_ontology	1.69157	18682	191	2	1
uploaded_gene_set	GO_0072197	GO:0072197	ureter morphogenesis	gene_ontology	1.69157	18682	191	2	1
uploaded_gene_set	GO_0072233	GO:0072233	metanephric thick ascending limb development	gene_ontology	1.69157	18682	191	2	1
uploaded_gene_set	GO_0072236	GO:0072236	metanephric loop of Henle development	gene_ontology	1.69157	18682	191	2	1
uploaded_gene_set	GO_0072320	GO:0072320	volume-sensitive chloride channel activity	gene_ontology	1.69157	18682	191	2	1
uploaded_gene_set	GO_0072534	GO:0072534	perineuronal net	gene_ontology	1.69157	18682	191	2	1
uploaded_gene_set	GO_0072563	GO:0072563	endothelial microparticle	gene_ontology	1.69157	18682	191	2	1
uploaded_gene_set	GO_0072697	GO:0072697	protein localization to cell cortex	gene_ontology	1.69157	18682	191	2	1
uploaded_gene_set	GO_0097057	GO:0097057	TRAF2-GSTP1 complex	gene_ontology	1.69157	18682	191	2	1
uploaded_gene_set	GO_0097059	GO:0097059	CNTFR-CLCF1 complex	gene_ontology	1.69157	18682	191	2	1
uploaded_gene_set	GO_0098712	GO:0098712	L-glutamate import across plasma membrane	gene_ontology	1.69157	18682	191	2	1
uploaded_gene_set	GO_1900221	GO:1900221	regulation of amyloid-beta clearance	gene_ontology	1.69157	18682	191	2	1
uploaded_gene_set	GO_1901077	GO:1901077	regulation of relaxation of muscle	gene_ontology	1.69157	18682	191	2	1
uploaded_gene_set	GO_1901201	GO:1901201	regulation of extracellular matrix assembly	gene_ontology	1.69157	18682	191	2	1
uploaded_gene_set	GO_1901253	GO:1901253	negative regulation of intracellular transport of viral material	gene_ontology	1.69157	18682	191	2	1
uploaded_gene_set	GO_1902172	GO:1902172	regulation of keratinocyte apoptotic process	gene_ontology	1.69157	18682	191	2	1
uploaded_gene_set	GO_1903170	GO:1903170	negative regulation of calcium ion transmembrane transport	gene_ontology	1.69157	18682	191	2	1
uploaded_gene_set	GO_1904395	GO:1904395	positive regulation of skeletal muscle acetylcholine-gated channel clustering	gene_ontology	1.69157	18682	191	2	1
uploaded_gene_set	GO_1904582	GO:1904582	positive regulation of intracellular mRNA localization	gene_ontology	1.69157	18682	191	2	1
uploaded_gene_set	GO_1904761	GO:1904761	negative regulation of myofibroblast differentiation	gene_ontology	1.69157	18682	191	2	1
uploaded_gene_set	GO_1904783	GO:1904783	positive regulation of NMDA glutamate receptor activity	gene_ontology	1.69157	18682	191	2	1
uploaded_gene_set	GO_1904956	GO:1904956	regulation of midbrain dopaminergic neuron differentiation	gene_ontology	1.69157	18682	191	2	1
uploaded_gene_set	GO_1905064	GO:1905064	negative regulation of vascular smooth muscle cell differentiation	gene_ontology	1.69157	18682	191	2	1
uploaded_gene_set	GO_1905663	GO:1905663	positive regulation of telomerase RNA reverse transcriptase activity	gene_ontology	1.69157	18682	191	2	1
uploaded_gene_set	GO_1905907	GO:1905907	negative regulation of amyloid fibril formation	gene_ontology	1.69157	18682	191	2	1
uploaded_gene_set	GO_2000041	GO:2000041	negative regulation of planar cell polarity pathway involved in axis elongation	gene_ontology	1.69157	18682	191	2	1
uploaded_gene_set	GO_2000054	GO:2000054	negative regulation of Wnt signaling pathway involved in dorsal/ventral axis specification	gene_ontology	1.69157	18682	191	2	1
uploaded_gene_set	GO_2000296	GO:2000296	negative regulation of hydrogen peroxide catabolic process	gene_ontology	1.69157	18682	191	2	1
uploaded_gene_set	GO_2000439	GO:2000439	positive regulation of monocyte extravasation	gene_ontology	1.69157	18682	191	2	1
uploaded_gene_set	GO_2000779	GO:2000779	regulation of double-strand break repair	gene_ontology	1.69157	18682	191	2	1
uploaded_gene_set	GO_0045669	GO:0045669	positive regulation of osteoblast differentiation	gene_ontology	1.6871	18682	191	57	3
uploaded_gene_set	GO_0048661	GO:0048661	positive regulation of smooth muscle cell proliferation	gene_ontology	1.6871	18682	191	57	3
uploaded_gene_set	GO_0001671	GO:0001671	ATPase activator activity	gene_ontology	1.67775	18682	191	22	2
uploaded_gene_set	GO_0031016	GO:0031016	pancreas development	gene_ontology	1.67775	18682	191	22	2
uploaded_gene_set	GO_0090103	GO:0090103	cochlea morphogenesis	gene_ontology	1.67775	18682	191	22	2
uploaded_gene_set	GO_1901216	GO:1901216	positive regulation of neuron death	gene_ontology	1.67775	18682	191	22	2
uploaded_gene_set	GO_0000979	GO:0000979	RNA polymerase II core promoter sequence-specific DNA binding	gene_ontology	1.66724	18682	191	58	3
uploaded_gene_set	GO_0021766	GO:0021766	hippocampus development	gene_ontology	1.66724	18682	191	58	3
uploaded_gene_set	GO_0050679	GO:0050679	positive regulation of epithelial cell proliferation	gene_ontology	1.66724	18682	191	58	3
uploaded_gene_set	GO_0005856	GO:0005856	cytoskeleton	gene_ontology	1.65412	18682	191	335	8
uploaded_gene_set	GO_0051216	GO:0051216	cartilage development	gene_ontology	1.64778	18682	191	59	3
uploaded_gene_set	GO_0005640	GO:0005640	nuclear outer membrane	gene_ontology	1.64114	18682	191	23	2
uploaded_gene_set	GO_0010107	GO:0010107	potassium ion import	gene_ontology	1.64114	18682	191	23	2
uploaded_gene_set	GO_0014003	GO:0014003	oligodendrocyte development	gene_ontology	1.64114	18682	191	23	2
uploaded_gene_set	GO_0070412	GO:0070412	R-SMAD binding	gene_ontology	1.64114	18682	191	23	2
uploaded_gene_set	GO_0007010	GO:0007010	cytoskeleton organization	gene_ontology	1.63284	18682	191	158	5
uploaded_gene_set	GO_0001523	GO:0001523	retinoid metabolic process	gene_ontology	1.6287	18682	191	60	3
uploaded_gene_set	GO_0021987	GO:0021987	cerebral cortex development	gene_ontology	1.6287	18682	191	60	3
uploaded_gene_set	GO_0030016	GO:0030016	myofibril	gene_ontology	1.60624	18682	191	24	2
uploaded_gene_set	GO_0036464	GO:0036464	cytoplasmic ribonucleoprotein granule	gene_ontology	1.60624	18682	191	24	2
uploaded_gene_set	GO_0043236	GO:0043236	laminin binding	gene_ontology	1.60624	18682	191	24	2
uploaded_gene_set	GO_0043425	GO:0043425	bHLH transcription factor binding	gene_ontology	1.60624	18682	191	24	2
uploaded_gene_set	GO_0048589	GO:0048589	developmental growth	gene_ontology	1.60624	18682	191	24	2
uploaded_gene_set	GO_0070372	GO:0070372	regulation of ERK1 and ERK2 cascade	gene_ontology	1.60624	18682	191	24	2
uploaded_gene_set	GO_0016324	GO:0016324	apical plasma membrane	gene_ontology	1.60356	18682	191	279	7
uploaded_gene_set	GO_0090090	GO:0090090	negative regulation of canonical Wnt signaling pathway	gene_ontology	1.60194	18682	191	161	5
uploaded_gene_set	GO_0035690	GO:0035690	cellular response to drug	gene_ontology	1.57366	18682	191	63	3
uploaded_gene_set	GO_0030206	GO:0030206	chondroitin sulfate biosynthetic process	gene_ontology	1.57291	18682	191	25	2
uploaded_gene_set	GO_0051924	GO:0051924	regulation of calcium ion transport	gene_ontology	1.57291	18682	191	25	2
uploaded_gene_set	GO_0006027	GO:0006027	glycosaminoglycan catabolic process	gene_ontology	1.54103	18682	191	26	2
uploaded_gene_set	GO_0019433	GO:0019433	triglyceride catabolic process	gene_ontology	1.54103	18682	191	26	2
uploaded_gene_set	GO_0031226	GO:0031226	intrinsic component of plasma membrane	gene_ontology	1.54103	18682	191	26	2
uploaded_gene_set	GO_0035035	GO:0035035	histone acetyltransferase binding	gene_ontology	1.54103	18682	191	26	2
uploaded_gene_set	GO_0045930	GO:0045930	negative regulation of mitotic cell cycle	gene_ontology	1.54103	18682	191	26	2
uploaded_gene_set	GO_0043197	GO:0043197	dendritic spine	gene_ontology	1.5405	18682	191	113	4
uploaded_gene_set	GO_0030574	GO:0030574	collagen catabolic process	gene_ontology	1.53867	18682	191	65	3
uploaded_gene_set	GO_0044297	GO:0044297	cell body	gene_ontology	1.53867	18682	191	65	3
uploaded_gene_set	GO_0030529	GO:0030529	intracellular ribonucleoprotein complex	gene_ontology	1.52836	18682	191	114	4
uploaded_gene_set	GO_0030855	GO:0030855	epithelial cell differentiation	gene_ontology	1.52166	18682	191	66	3
uploaded_gene_set	GO_0001093	GO:0001093	TFIIB-class transcription factor binding	gene_ontology	1.51769	18682	191	3	1
uploaded_gene_set	GO_0002193	GO:0002193	MAML1-RBP-Jkappa- ICN1 complex	gene_ontology	1.51769	18682	191	3	1
uploaded_gene_set	GO_0003157	GO:0003157	endocardium development	gene_ontology	1.51769	18682	191	3	1
uploaded_gene_set	GO_0003192	GO:0003192	mitral valve formation	gene_ontology	1.51769	18682	191	3	1
uploaded_gene_set	GO_0003256	GO:0003256	regulation of transcription from RNA polymerase II promoter involved in myocardial precursor cell differentiation	gene_ontology	1.51769	18682	191	3	1
uploaded_gene_set	GO_0003278	GO:0003278	apoptotic process involved in heart morphogenesis	gene_ontology	1.51769	18682	191	3	1
uploaded_gene_set	GO_0004145	GO:0004145	diamine N-acetyltransferase activity	gene_ontology	1.51769	18682	191	3	1
uploaded_gene_set	GO_0004802	GO:0004802	transketolase activity	gene_ontology	1.51769	18682	191	3	1
uploaded_gene_set	GO_0004924	GO:0004924	oncostatin-M receptor activity	gene_ontology	1.51769	18682	191	3	1
uploaded_gene_set	GO_0006556	GO:0006556	S-adenosylmethionine biosynthetic process	gene_ontology	1.51769	18682	191	3	1
uploaded_gene_set	GO_0008426	GO:0008426	protein kinase C inhibitor activity	gene_ontology	1.51769	18682	191	3	1
uploaded_gene_set	GO_0009447	GO:0009447	putrescine catabolic process	gene_ontology	1.51769	18682	191	3	1
uploaded_gene_set	GO_0009449	GO:0009449	gamma-aminobutyric acid biosynthetic process	gene_ontology	1.51769	18682	191	3	1
uploaded_gene_set	GO_0009912	GO:0009912	auditory receptor cell fate commitment	gene_ontology	1.51769	18682	191	3	1
uploaded_gene_set	GO_0010273	GO:0010273	detoxification of copper ion	gene_ontology	1.51769	18682	191	3	1
uploaded_gene_set	GO_0010573	GO:0010573	vascular endothelial growth factor production	gene_ontology	1.51769	18682	191	3	1
uploaded_gene_set	GO_0010825	GO:0010825	positive regulation of centrosome duplication	gene_ontology	1.51769	18682	191	3	1
uploaded_gene_set	GO_0014719	GO:0014719	skeletal muscle satellite cell activation	gene_ontology	1.51769	18682	191	3	1
uploaded_gene_set	GO_0015018	GO:0015018	galactosylgalactosylxylosylprotein 3-beta-glucuronosyltransferase activity	gene_ontology	1.51769	18682	191	3	1
uploaded_gene_set	GO_0015501	GO:0015501	glutamate:sodium symporter activity	gene_ontology	1.51769	18682	191	3	1
uploaded_gene_set	GO_0019448	GO:0019448	L-cysteine catabolic process	gene_ontology	1.51769	18682	191	3	1
uploaded_gene_set	GO_0019828	GO:0019828	aspartic-type endopeptidase inhibitor activity	gene_ontology	1.51769	18682	191	3	1
uploaded_gene_set	GO_0021545	GO:0021545	cranial nerve development	gene_ontology	1.51769	18682	191	3	1
uploaded_gene_set	GO_0021553	GO:0021553	olfactory nerve development	gene_ontology	1.51769	18682	191	3	1
uploaded_gene_set	GO_0021775	GO:0021775	smoothened signaling pathway involved in ventral spinal cord interneuron specification	gene_ontology	1.51769	18682	191	3	1
uploaded_gene_set	GO_0021776	GO:0021776	smoothened signaling pathway involved in spinal cord motor neuron cell fate specification	gene_ontology	1.51769	18682	191	3	1
uploaded_gene_set	GO_0021817	GO:0021817	nucleokinesis involved in cell motility in cerebral cortex radial glia guided migration	gene_ontology	1.51769	18682	191	3	1
uploaded_gene_set	GO_0021869	GO:0021869	forebrain ventricular zone progenitor cell division	gene_ontology	1.51769	18682	191	3	1
uploaded_gene_set	GO_0030200	GO:0030200	heparan sulfate proteoglycan catabolic process	gene_ontology	1.51769	18682	191	3	1
uploaded_gene_set	GO_0030858	GO:0030858	positive regulation of epithelial cell differentiation	gene_ontology	1.51769	18682	191	3	1
uploaded_gene_set	GO_0031440	GO:0031440	regulation of mRNA 3'-end processing	gene_ontology	1.51769	18682	191	3	1
uploaded_gene_set	GO_0031981	GO:0031981	nuclear lumen	gene_ontology	1.51769	18682	191	3	1
uploaded_gene_set	GO_0032918	GO:0032918	spermidine acetylation	gene_ontology	1.51769	18682	191	3	1
uploaded_gene_set	GO_0033262	GO:0033262	regulation of nuclear cell cycle DNA replication	gene_ontology	1.51769	18682	191	3	1
uploaded_gene_set	GO_0035373	GO:0035373	chondroitin sulfate proteoglycan binding	gene_ontology	1.51769	18682	191	3	1
uploaded_gene_set	GO_0035989	GO:0035989	tendon development	gene_ontology	1.51769	18682	191	3	1
uploaded_gene_set	GO_0036018	GO:0036018	cellular response to erythropoietin	gene_ontology	1.51769	18682	191	3	1
uploaded_gene_set	GO_0036042	GO:0036042	long-chain fatty acyl-CoA binding	gene_ontology	1.51769	18682	191	3	1
uploaded_gene_set	GO_0042585	GO:0042585	germinal vesicle	gene_ontology	1.51769	18682	191	3	1
uploaded_gene_set	GO_0043585	GO:0043585	nose morphogenesis	gene_ontology	1.51769	18682	191	3	1
uploaded_gene_set	GO_0044242	GO:0044242	cellular lipid catabolic process	gene_ontology	1.51769	18682	191	3	1
uploaded_gene_set	GO_0044326	GO:0044326	dendritic spine neck	gene_ontology	1.51769	18682	191	3	1
uploaded_gene_set	GO_0044393	GO:0044393	microspike	gene_ontology	1.51769	18682	191	3	1
uploaded_gene_set	GO_0045578	GO:0045578	negative regulation of B cell differentiation	gene_ontology	1.51769	18682	191	3	1
uploaded_gene_set	GO_0045607	GO:0045607	regulation of auditory receptor cell differentiation	gene_ontology	1.51769	18682	191	3	1
uploaded_gene_set	GO_0045837	GO:0045837	negative regulation of membrane potential	gene_ontology	1.51769	18682	191	3	1
uploaded_gene_set	GO_0046625	GO:0046625	sphingolipid binding	gene_ontology	1.51769	18682	191	3	1
uploaded_gene_set	GO_0046639	GO:0046639	negative regulation of alpha-beta T cell differentiation	gene_ontology	1.51769	18682	191	3	1
uploaded_gene_set	GO_0047484	GO:0047484	regulation of response to osmotic stress	gene_ontology	1.51769	18682	191	3	1
uploaded_gene_set	GO_0048382	GO:0048382	mesendoderm development	gene_ontology	1.51769	18682	191	3	1
uploaded_gene_set	GO_0050746	GO:0050746	regulation of lipoprotein metabolic process	gene_ontology	1.51769	18682	191	3	1
uploaded_gene_set	GO_0051612	GO:0051612	negative regulation of serotonin uptake	gene_ontology	1.51769	18682	191	3	1
uploaded_gene_set	GO_0051684	GO:0051684	maintenance of Golgi location	gene_ontology	1.51769	18682	191	3	1
uploaded_gene_set	GO_0051788	GO:0051788	response to misfolded protein	gene_ontology	1.51769	18682	191	3	1
uploaded_gene_set	GO_0052739	GO:0052739	phosphatidylserine 1-acylhydrolase activity	gene_ontology	1.51769	18682	191	3	1
uploaded_gene_set	GO_0060002	GO:0060002	plus-end directed microfilament motor activity	gene_ontology	1.51769	18682	191	3	1
uploaded_gene_set	GO_0060164	GO:0060164	regulation of timing of neuron differentiation	gene_ontology	1.51769	18682	191	3	1
uploaded_gene_set	GO_0060447	GO:0060447	bud outgrowth involved in lung branching	gene_ontology	1.51769	18682	191	3	1
uploaded_gene_set	GO_0060547	GO:0060547	negative regulation of necrotic cell death	gene_ontology	1.51769	18682	191	3	1
uploaded_gene_set	GO_0060675	GO:0060675	ureteric bud morphogenesis	gene_ontology	1.51769	18682	191	3	1
uploaded_gene_set	GO_0060729	GO:0060729	intestinal epithelial structure maintenance	gene_ontology	1.51769	18682	191	3	1
uploaded_gene_set	GO_0060741	GO:0060741	prostate gland stromal morphogenesis	gene_ontology	1.51769	18682	191	3	1
uploaded_gene_set	GO_0060948	GO:0060948	cardiac vascular smooth muscle cell development	gene_ontology	1.51769	18682	191	3	1
uploaded_gene_set	GO_0061005	GO:0061005	cell differentiation involved in kidney development	gene_ontology	1.51769	18682	191	3	1
uploaded_gene_set	GO_0061009	GO:0061009	common bile duct development	gene_ontology	1.51769	18682	191	3	1
uploaded_gene_set	GO_0061138	GO:0061138	morphogenesis of a branching epithelium	gene_ontology	1.51769	18682	191	3	1
uploaded_gene_set	GO_0061309	GO:0061309	cardiac neural crest cell development involved in outflow tract morphogenesis	gene_ontology	1.51769	18682	191	3	1
uploaded_gene_set	GO_0061740	GO:0061740	protein targeting to lysosome involved in chaperone-mediated autophagy	gene_ontology	1.51769	18682	191	3	1
uploaded_gene_set	GO_0070110	GO:0070110	ciliary neurotrophic factor receptor complex	gene_ontology	1.51769	18682	191	3	1
uploaded_gene_set	GO_0070168	GO:0070168	negative regulation of biomineral tissue development	gene_ontology	1.51769	18682	191	3	1
uploaded_gene_set	GO_0071472	GO:0071472	cellular response to salt stress	gene_ontology	1.51769	18682	191	3	1
uploaded_gene_set	GO_0071673	GO:0071673	positive regulation of smooth muscle cell chemotaxis	gene_ontology	1.51769	18682	191	3	1
uploaded_gene_set	GO_0072017	GO:0072017	distal tubule development	gene_ontology	1.51769	18682	191	3	1
uploaded_gene_set	GO_0072034	GO:0072034	renal vesicle induction	gene_ontology	1.51769	18682	191	3	1
uploaded_gene_set	GO_0072044	GO:0072044	collecting duct development	gene_ontology	1.51769	18682	191	3	1
uploaded_gene_set	GO_0072092	GO:0072092	ureteric bud invasion	gene_ontology	1.51769	18682	191	3	1
uploaded_gene_set	GO_0072193	GO:0072193	ureter smooth muscle cell differentiation	gene_ontology	1.51769	18682	191	3	1
uploaded_gene_set	GO_0090292	GO:0090292	nuclear matrix anchoring at nuclear membrane	gene_ontology	1.51769	18682	191	3	1
uploaded_gene_set	GO_0090310	GO:0090310	negative regulation of methylation-dependent chromatin silencing	gene_ontology	1.51769	18682	191	3	1
uploaded_gene_set	GO_0097129	GO:0097129	cyclin D2-CDK4 complex	gene_ontology	1.51769	18682	191	3	1
uploaded_gene_set	GO_0097451	GO:0097451	glial limiting end-foot	gene_ontology	1.51769	18682	191	3	1
uploaded_gene_set	GO_0097454	GO:0097454	Schwann cell microvillus	gene_ontology	1.51769	18682	191	3	1
uploaded_gene_set	GO_0098592	GO:0098592	cytoplasmic side of apical plasma membrane	gene_ontology	1.51769	18682	191	3	1
uploaded_gene_set	GO_0102007	GO:0102007	acyl-L-homoserine-lactone lactonohydrolase activity	gene_ontology	1.51769	18682	191	3	1
uploaded_gene_set	GO_1902037	GO:1902037	negative regulation of hematopoietic stem cell differentiation	gene_ontology	1.51769	18682	191	3	1
uploaded_gene_set	GO_1902263	GO:1902263	apoptotic process involved in embryonic digit morphogenesis	gene_ontology	1.51769	18682	191	3	1
uploaded_gene_set	GO_1902742	GO:1902742	apoptotic process involved in development	gene_ontology	1.51769	18682	191	3	1
uploaded_gene_set	GO_1902896	GO:1902896	terminal web assembly	gene_ontology	1.51769	18682	191	3	1
uploaded_gene_set	GO_1903288	GO:1903288	positive regulation of potassium ion import	gene_ontology	1.51769	18682	191	3	1
uploaded_gene_set	GO_1904753	GO:1904753	negative regulation of vascular associated smooth muscle cell migration	gene_ontology	1.51769	18682	191	3	1
uploaded_gene_set	GO_1990089	GO:1990089	response to nerve growth factor	gene_ontology	1.51769	18682	191	3	1
uploaded_gene_set	GO_2000138	GO:2000138	positive regulation of cell proliferation involved in heart morphogenesis	gene_ontology	1.51769	18682	191	3	1
uploaded_gene_set	GO_2000984	GO:2000984	negative regulation of ATP citrate synthase activity	gene_ontology	1.51769	18682	191	3	1
uploaded_gene_set	GO_2001016	GO:2001016	positive regulation of skeletal muscle cell differentiation	gene_ontology	1.51769	18682	191	3	1
uploaded_gene_set	GO_2001027	GO:2001027	negative regulation of endothelial cell chemotaxis	gene_ontology	1.51769	18682	191	3	1
uploaded_gene_set	GO_2001032	GO:2001032	regulation of double-strand break repair via nonhomologous end joining	gene_ontology	1.51769	18682	191	3	1
uploaded_gene_set	GO_0006810	GO:0006810	transport	gene_ontology	1.51767	18682	191	291	7
uploaded_gene_set	GO_0043565	GO:0043565	sequence-specific DNA binding	gene_ontology	1.51166	18682	191	357	8
uploaded_gene_set	GO_0003785	GO:0003785	actin monomer binding	gene_ontology	1.51049	18682	191	27	2
uploaded_gene_set	GO_0007389	GO:0007389	pattern specification process	gene_ontology	1.51049	18682	191	27	2
uploaded_gene_set	GO_0014065	GO:0014065	phosphatidylinositol 3-kinase signaling	gene_ontology	1.51049	18682	191	27	2
uploaded_gene_set	GO_0048008	GO:0048008	platelet-derived growth factor receptor signaling pathway	gene_ontology	1.51049	18682	191	27	2
uploaded_gene_set	GO_0000981	GO:0000981	RNA polymerase II transcription factor activity, sequence-specific DNA binding	gene_ontology	1.49499	18682	191	172	5
uploaded_gene_set	GO_0042127	GO:0042127	regulation of cell proliferation	gene_ontology	1.49499	18682	191	172	5
uploaded_gene_set	GO_0007528	GO:0007528	neuromuscular junction development	gene_ontology	1.48118	18682	191	28	2
uploaded_gene_set	GO_0017048	GO:0017048	Rho GTPase binding	gene_ontology	1.48118	18682	191	28	2
uploaded_gene_set	GO_0046875	GO:0046875	ephrin receptor binding	gene_ontology	1.48118	18682	191	28	2
uploaded_gene_set	GO_0097718	GO:0097718	disordered domain specific binding	gene_ontology	1.48118	18682	191	28	2
uploaded_gene_set	GO_0030175	GO:0030175	filopodium	gene_ontology	1.47242	18682	191	69	3
uploaded_gene_set	GO_0030308	GO:0030308	negative regulation of cell growth	gene_ontology	1.46962	18682	191	119	4
uploaded_gene_set	GO_0005938	GO:0005938	cell cortex	gene_ontology	1.45826	18682	191	120	4
uploaded_gene_set	GO_0001889	GO:0001889	liver development	gene_ontology	1.45658	18682	191	70	3
uploaded_gene_set	GO_0044344	GO:0044344	cellular response to fibroblast growth factor stimulus	gene_ontology	1.45302	18682	191	29	2
uploaded_gene_set	GO_0060412	GO:0060412	ventricular septum morphogenesis	gene_ontology	1.45302	18682	191	29	2
uploaded_gene_set	GO_0048010	GO:0048010	vascular endothelial growth factor receptor signaling pathway	gene_ontology	1.44101	18682	191	71	3
uploaded_gene_set	GO_0002576	GO:0002576	platelet degranulation	gene_ontology	1.4359	18682	191	122	4
uploaded_gene_set	GO_0031965	GO:0031965	nuclear membrane	gene_ontology	1.43026	18682	191	240	6
uploaded_gene_set	GO_0006629	GO:0006629	lipid metabolic process	gene_ontology	1.40324	18682	191	125	4
uploaded_gene_set	GO_0001932	GO:0001932	regulation of protein phosphorylation	gene_ontology	1.39984	18682	191	31	2
uploaded_gene_set	GO_0005158	GO:0005158	insulin receptor binding	gene_ontology	1.39984	18682	191	31	2
uploaded_gene_set	GO_0006821	GO:0006821	chloride transport	gene_ontology	1.39984	18682	191	31	2
uploaded_gene_set	GO_0021510	GO:0021510	spinal cord development	gene_ontology	1.39984	18682	191	31	2
uploaded_gene_set	GO_0034504	GO:0034504	protein localization to nucleus	gene_ontology	1.39984	18682	191	31	2
uploaded_gene_set	GO_0042169	GO:0042169	SH2 domain binding	gene_ontology	1.39984	18682	191	31	2
uploaded_gene_set	GO_0071276	GO:0071276	cellular response to cadmium ion	gene_ontology	1.39984	18682	191	31	2
uploaded_gene_set	GO_0001503	GO:0001503	ossification	gene_ontology	1.39587	18682	191	74	3
uploaded_gene_set	GO_0043086	GO:0043086	negative regulation of catalytic activity	gene_ontology	1.39587	18682	191	74	3
uploaded_gene_set	GO_0001826	GO:0001826	inner cell mass cell differentiation	gene_ontology	1.39496	18682	191	4	1
uploaded_gene_set	GO_0001951	GO:0001951	intestinal D-glucose absorption	gene_ontology	1.39496	18682	191	4	1
uploaded_gene_set	GO_0003170	GO:0003170	heart valve development	gene_ontology	1.39496	18682	191	4	1
uploaded_gene_set	GO_0003219	GO:0003219	cardiac right ventricle formation	gene_ontology	1.39496	18682	191	4	1
uploaded_gene_set	GO_0003266	GO:0003266	regulation of secondary heart field cardioblast proliferation	gene_ontology	1.39496	18682	191	4	1
uploaded_gene_set	GO_0003273	GO:0003273	cell migration involved in endocardial cushion formation	gene_ontology	1.39496	18682	191	4	1
uploaded_gene_set	GO_0003413	GO:0003413	chondrocyte differentiation involved in endochondral bone morphogenesis	gene_ontology	1.39496	18682	191	4	1
uploaded_gene_set	GO_0006534	GO:0006534	cysteine metabolic process	gene_ontology	1.39496	18682	191	4	1
uploaded_gene_set	GO_0006651	GO:0006651	diacylglycerol biosynthetic process	gene_ontology	1.39496	18682	191	4	1
uploaded_gene_set	GO_0007386	GO:0007386	compartment pattern specification	gene_ontology	1.39496	18682	191	4	1
uploaded_gene_set	GO_0007442	GO:0007442	hindgut morphogenesis	gene_ontology	1.39496	18682	191	4	1
uploaded_gene_set	GO_0010499	GO:0010499	proteasomal ubiquitin-independent protein catabolic process	gene_ontology	1.39496	18682	191	4	1
uploaded_gene_set	GO_0010523	GO:0010523	negative regulation of calcium ion transport into cytosol	gene_ontology	1.39496	18682	191	4	1
uploaded_gene_set	GO_0010668	GO:0010668	ectodermal cell differentiation	gene_ontology	1.39496	18682	191	4	1
uploaded_gene_set	GO_0016286	GO:0016286	small conductance calcium-activated potassium channel activity	gene_ontology	1.39496	18682	191	4	1
uploaded_gene_set	GO_0019439	GO:0019439	aromatic compound catabolic process	gene_ontology	1.39496	18682	191	4	1
uploaded_gene_set	GO_0021555	GO:0021555	midbrain-hindbrain boundary morphogenesis	gene_ontology	1.39496	18682	191	4	1
uploaded_gene_set	GO_0021575	GO:0021575	hindbrain morphogenesis	gene_ontology	1.39496	18682	191	4	1
uploaded_gene_set	GO_0021631	GO:0021631	optic nerve morphogenesis	gene_ontology	1.39496	18682	191	4	1
uploaded_gene_set	GO_0021759	GO:0021759	globus pallidus development	gene_ontology	1.39496	18682	191	4	1
uploaded_gene_set	GO_0021782	GO:0021782	glial cell development	gene_ontology	1.39496	18682	191	4	1
uploaded_gene_set	GO_0021800	GO:0021800	cerebral cortex tangential migration	gene_ontology	1.39496	18682	191	4	1
uploaded_gene_set	GO_0022405	GO:0022405	hair cycle process	gene_ontology	1.39496	18682	191	4	1
uploaded_gene_set	GO_0030060	GO:0030060	L-malate dehydrogenase activity	gene_ontology	1.39496	18682	191	4	1
uploaded_gene_set	GO_0030478	GO:0030478	actin cap	gene_ontology	1.39496	18682	191	4	1
uploaded_gene_set	GO_0030644	GO:0030644	cellular chloride ion homeostasis	gene_ontology	1.39496	18682	191	4	1
uploaded_gene_set	GO_0030835	GO:0030835	negative regulation of actin filament depolymerization	gene_ontology	1.39496	18682	191	4	1
uploaded_gene_set	GO_0032095	GO:0032095	regulation of response to food	gene_ontology	1.39496	18682	191	4	1
uploaded_gene_set	GO_0032286	GO:0032286	central nervous system myelin maintenance	gene_ontology	1.39496	18682	191	4	1
uploaded_gene_set	GO_0032376	GO:0032376	positive regulation of cholesterol transport	gene_ontology	1.39496	18682	191	4	1
uploaded_gene_set	GO_0032541	GO:0032541	cortical endoplasmic reticulum	gene_ontology	1.39496	18682	191	4	1
uploaded_gene_set	GO_0033591	GO:0033591	response to L-ascorbic acid	gene_ontology	1.39496	18682	191	4	1
uploaded_gene_set	GO_0034056	GO:0034056	estrogen response element binding	gene_ontology	1.39496	18682	191	4	1
uploaded_gene_set	GO_0035910	GO:0035910	ascending aorta morphogenesis	gene_ontology	1.39496	18682	191	4	1
uploaded_gene_set	GO_0038085	GO:0038085	vascular endothelial growth factor binding	gene_ontology	1.39496	18682	191	4	1
uploaded_gene_set	GO_0038165	GO:0038165	oncostatin-M-mediated signaling pathway	gene_ontology	1.39496	18682	191	4	1
uploaded_gene_set	GO_0043047	GO:0043047	single-stranded telomeric DNA binding	gene_ontology	1.39496	18682	191	4	1
uploaded_gene_set	GO_0043622	GO:0043622	cortical microtubule organization	gene_ontology	1.39496	18682	191	4	1
uploaded_gene_set	GO_0043652	GO:0043652	engulfment of apoptotic cell	gene_ontology	1.39496	18682	191	4	1
uploaded_gene_set	GO_0044323	GO:0044323	retinoic acid-responsive element binding	gene_ontology	1.39496	18682	191	4	1
uploaded_gene_set	GO_0045920	GO:0045920	negative regulation of exocytosis	gene_ontology	1.39496	18682	191	4	1
uploaded_gene_set	GO_0046208	GO:0046208	spermine catabolic process	gene_ontology	1.39496	18682	191	4	1
uploaded_gene_set	GO_0046545	GO:0046545	development of primary female sexual characteristics	gene_ontology	1.39496	18682	191	4	1
uploaded_gene_set	GO_0048861	GO:0048861	leukemia inhibitory factor signaling pathway	gene_ontology	1.39496	18682	191	4	1
uploaded_gene_set	GO_0050819	GO:0050819	negative regulation of coagulation	gene_ontology	1.39496	18682	191	4	1
uploaded_gene_set	GO_0051147	GO:0051147	regulation of muscle cell differentiation	gene_ontology	1.39496	18682	191	4	1
uploaded_gene_set	GO_0051169	GO:0051169	nuclear transport	gene_ontology	1.39496	18682	191	4	1
uploaded_gene_set	GO_0051286	GO:0051286	cell tip	gene_ontology	1.39496	18682	191	4	1
uploaded_gene_set	GO_0051660	GO:0051660	establishment of centrosome localization	gene_ontology	1.39496	18682	191	4	1
uploaded_gene_set	GO_0051771	GO:0051771	negative regulation of nitric-oxide synthase biosynthetic process	gene_ontology	1.39496	18682	191	4	1
uploaded_gene_set	GO_0051873	GO:0051873	killing by host of symbiont cells	gene_ontology	1.39496	18682	191	4	1
uploaded_gene_set	GO_0051938	GO:0051938	L-glutamate import	gene_ontology	1.39496	18682	191	4	1
uploaded_gene_set	GO_0060018	GO:0060018	astrocyte fate commitment	gene_ontology	1.39496	18682	191	4	1
uploaded_gene_set	GO_0060244	GO:0060244	negative regulation of cell proliferation involved in contact inhibition	gene_ontology	1.39496	18682	191	4	1
uploaded_gene_set	GO_0060364	GO:0060364	frontal suture morphogenesis	gene_ontology	1.39496	18682	191	4	1
uploaded_gene_set	GO_0060528	GO:0060528	secretory columnal luminar epithelial cell differentiation involved in prostate glandular acinus development	gene_ontology	1.39496	18682	191	4	1
uploaded_gene_set	GO_0060534	GO:0060534	trachea cartilage development	gene_ontology	1.39496	18682	191	4	1
uploaded_gene_set	GO_0060842	GO:0060842	arterial endothelial cell differentiation	gene_ontology	1.39496	18682	191	4	1
uploaded_gene_set	GO_0061419	GO:0061419	positive regulation of transcription from RNA polymerase II promoter in response to hypoxia	gene_ontology	1.39496	18682	191	4	1
uploaded_gene_set	GO_0070384	GO:0070384	Harderian gland development	gene_ontology	1.39496	18682	191	4	1
uploaded_gene_set	GO_0070445	GO:0070445	regulation of oligodendrocyte progenitor proliferation	gene_ontology	1.39496	18682	191	4	1
uploaded_gene_set	GO_0070579	GO:0070579	methylcytosine dioxygenase activity	gene_ontology	1.39496	18682	191	4	1
uploaded_gene_set	GO_0070779	GO:0070779	D-aspartate import	gene_ontology	1.39496	18682	191	4	1
uploaded_gene_set	GO_0071672	GO:0071672	negative regulation of smooth muscle cell chemotaxis	gene_ontology	1.39496	18682	191	4	1
uploaded_gene_set	GO_0072012	GO:0072012	glomerulus vasculature development	gene_ontology	1.39496	18682	191	4	1
uploaded_gene_set	GO_0072086	GO:0072086	specification of loop of Henle identity	gene_ontology	1.39496	18682	191	4	1
uploaded_gene_set	GO_0072126	GO:0072126	positive regulation of glomerular mesangial cell proliferation	gene_ontology	1.39496	18682	191	4	1
uploaded_gene_set	GO_0072144	GO:0072144	glomerular mesangial cell development	gene_ontology	1.39496	18682	191	4	1
uploaded_gene_set	GO_0072189	GO:0072189	ureter development	gene_ontology	1.39496	18682	191	4	1
uploaded_gene_set	GO_0072218	GO:0072218	metanephric ascending thin limb development	gene_ontology	1.39496	18682	191	4	1
uploaded_gene_set	GO_0072289	GO:0072289	metanephric nephron tubule formation	gene_ontology	1.39496	18682	191	4	1
uploaded_gene_set	GO_0072513	GO:0072513	positive regulation of secondary heart field cardioblast proliferation	gene_ontology	1.39496	18682	191	4	1
uploaded_gene_set	GO_0090184	GO:0090184	positive regulation of kidney development	gene_ontology	1.39496	18682	191	4	1
uploaded_gene_set	GO_0090244	GO:0090244	Wnt signaling pathway involved in somitogenesis	gene_ontology	1.39496	18682	191	4	1
uploaded_gene_set	GO_0097452	GO:0097452	GAIT complex	gene_ontology	1.39496	18682	191	4	1
uploaded_gene_set	GO_1900041	GO:1900041	negative regulation of interleukin-2 secretion	gene_ontology	1.39496	18682	191	4	1
uploaded_gene_set	GO_1901203	GO:1901203	positive regulation of extracellular matrix assembly	gene_ontology	1.39496	18682	191	4	1
uploaded_gene_set	GO_1901841	GO:1901841	regulation of high voltage-gated calcium channel activity	gene_ontology	1.39496	18682	191	4	1
uploaded_gene_set	GO_1901843	GO:1901843	positive regulation of high voltage-gated calcium channel activity	gene_ontology	1.39496	18682	191	4	1
uploaded_gene_set	GO_1901991	GO:1901991	negative regulation of mitotic cell cycle phase transition	gene_ontology	1.39496	18682	191	4	1
uploaded_gene_set	GO_1902806	GO:1902806	regulation of cell cycle G1/S phase transition	gene_ontology	1.39496	18682	191	4	1
uploaded_gene_set	GO_1902949	GO:1902949	positive regulation of tau-protein kinase activity	gene_ontology	1.39496	18682	191	4	1
uploaded_gene_set	GO_1902966	GO:1902966	positive regulation of protein localization to early endosome	gene_ontology	1.39496	18682	191	4	1
uploaded_gene_set	GO_1903278	GO:1903278	positive regulation of sodium ion export from cell	gene_ontology	1.39496	18682	191	4	1
uploaded_gene_set	GO_1903298	GO:1903298	negative regulation of hypoxia-induced intrinsic apoptotic signaling pathway	gene_ontology	1.39496	18682	191	4	1
uploaded_gene_set	GO_1903347	GO:1903347	negative regulation of bicellular tight junction assembly	gene_ontology	1.39496	18682	191	4	1
uploaded_gene_set	GO_1903753	GO:1903753	negative regulation of p38MAPK cascade	gene_ontology	1.39496	18682	191	4	1
uploaded_gene_set	GO_1904358	GO:1904358	positive regulation of telomere maintenance via telomere lengthening	gene_ontology	1.39496	18682	191	4	1
uploaded_gene_set	GO_1990430	GO:1990430	extracellular matrix protein binding	gene_ontology	1.39496	18682	191	4	1
uploaded_gene_set	GO_1990851	GO:1990851	Wnt-Frizzled-LRP5/6 complex	gene_ontology	1.39496	18682	191	4	1
uploaded_gene_set	GO_2000741	GO:2000741	positive regulation of mesenchymal stem cell differentiation	gene_ontology	1.39496	18682	191	4	1
uploaded_gene_set	GO_0005576	GO:0005576	extracellular region	gene_ontology	1.39145	18682	191	1698	25
uploaded_gene_set	GO_0005604	GO:0005604	basement membrane	gene_ontology	1.38131	18682	191	75	3
uploaded_gene_set	GO_0005913	GO:0005913	cell-cell adherens junction	gene_ontology	1.38131	18682	191	75	3
uploaded_gene_set	GO_0043410	GO:0043410	positive regulation of MAPK cascade	gene_ontology	1.38131	18682	191	75	3
uploaded_gene_set	GO_0043200	GO:0043200	response to amino acid	gene_ontology	1.37468	18682	191	32	2
uploaded_gene_set	GO_0043235	GO:0043235	receptor complex	gene_ontology	1.36125	18682	191	129	4
uploaded_gene_set	GO_0007605	GO:0007605	sensory perception of sound	gene_ontology	1.35103	18682	191	130	4
uploaded_gene_set	GO_0006656	GO:0006656	phosphatidylcholine biosynthetic process	gene_ontology	1.3504	18682	191	33	2
uploaded_gene_set	GO_0016529	GO:0016529	sarcoplasmic reticulum	gene_ontology	1.3504	18682	191	33	2
uploaded_gene_set	GO_0009897	GO:0009897	external side of plasma membrane	gene_ontology	1.34698	18682	191	189	5
uploaded_gene_set	GO_0043524	GO:0043524	negative regulation of neuron apoptotic process	gene_ontology	1.33088	18682	191	132	4
uploaded_gene_set	GO_0044267	GO:0044267	cellular protein metabolic process	gene_ontology	1.3308	18682	191	191	5
uploaded_gene_set	GO_0030282	GO:0030282	bone mineralization	gene_ontology	1.32693	18682	191	34	2
uploaded_gene_set	GO_0006915	GO:0006915	apoptotic process	gene_ontology	1.32572	18682	191	532	10
uploaded_gene_set	GO_0006928	GO:0006928	movement of cell or subcellular component	gene_ontology	1.31196	18682	191	80	3
uploaded_gene_set	GO_0008013	GO:0008013	beta-catenin binding	gene_ontology	1.31196	18682	191	80	3
uploaded_gene_set	GO_0060070	GO:0060070	canonical Wnt signaling pathway	gene_ontology	1.31196	18682	191	80	3
uploaded_gene_set	GO_0005057	GO:0005057	signal transducer activity, downstream of receptor	gene_ontology	1.30424	18682	191	35	2
uploaded_gene_set	GO_0032781	GO:0032781	positive regulation of ATPase activity	gene_ontology	1.30424	18682	191	35	2
uploaded_gene_set	GO_0001501	GO:0001501	skeletal system development	gene_ontology	1.30142	18682	191	135	4
uploaded_gene_set	GO_0001661	GO:0001661	conditioned taste aversion	gene_ontology	1.30025	18682	191	5	1
uploaded_gene_set	GO_0001714	GO:0001714	endodermal cell fate specification	gene_ontology	1.30025	18682	191	5	1
uploaded_gene_set	GO_0003150	GO:0003150	muscular septum morphogenesis	gene_ontology	1.30025	18682	191	5	1
uploaded_gene_set	GO_0004111	GO:0004111	creatine kinase activity	gene_ontology	1.30025	18682	191	5	1
uploaded_gene_set	GO_0004465	GO:0004465	lipoprotein lipase activity	gene_ontology	1.30025	18682	191	5	1
uploaded_gene_set	GO_0005007	GO:0005007	fibroblast growth factor-activated receptor activity	gene_ontology	1.30025	18682	191	5	1
uploaded_gene_set	GO_0005127	GO:0005127	ciliary neurotrophic factor receptor binding	gene_ontology	1.30025	18682	191	5	1
uploaded_gene_set	GO_0007262	GO:0007262	STAT protein import into nucleus	gene_ontology	1.30025	18682	191	5	1
uploaded_gene_set	GO_0010649	GO:0010649	regulation of cell communication by electrical coupling	gene_ontology	1.30025	18682	191	5	1
uploaded_gene_set	GO_0010940	GO:0010940	positive regulation of necrotic cell death	gene_ontology	1.30025	18682	191	5	1
uploaded_gene_set	GO_0014012	GO:0014012	peripheral nervous system axon regeneration	gene_ontology	1.30025	18682	191	5	1
uploaded_gene_set	GO_0014031	GO:0014031	mesenchymal cell development	gene_ontology	1.30025	18682	191	5	1
uploaded_gene_set	GO_0016570	GO:0016570	histone modification	gene_ontology	1.30025	18682	191	5	1
uploaded_gene_set	GO_0017038	GO:0017038	protein import	gene_ontology	1.30025	18682	191	5	1
uploaded_gene_set	GO_0019530	GO:0019530	taurine metabolic process	gene_ontology	1.30025	18682	191	5	1
uploaded_gene_set	GO_0021798	GO:0021798	forebrain dorsal/ventral pattern formation	gene_ontology	1.30025	18682	191	5	1
uploaded_gene_set	GO_0021889	GO:0021889	olfactory bulb interneuron differentiation	gene_ontology	1.30025	18682	191	5	1
uploaded_gene_set	GO_0022614	GO:0022614	membrane to membrane docking	gene_ontology	1.30025	18682	191	5	1
uploaded_gene_set	GO_0030204	GO:0030204	chondroitin sulfate metabolic process	gene_ontology	1.30025	18682	191	5	1
uploaded_gene_set	GO_0032388	GO:0032388	positive regulation of intracellular transport	gene_ontology	1.30025	18682	191	5	1
uploaded_gene_set	GO_0034109	GO:0034109	homotypic cell-cell adhesion	gene_ontology	1.30025	18682	191	5	1
uploaded_gene_set	GO_0035509	GO:0035509	negative regulation of myosin-light-chain-phosphatase activity	gene_ontology	1.30025	18682	191	5	1
uploaded_gene_set	GO_0035976	GO:0035976	transcription factor AP-1 complex	gene_ontology	1.30025	18682	191	5	1
uploaded_gene_set	GO_0036016	GO:0036016	cellular response to interleukin-3	gene_ontology	1.30025	18682	191	5	1
uploaded_gene_set	GO_0038033	GO:0038033	positive regulation of endothelial cell chemotaxis by VEGF-activated vascular endothelial growth factor receptor signaling pathway	gene_ontology	1.30025	18682	191	5	1
uploaded_gene_set	GO_0038132	GO:0038132	neuregulin binding	gene_ontology	1.30025	18682	191	5	1
uploaded_gene_set	GO_0042491	GO:0042491	auditory receptor cell differentiation	gene_ontology	1.30025	18682	191	5	1
uploaded_gene_set	GO_0043292	GO:0043292	contractile fiber	gene_ontology	1.30025	18682	191	5	1
uploaded_gene_set	GO_0044241	GO:0044241	lipid digestion	gene_ontology	1.30025	18682	191	5	1
uploaded_gene_set	GO_0046578	GO:0046578	regulation of Ras protein signal transduction	gene_ontology	1.30025	18682	191	5	1
uploaded_gene_set	GO_0048496	GO:0048496	maintenance of animal organ identity	gene_ontology	1.30025	18682	191	5	1
uploaded_gene_set	GO_0050920	GO:0050920	regulation of chemotaxis	gene_ontology	1.30025	18682	191	5	1
uploaded_gene_set	GO_0051354	GO:0051354	negative regulation of oxidoreductase activity	gene_ontology	1.30025	18682	191	5	1
uploaded_gene_set	GO_0055069	GO:0055069	zinc ion homeostasis	gene_ontology	1.30025	18682	191	5	1
uploaded_gene_set	GO_0060591	GO:0060591	chondroblast differentiation	gene_ontology	1.30025	18682	191	5	1
uploaded_gene_set	GO_0060628	GO:0060628	regulation of ER to Golgi vesicle-mediated transport	gene_ontology	1.30025	18682	191	5	1
uploaded_gene_set	GO_0060956	GO:0060956	endocardial cell differentiation	gene_ontology	1.30025	18682	191	5	1
uploaded_gene_set	GO_0065004	GO:0065004	protein-DNA complex assembly	gene_ontology	1.30025	18682	191	5	1
uploaded_gene_set	GO_0070242	GO:0070242	thymocyte apoptotic process	gene_ontology	1.30025	18682	191	5	1
uploaded_gene_set	GO_0070290	GO:0070290	N-acylphosphatidylethanolamine-specific phospholipase D activity	gene_ontology	1.30025	18682	191	5	1
uploaded_gene_set	GO_0070314	GO:0070314	G1 to G0 transition	gene_ontology	1.30025	18682	191	5	1
uploaded_gene_set	GO_0071799	GO:0071799	cellular response to prostaglandin D stimulus	gene_ontology	1.30025	18682	191	5	1
uploaded_gene_set	GO_0072178	GO:0072178	nephric duct morphogenesis	gene_ontology	1.30025	18682	191	5	1
uploaded_gene_set	GO_0072201	GO:0072201	negative regulation of mesenchymal cell proliferation	gene_ontology	1.30025	18682	191	5	1
uploaded_gene_set	GO_0072384	GO:0072384	organelle transport along microtubule	gene_ontology	1.30025	18682	191	5	1
uploaded_gene_set	GO_0072584	GO:0072584	caveolin-mediated endocytosis	gene_ontology	1.30025	18682	191	5	1
uploaded_gene_set	GO_0072602	GO:0072602	interleukin-4 secretion	gene_ontology	1.30025	18682	191	5	1
uploaded_gene_set	GO_0097100	GO:0097100	supercoiled DNA binding	gene_ontology	1.30025	18682	191	5	1
uploaded_gene_set	GO_0097418	GO:0097418	neurofibrillary tangle	gene_ontology	1.30025	18682	191	5	1
uploaded_gene_set	GO_1900020	GO:1900020	positive regulation of protein kinase C activity	gene_ontology	1.30025	18682	191	5	1
uploaded_gene_set	GO_1901844	GO:1901844	regulation of cell communication by electrical coupling involved in cardiac conduction	gene_ontology	1.30025	18682	191	5	1
uploaded_gene_set	GO_1902004	GO:1902004	positive regulation of amyloid-beta formation	gene_ontology	1.30025	18682	191	5	1
uploaded_gene_set	GO_1902115	GO:1902115	regulation of organelle assembly	gene_ontology	1.30025	18682	191	5	1
uploaded_gene_set	GO_1903416	GO:1903416	response to glycoside	gene_ontology	1.30025	18682	191	5	1
uploaded_gene_set	GO_1904628	GO:1904628	cellular response to phorbol 13-acetate 12-myristate	gene_ontology	1.30025	18682	191	5	1
uploaded_gene_set	GO_1990441	GO:1990441	negative regulation of transcription from RNA polymerase II promoter in response to endoplasmic reticulum stress	gene_ontology	1.30025	18682	191	5	1
uploaded_gene_set	GO_2000052	GO:2000052	positive regulation of non-canonical Wnt signaling pathway	gene_ontology	1.30025	18682	191	5	1
uploaded_gene_set	GO_2000117	GO:2000117	negative regulation of cysteine-type endopeptidase activity	gene_ontology	1.30025	18682	191	5	1
uploaded_gene_set	GO_0019899	GO:0019899	enzyme binding	gene_ontology	1.29531	18682	191	326	7
uploaded_gene_set	GO_0001895	GO:0001895	retina homeostasis	gene_ontology	1.28227	18682	191	36	2
uploaded_gene_set	GO_0005834	GO:0005834	heterotrimeric G-protein complex	gene_ontology	1.28227	18682	191	36	2
uploaded_gene_set	GO_0051219	GO:0051219	phosphoprotein binding	gene_ontology	1.28227	18682	191	36	2
uploaded_gene_set	GO_0001837	GO:0001837	epithelial to mesenchymal transition	gene_ontology	1.26099	18682	191	37	2
uploaded_gene_set	GO_0009887	GO:0009887	animal organ morphogenesis	gene_ontology	1.26024	18682	191	84	3
uploaded_gene_set	GO_0030165	GO:0030165	PDZ domain binding	gene_ontology	1.24779	18682	191	85	3
uploaded_gene_set	GO_0001657	GO:0001657	ureteric bud development	gene_ontology	1.24037	18682	191	38	2
uploaded_gene_set	GO_0006024	GO:0006024	glycosaminoglycan biosynthetic process	gene_ontology	1.24037	18682	191	38	2
uploaded_gene_set	GO_0021549	GO:0021549	cerebellum development	gene_ontology	1.24037	18682	191	38	2
uploaded_gene_set	GO_0030177	GO:0030177	positive regulation of Wnt signaling pathway	gene_ontology	1.24037	18682	191	38	2
uploaded_gene_set	GO_0001726	GO:0001726	ruffle	gene_ontology	1.22344	18682	191	87	3
uploaded_gene_set	GO_0000395	GO:0000395	mRNA 5'-splice site recognition	gene_ontology	1.22327	18682	191	6	1
uploaded_gene_set	GO_0001221	GO:0001221	transcription cofactor binding	gene_ontology	1.22327	18682	191	6	1
uploaded_gene_set	GO_0003179	GO:0003179	heart valve morphogenesis	gene_ontology	1.22327	18682	191	6	1
uploaded_gene_set	GO_0003180	GO:0003180	aortic valve morphogenesis	gene_ontology	1.22327	18682	191	6	1
uploaded_gene_set	GO_0004064	GO:0004064	arylesterase activity	gene_ontology	1.22327	18682	191	6	1
uploaded_gene_set	GO_0005381	GO:0005381	iron ion transmembrane transporter activity	gene_ontology	1.22327	18682	191	6	1
uploaded_gene_set	GO_0006537	GO:0006537	glutamate biosynthetic process	gene_ontology	1.22327	18682	191	6	1
uploaded_gene_set	GO_0006596	GO:0006596	polyamine biosynthetic process	gene_ontology	1.22327	18682	191	6	1
uploaded_gene_set	GO_0007185	GO:0007185	transmembrane receptor protein tyrosine phosphatase signaling pathway	gene_ontology	1.22327	18682	191	6	1
uploaded_gene_set	GO_0009052	GO:0009052	pentose-phosphate shunt, non-oxidative branch	gene_ontology	1.22327	18682	191	6	1
uploaded_gene_set	GO_0010172	GO:0010172	embryonic body morphogenesis	gene_ontology	1.22327	18682	191	6	1
uploaded_gene_set	GO_0010739	GO:0010739	positive regulation of protein kinase A signaling	gene_ontology	1.22327	18682	191	6	1
uploaded_gene_set	GO_0021796	GO:0021796	cerebral cortex regionalization	gene_ontology	1.22327	18682	191	6	1
uploaded_gene_set	GO_0021853	GO:0021853	cerebral cortex GABAergic interneuron migration	gene_ontology	1.22327	18682	191	6	1
uploaded_gene_set	GO_0021978	GO:0021978	telencephalon regionalization	gene_ontology	1.22327	18682	191	6	1
uploaded_gene_set	GO_0031062	GO:0031062	positive regulation of histone methylation	gene_ontology	1.22327	18682	191	6	1
uploaded_gene_set	GO_0031087	GO:0031087	deadenylation-independent decapping of nuclear-transcribed mRNA	gene_ontology	1.22327	18682	191	6	1
uploaded_gene_set	GO_0031105	GO:0031105	septin complex	gene_ontology	1.22327	18682	191	6	1
uploaded_gene_set	GO_0031223	GO:0031223	auditory behavior	gene_ontology	1.22327	18682	191	6	1
uploaded_gene_set	GO_0031960	GO:0031960	response to corticosteroid	gene_ontology	1.22327	18682	191	6	1
uploaded_gene_set	GO_0032288	GO:0032288	myelin assembly	gene_ontology	1.22327	18682	191	6	1
uploaded_gene_set	GO_0032808	GO:0032808	lacrimal gland development	gene_ontology	1.22327	18682	191	6	1
uploaded_gene_set	GO_0033210	GO:0033210	leptin-mediated signaling pathway	gene_ontology	1.22327	18682	191	6	1
uploaded_gene_set	GO_0034715	GO:0034715	pICln-Sm protein complex	gene_ontology	1.22327	18682	191	6	1
uploaded_gene_set	GO_0034755	GO:0034755	iron ion transmembrane transport	gene_ontology	1.22327	18682	191	6	1
uploaded_gene_set	GO_0035900	GO:0035900	response to isolation stress	gene_ontology	1.22327	18682	191	6	1
uploaded_gene_set	GO_0036003	GO:0036003	positive regulation of transcription from RNA polymerase II promoter in response to stress	gene_ontology	1.22327	18682	191	6	1
uploaded_gene_set	GO_0038066	GO:0038066	p38MAPK cascade	gene_ontology	1.22327	18682	191	6	1
uploaded_gene_set	GO_0042584	GO:0042584	chromaffin granule membrane	gene_ontology	1.22327	18682	191	6	1
uploaded_gene_set	GO_0043620	GO:0043620	regulation of DNA-templated transcription in response to stress	gene_ontology	1.22327	18682	191	6	1
uploaded_gene_set	GO_0044806	GO:0044806	G-quadruplex DNA unwinding	gene_ontology	1.22327	18682	191	6	1
uploaded_gene_set	GO_0045545	GO:0045545	syndecan binding	gene_ontology	1.22327	18682	191	6	1
uploaded_gene_set	GO_0045661	GO:0045661	regulation of myoblast differentiation	gene_ontology	1.22327	18682	191	6	1
uploaded_gene_set	GO_0045743	GO:0045743	positive regulation of fibroblast growth factor receptor signaling pathway	gene_ontology	1.22327	18682	191	6	1
uploaded_gene_set	GO_0045822	GO:0045822	negative regulation of heart contraction	gene_ontology	1.22327	18682	191	6	1
uploaded_gene_set	GO_0048143	GO:0048143	astrocyte activation	gene_ontology	1.22327	18682	191	6	1
uploaded_gene_set	GO_0048845	GO:0048845	venous blood vessel morphogenesis	gene_ontology	1.22327	18682	191	6	1
uploaded_gene_set	GO_0060022	GO:0060022	hard palate development	gene_ontology	1.22327	18682	191	6	1
uploaded_gene_set	GO_0060074	GO:0060074	synapse maturation	gene_ontology	1.22327	18682	191	6	1
uploaded_gene_set	GO_0060527	GO:0060527	prostate epithelial cord arborization involved in prostate glandular acinus morphogenesis	gene_ontology	1.22327	18682	191	6	1
uploaded_gene_set	GO_0071638	GO:0071638	negative regulation of monocyte chemotactic protein-1 production	gene_ontology	1.22327	18682	191	6	1
uploaded_gene_set	GO_0071774	GO:0071774	response to fibroblast growth factor	gene_ontology	1.22327	18682	191	6	1
uploaded_gene_set	GO_0097084	GO:0097084	vascular smooth muscle cell development	gene_ontology	1.22327	18682	191	6	1
uploaded_gene_set	GO_0097227	GO:0097227	sperm annulus	gene_ontology	1.22327	18682	191	6	1
uploaded_gene_set	GO_0097433	GO:0097433	dense body	gene_ontology	1.22327	18682	191	6	1
uploaded_gene_set	GO_0097449	GO:0097449	astrocyte projection	gene_ontology	1.22327	18682	191	6	1
uploaded_gene_set	GO_1901018	GO:1901018	positive regulation of potassium ion transmembrane transporter activity	gene_ontology	1.22327	18682	191	6	1
uploaded_gene_set	GO_1901222	GO:1901222	regulation of NIK/NF-kappaB signaling	gene_ontology	1.22327	18682	191	6	1
uploaded_gene_set	GO_1902065	GO:1902065	response to L-glutamate	gene_ontology	1.22327	18682	191	6	1
uploaded_gene_set	GO_1902430	GO:1902430	negative regulation of amyloid-beta formation	gene_ontology	1.22327	18682	191	6	1
uploaded_gene_set	GO_1903026	GO:1903026	negative regulation of RNA polymerase II regulatory region sequence-specific DNA binding	gene_ontology	1.22327	18682	191	6	1
uploaded_gene_set	GO_1903140	GO:1903140	regulation of establishment of endothelial barrier	gene_ontology	1.22327	18682	191	6	1
uploaded_gene_set	GO_1904929	GO:1904929	coreceptor activity involved in Wnt signaling pathway, planar cell polarity pathway	gene_ontology	1.22327	18682	191	6	1
uploaded_gene_set	GO_1990239	GO:1990239	steroid hormone binding	gene_ontology	1.22327	18682	191	6	1
uploaded_gene_set	GO_2000121	GO:2000121	regulation of removal of superoxide radicals	gene_ontology	1.22327	18682	191	6	1
uploaded_gene_set	GO_2000483	GO:2000483	negative regulation of interleukin-8 secretion	gene_ontology	1.22327	18682	191	6	1
uploaded_gene_set	GO_2001054	GO:2001054	negative regulation of mesenchymal cell apoptotic process	gene_ontology	1.22327	18682	191	6	1
uploaded_gene_set	GO_0001102	GO:0001102	RNA polymerase II activating transcription factor binding	gene_ontology	1.22036	18682	191	39	2
uploaded_gene_set	GO_0051287	GO:0051287	NAD binding	gene_ontology	1.22036	18682	191	39	2
uploaded_gene_set	GO_0090002	GO:0090002	establishment of protein localization to plasma membrane	gene_ontology	1.22036	18682	191	39	2
uploaded_gene_set	GO_0003723	GO:0003723	RNA binding	gene_ontology	1.21879	18682	191	1350	20
uploaded_gene_set	GO_0021762	GO:0021762	substantia nigra development	gene_ontology	1.20093	18682	191	40	2
uploaded_gene_set	GO_0030522	GO:0030522	intracellular receptor signaling pathway	gene_ontology	1.20093	18682	191	40	2
uploaded_gene_set	GO_0032570	GO:0032570	response to progesterone	gene_ontology	1.20093	18682	191	40	2
uploaded_gene_set	GO_0045668	GO:0045668	negative regulation of osteoblast differentiation	gene_ontology	1.20093	18682	191	40	2
uploaded_gene_set	GO_0051028	GO:0051028	mRNA transport	gene_ontology	1.20093	18682	191	40	2
uploaded_gene_set	GO_0050821	GO:0050821	protein stabilization	gene_ontology	1.19185	18682	191	147	4
uploaded_gene_set	GO_0022008	GO:0022008	neurogenesis	gene_ontology	1.18205	18682	191	41	2
uploaded_gene_set	GO_0043010	GO:0043010	camera-type eye development	gene_ontology	1.18205	18682	191	41	2
uploaded_gene_set	GO_0070527	GO:0070527	platelet aggregation	gene_ontology	1.18205	18682	191	41	2
uploaded_gene_set	GO_0000785	GO:0000785	chromatin	gene_ontology	1.17679	18682	191	91	3
uploaded_gene_set	GO_0009653	GO:0009653	anatomical structure morphogenesis	gene_ontology	1.17679	18682	191	91	3
uploaded_gene_set	GO_0045296	GO:0045296	cadherin binding	gene_ontology	1.17192	18682	191	279	6
uploaded_gene_set	GO_0001945	GO:0001945	lymph vessel development	gene_ontology	1.15852	18682	191	7	1
uploaded_gene_set	GO_0003209	GO:0003209	cardiac atrium morphogenesis	gene_ontology	1.15852	18682	191	7	1
uploaded_gene_set	GO_0003337	GO:0003337	mesenchymal to epithelial transition involved in metanephros morphogenesis	gene_ontology	1.15852	18682	191	7	1
uploaded_gene_set	GO_0003344	GO:0003344	pericardium morphogenesis	gene_ontology	1.15852	18682	191	7	1
uploaded_gene_set	GO_0003360	GO:0003360	brainstem development	gene_ontology	1.15852	18682	191	7	1
uploaded_gene_set	GO_0003416	GO:0003416	endochondral bone growth	gene_ontology	1.15852	18682	191	7	1
uploaded_gene_set	GO_0004859	GO:0004859	phospholipase inhibitor activity	gene_ontology	1.15852	18682	191	7	1
uploaded_gene_set	GO_0005314	GO:0005314	high-affinity glutamate transmembrane transporter activity	gene_ontology	1.15852	18682	191	7	1
uploaded_gene_set	GO_0006875	GO:0006875	cellular metal ion homeostasis	gene_ontology	1.15852	18682	191	7	1
uploaded_gene_set	GO_0007044	GO:0007044	cell-substrate junction assembly	gene_ontology	1.15852	18682	191	7	1
uploaded_gene_set	GO_0007221	GO:0007221	positive regulation of transcription of Notch receptor target	gene_ontology	1.15852	18682	191	7	1
uploaded_gene_set	GO_0007253	GO:0007253	cytoplasmic sequestering of NF-kappaB	gene_ontology	1.15852	18682	191	7	1
uploaded_gene_set	GO_0007530	GO:0007530	sex determination	gene_ontology	1.15852	18682	191	7	1
uploaded_gene_set	GO_0008097	GO:0008097	5S rRNA binding	gene_ontology	1.15852	18682	191	7	1
uploaded_gene_set	GO_0008366	GO:0008366	axon ensheathment	gene_ontology	1.15852	18682	191	7	1
uploaded_gene_set	GO_0008430	GO:0008430	selenium binding	gene_ontology	1.15852	18682	191	7	1
uploaded_gene_set	GO_0008432	GO:0008432	JUN kinase binding	gene_ontology	1.15852	18682	191	7	1
uploaded_gene_set	GO_0008494	GO:0008494	translation activator activity	gene_ontology	1.15852	18682	191	7	1
uploaded_gene_set	GO_0010837	GO:0010837	regulation of keratinocyte proliferation	gene_ontology	1.15852	18682	191	7	1
uploaded_gene_set	GO_0014037	GO:0014037	Schwann cell differentiation	gene_ontology	1.15852	18682	191	7	1
uploaded_gene_set	GO_0014807	GO:0014807	regulation of somitogenesis	gene_ontology	1.15852	18682	191	7	1
uploaded_gene_set	GO_0021799	GO:0021799	cerebral cortex radially oriented cell migration	gene_ontology	1.15852	18682	191	7	1
uploaded_gene_set	GO_0030056	GO:0030056	hemidesmosome	gene_ontology	1.15852	18682	191	7	1
uploaded_gene_set	GO_0030868	GO:0030868	smooth endoplasmic reticulum membrane	gene_ontology	1.15852	18682	191	7	1
uploaded_gene_set	GO_0030916	GO:0030916	otic vesicle formation	gene_ontology	1.15852	18682	191	7	1
uploaded_gene_set	GO_0030953	GO:0030953	astral microtubule organization	gene_ontology	1.15852	18682	191	7	1
uploaded_gene_set	GO_0032532	GO:0032532	regulation of microvillus length	gene_ontology	1.15852	18682	191	7	1
uploaded_gene_set	GO_0032873	GO:0032873	negative regulation of stress-activated MAPK cascade	gene_ontology	1.15852	18682	191	7	1
uploaded_gene_set	GO_0035374	GO:0035374	chondroitin sulfate binding	gene_ontology	1.15852	18682	191	7	1
uploaded_gene_set	GO_0035542	GO:0035542	regulation of SNARE complex assembly	gene_ontology	1.15852	18682	191	7	1
uploaded_gene_set	GO_0035726	GO:0035726	common myeloid progenitor cell proliferation	gene_ontology	1.15852	18682	191	7	1
uploaded_gene_set	GO_0035878	GO:0035878	nail development	gene_ontology	1.15852	18682	191	7	1
uploaded_gene_set	GO_0042989	GO:0042989	sequestering of actin monomers	gene_ontology	1.15852	18682	191	7	1
uploaded_gene_set	GO_0043654	GO:0043654	recognition of apoptotic cell	gene_ontology	1.15852	18682	191	7	1
uploaded_gene_set	GO_0045577	GO:0045577	regulation of B cell differentiation	gene_ontology	1.15852	18682	191	7	1
uploaded_gene_set	GO_0050658	GO:0050658	RNA transport	gene_ontology	1.15852	18682	191	7	1
uploaded_gene_set	GO_0050805	GO:0050805	negative regulation of synaptic transmission	gene_ontology	1.15852	18682	191	7	1
uploaded_gene_set	GO_0050863	GO:0050863	regulation of T cell activation	gene_ontology	1.15852	18682	191	7	1
uploaded_gene_set	GO_0051057	GO:0051057	positive regulation of small GTPase mediated signal transduction	gene_ontology	1.15852	18682	191	7	1
uploaded_gene_set	GO_0060008	GO:0060008	Sertoli cell differentiation	gene_ontology	1.15852	18682	191	7	1
uploaded_gene_set	GO_0060119	GO:0060119	inner ear receptor cell development	gene_ontology	1.15852	18682	191	7	1
uploaded_gene_set	GO_0060687	GO:0060687	regulation of branching involved in prostate gland morphogenesis	gene_ontology	1.15852	18682	191	7	1
uploaded_gene_set	GO_0060831	GO:0060831	smoothened signaling pathway involved in dorsal/ventral neural tube patterning	gene_ontology	1.15852	18682	191	7	1
uploaded_gene_set	GO_0060840	GO:0060840	artery development	gene_ontology	1.15852	18682	191	7	1
uploaded_gene_set	GO_0061626	GO:0061626	pharyngeal arch artery morphogenesis	gene_ontology	1.15852	18682	191	7	1
uploaded_gene_set	GO_0071499	GO:0071499	cellular response to laminar fluid shear stress	gene_ontology	1.15852	18682	191	7	1
uploaded_gene_set	GO_0071786	GO:0071786	endoplasmic reticulum tubular network organization	gene_ontology	1.15852	18682	191	7	1
uploaded_gene_set	GO_0085029	GO:0085029	extracellular matrix assembly	gene_ontology	1.15852	18682	191	7	1
uploaded_gene_set	GO_1903071	GO:1903071	positive regulation of ER-associated ubiquitin-dependent protein catabolic process	gene_ontology	1.15852	18682	191	7	1
uploaded_gene_set	GO_1990247	GO:1990247	N6-methyladenosine-containing RNA binding	gene_ontology	1.15852	18682	191	7	1
uploaded_gene_set	GO_2000270	GO:2000270	negative regulation of fibroblast apoptotic process	gene_ontology	1.15852	18682	191	7	1
uploaded_gene_set	GO_2000347	GO:2000347	positive regulation of hepatocyte proliferation	gene_ontology	1.15852	18682	191	7	1
uploaded_gene_set	GO_2001171	GO:2001171	positive regulation of ATP biosynthetic process	gene_ontology	1.15852	18682	191	7	1
uploaded_gene_set	GO_0006367	GO:0006367	transcription initiation from RNA polymerase II promoter	gene_ontology	1.15801	18682	191	151	4
uploaded_gene_set	GO_0008584	GO:0008584	male gonad development	gene_ontology	1.15444	18682	191	93	3
uploaded_gene_set	GO_0006986	GO:0006986	response to unfolded protein	gene_ontology	1.14586	18682	191	43	2
uploaded_gene_set	GO_0030178	GO:0030178	negative regulation of Wnt signaling pathway	gene_ontology	1.14586	18682	191	43	2
uploaded_gene_set	GO_0003151	GO:0003151	outflow tract morphogenesis	gene_ontology	1.1285	18682	191	44	2
uploaded_gene_set	GO_0007193	GO:0007193	adenylate cyclase-inhibiting G-protein coupled receptor signaling pathway	gene_ontology	1.1285	18682	191	44	2
uploaded_gene_set	GO_0022627	GO:0022627	cytosolic small ribosomal subunit	gene_ontology	1.1285	18682	191	44	2
uploaded_gene_set	GO_0030514	GO:0030514	negative regulation of BMP signaling pathway	gene_ontology	1.1285	18682	191	44	2
uploaded_gene_set	GO_0071363	GO:0071363	cellular response to growth factor stimulus	gene_ontology	1.1285	18682	191	44	2
uploaded_gene_set	GO_0030900	GO:0030900	forebrain development	gene_ontology	1.11159	18682	191	45	2
uploaded_gene_set	GO_0035914	GO:0035914	skeletal muscle cell differentiation	gene_ontology	1.11159	18682	191	45	2
uploaded_gene_set	GO_0000288	GO:0000288	nuclear-transcribed mRNA catabolic process, deadenylation-dependent decay	gene_ontology	1.10272	18682	191	8	1
uploaded_gene_set	GO_0001849	GO:0001849	complement component C1q binding	gene_ontology	1.10272	18682	191	8	1
uploaded_gene_set	GO_0001955	GO:0001955	blood vessel maturation	gene_ontology	1.10272	18682	191	8	1
uploaded_gene_set	GO_0002674	GO:0002674	negative regulation of acute inflammatory response	gene_ontology	1.10272	18682	191	8	1
uploaded_gene_set	GO_0004300	GO:0004300	enoyl-CoA hydratase activity	gene_ontology	1.10272	18682	191	8	1
uploaded_gene_set	GO_0006029	GO:0006029	proteoglycan metabolic process	gene_ontology	1.10272	18682	191	8	1
uploaded_gene_set	GO_0006544	GO:0006544	glycine metabolic process	gene_ontology	1.10272	18682	191	8	1
uploaded_gene_set	GO_0006829	GO:0006829	zinc II ion transport	gene_ontology	1.10272	18682	191	8	1
uploaded_gene_set	GO_0007097	GO:0007097	nuclear migration	gene_ontology	1.10272	18682	191	8	1
uploaded_gene_set	GO_0009629	GO:0009629	response to gravity	gene_ontology	1.10272	18682	191	8	1
uploaded_gene_set	GO_0014909	GO:0014909	smooth muscle cell migration	gene_ontology	1.10272	18682	191	8	1
uploaded_gene_set	GO_0032463	GO:0032463	negative regulation of protein homooligomerization	gene_ontology	1.10272	18682	191	8	1
uploaded_gene_set	GO_0032691	GO:0032691	negative regulation of interleukin-1 beta production	gene_ontology	1.10272	18682	191	8	1
uploaded_gene_set	GO_0032731	GO:0032731	positive regulation of interleukin-1 beta production	gene_ontology	1.10272	18682	191	8	1
uploaded_gene_set	GO_0032780	GO:0032780	negative regulation of ATPase activity	gene_ontology	1.10272	18682	191	8	1
uploaded_gene_set	GO_0032872	GO:0032872	regulation of stress-activated MAPK cascade	gene_ontology	1.10272	18682	191	8	1
uploaded_gene_set	GO_0033622	GO:0033622	integrin activation	gene_ontology	1.10272	18682	191	8	1
uploaded_gene_set	GO_0034366	GO:0034366	spherical high-density lipoprotein particle	gene_ontology	1.10272	18682	191	8	1
uploaded_gene_set	GO_0034393	GO:0034393	positive regulation of smooth muscle cell apoptotic process	gene_ontology	1.10272	18682	191	8	1
uploaded_gene_set	GO_0034629	GO:0034629	cellular protein complex localization	gene_ontology	1.10272	18682	191	8	1
uploaded_gene_set	GO_0035148	GO:0035148	tube formation	gene_ontology	1.10272	18682	191	8	1
uploaded_gene_set	GO_0038036	GO:0038036	sphingosine-1-phosphate receptor activity	gene_ontology	1.10272	18682	191	8	1
uploaded_gene_set	GO_0040011	GO:0040011	locomotion	gene_ontology	1.10272	18682	191	8	1
uploaded_gene_set	GO_0043497	GO:0043497	regulation of protein heterodimerization activity	gene_ontology	1.10272	18682	191	8	1
uploaded_gene_set	GO_0045647	GO:0045647	negative regulation of erythrocyte differentiation	gene_ontology	1.10272	18682	191	8	1
uploaded_gene_set	GO_0046920	GO:0046920	alpha-(1->3)-fucosyltransferase activity	gene_ontology	1.10272	18682	191	8	1
uploaded_gene_set	GO_0048103	GO:0048103	somatic stem cell division	gene_ontology	1.10272	18682	191	8	1
uploaded_gene_set	GO_0050650	GO:0050650	chondroitin sulfate proteoglycan biosynthetic process	gene_ontology	1.10272	18682	191	8	1
uploaded_gene_set	GO_0050877	GO:0050877	neurological system process	gene_ontology	1.10272	18682	191	8	1
uploaded_gene_set	GO_0051601	GO:0051601	exocyst localization	gene_ontology	1.10272	18682	191	8	1
uploaded_gene_set	GO_0051683	GO:0051683	establishment of Golgi localization	gene_ontology	1.10272	18682	191	8	1
uploaded_gene_set	GO_0055001	GO:0055001	muscle cell development	gene_ontology	1.10272	18682	191	8	1
uploaded_gene_set	GO_0060059	GO:0060059	embryonic retina morphogenesis in camera-type eye	gene_ontology	1.10272	18682	191	8	1
uploaded_gene_set	GO_0060315	GO:0060315	negative regulation of ryanodine-sensitive calcium-release channel activity	gene_ontology	1.10272	18682	191	8	1
uploaded_gene_set	GO_0060346	GO:0060346	bone trabecula formation	gene_ontology	1.10272	18682	191	8	1
uploaded_gene_set	GO_0060712	GO:0060712	spongiotrophoblast layer development	gene_ontology	1.10272	18682	191	8	1
uploaded_gene_set	GO_0060982	GO:0060982	coronary artery morphogenesis	gene_ontology	1.10272	18682	191	8	1
uploaded_gene_set	GO_0061303	GO:0061303	cornea development in camera-type eye	gene_ontology	1.10272	18682	191	8	1
uploaded_gene_set	GO_0071394	GO:0071394	cellular response to testosterone stimulus	gene_ontology	1.10272	18682	191	8	1
uploaded_gene_set	GO_0071933	GO:0071933	Arp2/3 complex binding	gene_ontology	1.10272	18682	191	8	1
uploaded_gene_set	GO_0072091	GO:0072091	regulation of stem cell proliferation	gene_ontology	1.10272	18682	191	8	1
uploaded_gene_set	GO_0072678	GO:0072678	T cell migration	gene_ontology	1.10272	18682	191	8	1
uploaded_gene_set	GO_0075713	GO:0075713	establishment of integrated proviral latency	gene_ontology	1.10272	18682	191	8	1
uploaded_gene_set	GO_1990825	GO:1990825	sequence-specific mRNA binding	gene_ontology	1.10272	18682	191	8	1
uploaded_gene_set	GO_2000020	GO:2000020	positive regulation of male gonad development	gene_ontology	1.10272	18682	191	8	1
uploaded_gene_set	GO_2000727	GO:2000727	positive regulation of cardiac muscle cell differentiation	gene_ontology	1.10272	18682	191	8	1
uploaded_gene_set	GO_0005080	GO:0005080	protein kinase C binding	gene_ontology	1.09512	18682	191	46	2
uploaded_gene_set	GO_0005544	GO:0005544	calcium-dependent phospholipid binding	gene_ontology	1.09512	18682	191	46	2
uploaded_gene_set	GO_0008307	GO:0008307	structural constituent of muscle	gene_ontology	1.09512	18682	191	46	2
uploaded_gene_set	GO_0008542	GO:0008542	visual learning	gene_ontology	1.09512	18682	191	46	2
uploaded_gene_set	GO_0031100	GO:0031100	animal organ regeneration	gene_ontology	1.09512	18682	191	46	2
uploaded_gene_set	GO_0031532	GO:0031532	actin cytoskeleton reorganization	gene_ontology	1.09512	18682	191	46	2
uploaded_gene_set	GO_0032760	GO:0032760	positive regulation of tumor necrosis factor production	gene_ontology	1.09512	18682	191	46	2
uploaded_gene_set	GO_0007267	GO:0007267	cell-cell signaling	gene_ontology	1.08693	18682	191	294	6
uploaded_gene_set	GO_0005654	GO:0005654	nucleoplasm	gene_ontology	1.08264	18682	191	2976	38
uploaded_gene_set	GO_0030182	GO:0030182	neuron differentiation	gene_ontology	1.08083	18682	191	100	3
uploaded_gene_set	GO_0045600	GO:0045600	positive regulation of fat cell differentiation	gene_ontology	1.07907	18682	191	47	2
uploaded_gene_set	GO_0051591	GO:0051591	response to cAMP	gene_ontology	1.07907	18682	191	47	2
uploaded_gene_set	GO_0006979	GO:0006979	response to oxidative stress	gene_ontology	1.07087	18682	191	101	3
uploaded_gene_set	GO_0005912	GO:0005912	adherens junction	gene_ontology	1.06341	18682	191	48	2
uploaded_gene_set	GO_0001075	GO:0001075	transcription factor activity, RNA polymerase II core promoter sequence-specific binding involved in preinitiation complex assembly	gene_ontology	1.05376	18682	191	9	1
uploaded_gene_set	GO_0001973	GO:0001973	adenosine receptor signaling pathway	gene_ontology	1.05376	18682	191	9	1
uploaded_gene_set	GO_0002315	GO:0002315	marginal zone B cell differentiation	gene_ontology	1.05376	18682	191	9	1
uploaded_gene_set	GO_0003143	GO:0003143	embryonic heart tube morphogenesis	gene_ontology	1.05376	18682	191	9	1
uploaded_gene_set	GO_0003149	GO:0003149	membranous septum morphogenesis	gene_ontology	1.05376	18682	191	9	1
uploaded_gene_set	GO_0003208	GO:0003208	cardiac ventricle morphogenesis	gene_ontology	1.05376	18682	191	9	1
uploaded_gene_set	GO_0007614	GO:0007614	short-term memory	gene_ontology	1.05376	18682	191	9	1
uploaded_gene_set	GO_0008417	GO:0008417	fucosyltransferase activity	gene_ontology	1.05376	18682	191	9	1
uploaded_gene_set	GO_0010459	GO:0010459	negative regulation of heart rate	gene_ontology	1.05376	18682	191	9	1
uploaded_gene_set	GO_0010761	GO:0010761	fibroblast migration	gene_ontology	1.05376	18682	191	9	1
uploaded_gene_set	GO_0010944	GO:0010944	negative regulation of transcription by competitive promoter binding	gene_ontology	1.05376	18682	191	9	1
uploaded_gene_set	GO_0016595	GO:0016595	glutamate binding	gene_ontology	1.05376	18682	191	9	1
uploaded_gene_set	GO_0021895	GO:0021895	cerebral cortex neuron differentiation	gene_ontology	1.05376	18682	191	9	1
uploaded_gene_set	GO_0030850	GO:0030850	prostate gland development	gene_ontology	1.05376	18682	191	9	1
uploaded_gene_set	GO_0030857	GO:0030857	negative regulation of epithelial cell differentiation	gene_ontology	1.05376	18682	191	9	1
uploaded_gene_set	GO_0030903	GO:0030903	notochord development	gene_ontology	1.05376	18682	191	9	1
uploaded_gene_set	GO_0031053	GO:0031053	primary miRNA processing	gene_ontology	1.05376	18682	191	9	1
uploaded_gene_set	GO_0032835	GO:0032835	glomerulus development	gene_ontology	1.05376	18682	191	9	1
uploaded_gene_set	GO_0033689	GO:0033689	negative regulation of osteoblast proliferation	gene_ontology	1.05376	18682	191	9	1
uploaded_gene_set	GO_0033762	GO:0033762	response to glucagon	gene_ontology	1.05376	18682	191	9	1
uploaded_gene_set	GO_0035456	GO:0035456	response to interferon-beta	gene_ontology	1.05376	18682	191	9	1
uploaded_gene_set	GO_0038063	GO:0038063	collagen-activated tyrosine kinase receptor signaling pathway	gene_ontology	1.05376	18682	191	9	1
uploaded_gene_set	GO_0039694	GO:0039694	viral RNA genome replication	gene_ontology	1.05376	18682	191	9	1
uploaded_gene_set	GO_0042355	GO:0042355	L-fucose catabolic process	gene_ontology	1.05376	18682	191	9	1
uploaded_gene_set	GO_0042473	GO:0042473	outer ear morphogenesis	gene_ontology	1.05376	18682	191	9	1
uploaded_gene_set	GO_0043117	GO:0043117	positive regulation of vascular permeability	gene_ontology	1.05376	18682	191	9	1
uploaded_gene_set	GO_0043281	GO:0043281	regulation of cysteine-type endopeptidase activity involved in apoptotic process	gene_ontology	1.05376	18682	191	9	1
uploaded_gene_set	GO_0044754	GO:0044754	autolysosome	gene_ontology	1.05376	18682	191	9	1
uploaded_gene_set	GO_0045124	GO:0045124	regulation of bone resorption	gene_ontology	1.05376	18682	191	9	1
uploaded_gene_set	GO_0045657	GO:0045657	positive regulation of monocyte differentiation	gene_ontology	1.05376	18682	191	9	1
uploaded_gene_set	GO_0046474	GO:0046474	glycerophospholipid biosynthetic process	gene_ontology	1.05376	18682	191	9	1
uploaded_gene_set	GO_0048643	GO:0048643	positive regulation of skeletal muscle tissue development	gene_ontology	1.05376	18682	191	9	1
uploaded_gene_set	GO_0050795	GO:0050795	regulation of behavior	gene_ontology	1.05376	18682	191	9	1
uploaded_gene_set	GO_0050953	GO:0050953	sensory perception of light stimulus	gene_ontology	1.05376	18682	191	9	1
uploaded_gene_set	GO_0055091	GO:0055091	phospholipid homeostasis	gene_ontology	1.05376	18682	191	9	1
uploaded_gene_set	GO_0061072	GO:0061072	iris morphogenesis	gene_ontology	1.05376	18682	191	9	1
uploaded_gene_set	GO_0070493	GO:0070493	thrombin-activated receptor signaling pathway	gene_ontology	1.05376	18682	191	9	1
uploaded_gene_set	GO_0097186	GO:0097186	amelogenesis	gene_ontology	1.05376	18682	191	9	1
uploaded_gene_set	GO_1904706	GO:1904706	negative regulation of vascular smooth muscle cell proliferation	gene_ontology	1.05376	18682	191	9	1
uploaded_gene_set	GO_1990573	GO:1990573	potassium ion import across plasma membrane	gene_ontology	1.05376	18682	191	9	1
uploaded_gene_set	GO_2000304	GO:2000304	positive regulation of ceramide biosynthetic process	gene_ontology	1.05376	18682	191	9	1
uploaded_gene_set	GO_2000643	GO:2000643	positive regulation of early endosome to late endosome transport	gene_ontology	1.05376	18682	191	9	1
uploaded_gene_set	GO_2001223	GO:2001223	negative regulation of neuron migration	gene_ontology	1.05376	18682	191	9	1
uploaded_gene_set	GO_0006469	GO:0006469	negative regulation of protein kinase activity	gene_ontology	1.05131	18682	191	103	3
uploaded_gene_set	GO_0010468	GO:0010468	regulation of gene expression	gene_ontology	1.05131	18682	191	103	3
uploaded_gene_set	GO_0045471	GO:0045471	response to ethanol	gene_ontology	1.05131	18682	191	103	3
uploaded_gene_set	GO_0007568	GO:0007568	aging	gene_ontology	1.0488	18682	191	165	4
uploaded_gene_set	GO_0000976	GO:0000976	transcription regulatory region sequence-specific DNA binding	gene_ontology	1.04814	18682	191	49	2
uploaded_gene_set	GO_0034097	GO:0034097	response to cytokine	gene_ontology	1.04814	18682	191	49	2
uploaded_gene_set	GO_0071320	GO:0071320	cellular response to cAMP	gene_ontology	1.04814	18682	191	49	2
uploaded_gene_set	GO_0005509	GO:0005509	calcium ion binding	gene_ontology	1.04508	18682	191	680	11
uploaded_gene_set	GO_0019827	GO:0019827	stem cell population maintenance	gene_ontology	1.03323	18682	191	50	2
uploaded_gene_set	GO_1903561	GO:1903561	extracellular vesicle	gene_ontology	1.03323	18682	191	50	2
uploaded_gene_set	GO_0000932	GO:0000932	P-body	gene_ontology	1.03225	18682	191	105	3
uploaded_gene_set	GO_0032154	GO:0032154	cleavage furrow	gene_ontology	1.01868	18682	191	51	2
uploaded_gene_set	GO_0001206	GO:0001206	transcriptional repressor activity, RNA polymerase II distal enhancer sequence-specific binding	gene_ontology	1.01018	18682	191	10	1
uploaded_gene_set	GO_0003214	GO:0003214	cardiac left ventricle morphogenesis	gene_ontology	1.01018	18682	191	10	1
uploaded_gene_set	GO_0003334	GO:0003334	keratinocyte development	gene_ontology	1.01018	18682	191	10	1
uploaded_gene_set	GO_0004620	GO:0004620	phospholipase activity	gene_ontology	1.01018	18682	191	10	1
uploaded_gene_set	GO_0004629	GO:0004629	phospholipase C activity	gene_ontology	1.01018	18682	191	10	1
uploaded_gene_set	GO_0006884	GO:0006884	cell volume homeostasis	gene_ontology	1.01018	18682	191	10	1
uploaded_gene_set	GO_0007016	GO:0007016	cytoskeletal anchoring at plasma membrane	gene_ontology	1.01018	18682	191	10	1
uploaded_gene_set	GO_0008199	GO:0008199	ferric iron binding	gene_ontology	1.01018	18682	191	10	1
uploaded_gene_set	GO_0010737	GO:0010737	protein kinase A signaling	gene_ontology	1.01018	18682	191	10	1
uploaded_gene_set	GO_0019911	GO:0019911	structural constituent of myelin sheath	gene_ontology	1.01018	18682	191	10	1
uploaded_gene_set	GO_0031571	GO:0031571	mitotic G1 DNA damage checkpoint	gene_ontology	1.01018	18682	191	10	1
uploaded_gene_set	GO_0032432	GO:0032432	actin filament bundle	gene_ontology	1.01018	18682	191	10	1
uploaded_gene_set	GO_0032464	GO:0032464	positive regulation of protein homooligomerization	gene_ontology	1.01018	18682	191	10	1
uploaded_gene_set	GO_0032930	GO:0032930	positive regulation of superoxide anion generation	gene_ontology	1.01018	18682	191	10	1
uploaded_gene_set	GO_0035455	GO:0035455	response to interferon-alpha	gene_ontology	1.01018	18682	191	10	1
uploaded_gene_set	GO_0040037	GO:0040037	negative regulation of fibroblast growth factor receptor signaling pathway	gene_ontology	1.01018	18682	191	10	1
uploaded_gene_set	GO_0043586	GO:0043586	tongue development	gene_ontology	1.01018	18682	191	10	1
uploaded_gene_set	GO_0044798	GO:0044798	nuclear transcription factor complex	gene_ontology	1.01018	18682	191	10	1
uploaded_gene_set	GO_0045598	GO:0045598	regulation of fat cell differentiation	gene_ontology	1.01018	18682	191	10	1
uploaded_gene_set	GO_0046325	GO:0046325	negative regulation of glucose import	gene_ontology	1.01018	18682	191	10	1
uploaded_gene_set	GO_0046470	GO:0046470	phosphatidylcholine metabolic process	gene_ontology	1.01018	18682	191	10	1
uploaded_gene_set	GO_0046638	GO:0046638	positive regulation of alpha-beta T cell differentiation	gene_ontology	1.01018	18682	191	10	1
uploaded_gene_set	GO_0051292	GO:0051292	nuclear pore complex assembly	gene_ontology	1.01018	18682	191	10	1
uploaded_gene_set	GO_0060009	GO:0060009	Sertoli cell development	gene_ontology	1.01018	18682	191	10	1
uploaded_gene_set	GO_0060174	GO:0060174	limb bud formation	gene_ontology	1.01018	18682	191	10	1
uploaded_gene_set	GO_0060411	GO:0060411	cardiac septum morphogenesis	gene_ontology	1.01018	18682	191	10	1
uploaded_gene_set	GO_0060487	GO:0060487	lung epithelial cell differentiation	gene_ontology	1.01018	18682	191	10	1
uploaded_gene_set	GO_0060674	GO:0060674	placenta blood vessel development	gene_ontology	1.01018	18682	191	10	1
uploaded_gene_set	GO_0061564	GO:0061564	axon development	gene_ontology	1.01018	18682	191	10	1
uploaded_gene_set	GO_0097202	GO:0097202	activation of cysteine-type endopeptidase activity	gene_ontology	1.01018	18682	191	10	1
uploaded_gene_set	GO_0098505	GO:0098505	G-rich strand telomeric DNA binding	gene_ontology	1.01018	18682	191	10	1
uploaded_gene_set	GO_1900016	GO:1900016	negative regulation of cytokine production involved in inflammatory response	gene_ontology	1.01018	18682	191	10	1
uploaded_gene_set	GO_1902894	GO:1902894	negative regulation of pri-miRNA transcription from RNA polymerase II promoter	gene_ontology	1.01018	18682	191	10	1
uploaded_gene_set	GO_1903206	GO:1903206	negative regulation of hydrogen peroxide-induced cell death	gene_ontology	1.01018	18682	191	10	1
uploaded_gene_set	GO_0005768	GO:0005768	endosome	gene_ontology	1.00986	18682	191	238	5
uploaded_gene_set	GO_0016569	GO:0016569	covalent chromatin modification	gene_ontology	1.00455	18682	191	108	3
uploaded_gene_set	GO_0000902	GO:0000902	cell morphogenesis	gene_ontology	1.00446	18682	191	52	2
uploaded_gene_set	GO_0005903	GO:0005903	brush border	gene_ontology	1.00446	18682	191	52	2
uploaded_gene_set	GO_0071277	GO:0071277	cellular response to calcium ion	gene_ontology	0.990573	18682	191	53	2
uploaded_gene_set	GO_0043025	GO:0043025	neuronal cell body	gene_ontology	0.988799	18682	191	313	6
uploaded_gene_set	GO_0009615	GO:0009615	response to virus	gene_ontology	0.98664	18682	191	110	3
uploaded_gene_set	GO_0045766	GO:0045766	positive regulation of angiogenesis	gene_ontology	0.977849	18682	191	111	3
uploaded_gene_set	GO_0019898	GO:0019898	extrinsic component of membrane	gene_ontology	0.976996	18682	191	54	2
uploaded_gene_set	GO_0000302	GO:0000302	response to reactive oxygen species	gene_ontology	0.970972	18682	191	11	1
uploaded_gene_set	GO_0002064	GO:0002064	epithelial cell development	gene_ontology	0.970972	18682	191	11	1
uploaded_gene_set	GO_0003279	GO:0003279	cardiac septum development	gene_ontology	0.970972	18682	191	11	1
uploaded_gene_set	GO_0005068	GO:0005068	transmembrane receptor protein tyrosine kinase adaptor activity	gene_ontology	0.970972	18682	191	11	1
uploaded_gene_set	GO_0005313	GO:0005313	L-glutamate transmembrane transporter activity	gene_ontology	0.970972	18682	191	11	1
uploaded_gene_set	GO_0006707	GO:0006707	cholesterol catabolic process	gene_ontology	0.970972	18682	191	11	1
uploaded_gene_set	GO_0008406	GO:0008406	gonad development	gene_ontology	0.970972	18682	191	11	1
uploaded_gene_set	GO_0016805	GO:0016805	dipeptidase activity	gene_ontology	0.970972	18682	191	11	1
uploaded_gene_set	GO_0030033	GO:0030033	microvillus assembly	gene_ontology	0.970972	18682	191	11	1
uploaded_gene_set	GO_0030431	GO:0030431	sleep	gene_ontology	0.970972	18682	191	11	1
uploaded_gene_set	GO_0031581	GO:0031581	hemidesmosome assembly	gene_ontology	0.970972	18682	191	11	1
uploaded_gene_set	GO_0031639	GO:0031639	plasminogen activation	gene_ontology	0.970972	18682	191	11	1
uploaded_gene_set	GO_0032495	GO:0032495	response to muramyl dipeptide	gene_ontology	0.970972	18682	191	11	1
uploaded_gene_set	GO_0033690	GO:0033690	positive regulation of osteoblast proliferation	gene_ontology	0.970972	18682	191	11	1
uploaded_gene_set	GO_0035925	GO:0035925	mRNA 3'-UTR AU-rich region binding	gene_ontology	0.970972	18682	191	11	1
uploaded_gene_set	GO_0035988	GO:0035988	chondrocyte proliferation	gene_ontology	0.970972	18682	191	11	1
uploaded_gene_set	GO_0036065	GO:0036065	fucosylation	gene_ontology	0.970972	18682	191	11	1
uploaded_gene_set	GO_0042535	GO:0042535	positive regulation of tumor necrosis factor biosynthetic process	gene_ontology	0.970972	18682	191	11	1
uploaded_gene_set	GO_0043295	GO:0043295	glutathione binding	gene_ontology	0.970972	18682	191	11	1
uploaded_gene_set	GO_0043296	GO:0043296	apical junction complex	gene_ontology	0.970972	18682	191	11	1
uploaded_gene_set	GO_0044319	GO:0044319	wound healing, spreading of cells	gene_ontology	0.970972	18682	191	11	1
uploaded_gene_set	GO_0045176	GO:0045176	apical protein localization	gene_ontology	0.970972	18682	191	11	1
uploaded_gene_set	GO_0046135	GO:0046135	pyrimidine nucleoside catabolic process	gene_ontology	0.970972	18682	191	11	1
uploaded_gene_set	GO_0046849	GO:0046849	bone remodeling	gene_ontology	0.970972	18682	191	11	1
uploaded_gene_set	GO_0048016	GO:0048016	inositol phosphate-mediated signaling	gene_ontology	0.970972	18682	191	11	1
uploaded_gene_set	GO_0050673	GO:0050673	epithelial cell proliferation	gene_ontology	0.970972	18682	191	11	1
uploaded_gene_set	GO_0050732	GO:0050732	negative regulation of peptidyl-tyrosine phosphorylation	gene_ontology	0.970972	18682	191	11	1
uploaded_gene_set	GO_0050910	GO:0050910	detection of mechanical stimulus involved in sensory perception of sound	gene_ontology	0.970972	18682	191	11	1
uploaded_gene_set	GO_0050927	GO:0050927	positive regulation of positive chemotaxis	gene_ontology	0.970972	18682	191	11	1
uploaded_gene_set	GO_0051489	GO:0051489	regulation of filopodium assembly	gene_ontology	0.970972	18682	191	11	1
uploaded_gene_set	GO_0071372	GO:0071372	cellular response to follicle-stimulating hormone stimulus	gene_ontology	0.970972	18682	191	11	1
uploaded_gene_set	GO_0071383	GO:0071383	cellular response to steroid hormone stimulus	gene_ontology	0.970972	18682	191	11	1
uploaded_gene_set	GO_0090051	GO:0090051	negative regulation of cell migration involved in sprouting angiogenesis	gene_ontology	0.970972	18682	191	11	1
uploaded_gene_set	GO_1901223	GO:1901223	negative regulation of NIK/NF-kappaB signaling	gene_ontology	0.970972	18682	191	11	1
uploaded_gene_set	GO_1903078	GO:1903078	positive regulation of protein localization to plasma membrane	gene_ontology	0.970972	18682	191	11	1
uploaded_gene_set	GO_2000009	GO:2000009	negative regulation of protein localization to cell surface	gene_ontology	0.970972	18682	191	11	1
uploaded_gene_set	GO_0071356	GO:0071356	cellular response to tumor necrosis factor	gene_ontology	0.969165	18682	191	112	3
uploaded_gene_set	GO_0001570	GO:0001570	vasculogenesis	gene_ontology	0.96372	18682	191	55	2
uploaded_gene_set	GO_0001664	GO:0001664	G-protein coupled receptor binding	gene_ontology	0.96372	18682	191	55	2
uploaded_gene_set	GO_0005507	GO:0005507	copper ion binding	gene_ontology	0.96372	18682	191	55	2
uploaded_gene_set	GO_0031594	GO:0031594	neuromuscular junction	gene_ontology	0.96372	18682	191	55	2
uploaded_gene_set	GO_0042733	GO:0042733	embryonic digit morphogenesis	gene_ontology	0.96372	18682	191	55	2
uploaded_gene_set	GO_0070373	GO:0070373	negative regulation of ERK1 and ERK2 cascade	gene_ontology	0.96372	18682	191	55	2
uploaded_gene_set	GO_0006959	GO:0006959	humoral immune response	gene_ontology	0.950733	18682	191	56	2
uploaded_gene_set	GO_0042475	GO:0042475	odontogenesis of dentin-containing tooth	gene_ontology	0.950733	18682	191	56	2
uploaded_gene_set	GO_0060041	GO:0060041	retina development in camera-type eye	gene_ontology	0.950733	18682	191	56	2
uploaded_gene_set	GO_0005070	GO:0005070	SH3/SH2 adaptor activity	gene_ontology	0.938026	18682	191	57	2
uploaded_gene_set	GO_0035577	GO:0035577	azurophil granule membrane	gene_ontology	0.938026	18682	191	57	2
uploaded_gene_set	GO_0001931	GO:0001931	uropod	gene_ontology	0.935361	18682	191	12	1
uploaded_gene_set	GO_0002437	GO:0002437	inflammatory response to antigenic stimulus	gene_ontology	0.935361	18682	191	12	1
uploaded_gene_set	GO_0003198	GO:0003198	epithelial to mesenchymal transition involved in endocardial cushion formation	gene_ontology	0.935361	18682	191	12	1
uploaded_gene_set	GO_0005885	GO:0005885	Arp2/3 protein complex	gene_ontology	0.935361	18682	191	12	1
uploaded_gene_set	GO_0006119	GO:0006119	oxidative phosphorylation	gene_ontology	0.935361	18682	191	12	1
uploaded_gene_set	GO_0010369	GO:0010369	chromocenter	gene_ontology	0.935361	18682	191	12	1
uploaded_gene_set	GO_0010955	GO:0010955	negative regulation of protein processing	gene_ontology	0.935361	18682	191	12	1
uploaded_gene_set	GO_0030595	GO:0030595	leukocyte chemotaxis	gene_ontology	0.935361	18682	191	12	1
uploaded_gene_set	GO_0030898	GO:0030898	actin-dependent ATPase activity	gene_ontology	0.935361	18682	191	12	1
uploaded_gene_set	GO_0031994	GO:0031994	insulin-like growth factor I binding	gene_ontology	0.935361	18682	191	12	1
uploaded_gene_set	GO_0034709	GO:0034709	methylosome	gene_ontology	0.935361	18682	191	12	1
uploaded_gene_set	GO_0036499	GO:0036499	PERK-mediated unfolded protein response	gene_ontology	0.935361	18682	191	12	1
uploaded_gene_set	GO_0042622	GO:0042622	photoreceptor outer segment membrane	gene_ontology	0.935361	18682	191	12	1
uploaded_gene_set	GO_0044070	GO:0044070	regulation of anion transport	gene_ontology	0.935361	18682	191	12	1
uploaded_gene_set	GO_0045060	GO:0045060	negative thymic T cell selection	gene_ontology	0.935361	18682	191	12	1
uploaded_gene_set	GO_0045199	GO:0045199	maintenance of epithelial cell apical/basal polarity	gene_ontology	0.935361	18682	191	12	1
uploaded_gene_set	GO_0046622	GO:0046622	positive regulation of organ growth	gene_ontology	0.935361	18682	191	12	1
uploaded_gene_set	GO_0048024	GO:0048024	regulation of mRNA splicing, via spliceosome	gene_ontology	0.935361	18682	191	12	1
uploaded_gene_set	GO_0050868	GO:0050868	negative regulation of T cell activation	gene_ontology	0.935361	18682	191	12	1
uploaded_gene_set	GO_0051764	GO:0051764	actin crosslink formation	gene_ontology	0.935361	18682	191	12	1
uploaded_gene_set	GO_0055008	GO:0055008	cardiac muscle tissue morphogenesis	gene_ontology	0.935361	18682	191	12	1
uploaded_gene_set	GO_0055119	GO:0055119	relaxation of cardiac muscle	gene_ontology	0.935361	18682	191	12	1
uploaded_gene_set	GO_0060218	GO:0060218	hematopoietic stem cell differentiation	gene_ontology	0.935361	18682	191	12	1
uploaded_gene_set	GO_0060707	GO:0060707	trophoblast giant cell differentiation	gene_ontology	0.935361	18682	191	12	1
uploaded_gene_set	GO_0060766	GO:0060766	negative regulation of androgen receptor signaling pathway	gene_ontology	0.935361	18682	191	12	1
uploaded_gene_set	GO_0070528	GO:0070528	protein kinase C signaling	gene_ontology	0.935361	18682	191	12	1
uploaded_gene_set	GO_0071498	GO:0071498	cellular response to fluid shear stress	gene_ontology	0.935361	18682	191	12	1
uploaded_gene_set	GO_0072520	GO:0072520	seminiferous tubule development	gene_ontology	0.935361	18682	191	12	1
uploaded_gene_set	GO_0086012	GO:0086012	membrane depolarization during cardiac muscle cell action potential	gene_ontology	0.935361	18682	191	12	1
uploaded_gene_set	GO_1903364	GO:1903364	positive regulation of cellular protein catabolic process	gene_ontology	0.935361	18682	191	12	1
uploaded_gene_set	GO_2000279	GO:2000279	negative regulation of DNA biosynthetic process	gene_ontology	0.935361	18682	191	12	1
uploaded_gene_set	GO_0005884	GO:0005884	actin filament	gene_ontology	0.925589	18682	191	58	2
uploaded_gene_set	GO_0000184	GO:0000184	nuclear-transcribed mRNA catabolic process, nonsense-mediated decay	gene_ontology	0.919173	18682	191	118	3
uploaded_gene_set	GO_0002244	GO:0002244	hematopoietic progenitor cell differentiation	gene_ontology	0.913412	18682	191	59	2
uploaded_gene_set	GO_0042102	GO:0042102	positive regulation of T cell proliferation	gene_ontology	0.913412	18682	191	59	2
uploaded_gene_set	GO_0006461	GO:0006461	protein complex assembly	gene_ontology	0.911178	18682	191	119	3
uploaded_gene_set	GO_0001774	GO:0001774	microglial cell activation	gene_ontology	0.902772	18682	191	13	1
uploaded_gene_set	GO_0002087	GO:0002087	regulation of respiratory gaseous exchange by neurological system process	gene_ontology	0.902772	18682	191	13	1
uploaded_gene_set	GO_0005614	GO:0005614	interstitial matrix	gene_ontology	0.902772	18682	191	13	1
uploaded_gene_set	GO_0006195	GO:0006195	purine nucleotide catabolic process	gene_ontology	0.902772	18682	191	13	1
uploaded_gene_set	GO_0006878	GO:0006878	cellular copper ion homeostasis	gene_ontology	0.902772	18682	191	13	1
uploaded_gene_set	GO_0010001	GO:0010001	glial cell differentiation	gene_ontology	0.902772	18682	191	13	1
uploaded_gene_set	GO_0010839	GO:0010839	negative regulation of keratinocyte proliferation	gene_ontology	0.902772	18682	191	13	1
uploaded_gene_set	GO_0015935	GO:0015935	small ribosomal subunit	gene_ontology	0.902772	18682	191	13	1
uploaded_gene_set	GO_0019430	GO:0019430	removal of superoxide radicals	gene_ontology	0.902772	18682	191	13	1
uploaded_gene_set	GO_0030194	GO:0030194	positive regulation of blood coagulation	gene_ontology	0.902772	18682	191	13	1
uploaded_gene_set	GO_0031402	GO:0031402	sodium ion binding	gene_ontology	0.902772	18682	191	13	1
uploaded_gene_set	GO_0043568	GO:0043568	positive regulation of insulin-like growth factor receptor signaling pathway	gene_ontology	0.902772	18682	191	13	1
uploaded_gene_set	GO_0044548	GO:0044548	S100 protein binding	gene_ontology	0.902772	18682	191	13	1
uploaded_gene_set	GO_0045995	GO:0045995	regulation of embryonic development	gene_ontology	0.902772	18682	191	13	1
uploaded_gene_set	GO_0048546	GO:0048546	digestive tract morphogenesis	gene_ontology	0.902772	18682	191	13	1
uploaded_gene_set	GO_0050806	GO:0050806	positive regulation of synaptic transmission	gene_ontology	0.902772	18682	191	13	1
uploaded_gene_set	GO_0051787	GO:0051787	misfolded protein binding	gene_ontology	0.902772	18682	191	13	1
uploaded_gene_set	GO_0060134	GO:0060134	prepulse inhibition	gene_ontology	0.902772	18682	191	13	1
uploaded_gene_set	GO_0060317	GO:0060317	cardiac epithelial to mesenchymal transition	gene_ontology	0.902772	18682	191	13	1
uploaded_gene_set	GO_0070986	GO:0070986	left/right axis specification	gene_ontology	0.902772	18682	191	13	1
uploaded_gene_set	GO_0071391	GO:0071391	cellular response to estrogen stimulus	gene_ontology	0.902772	18682	191	13	1
uploaded_gene_set	GO_0071397	GO:0071397	cellular response to cholesterol	gene_ontology	0.902772	18682	191	13	1
uploaded_gene_set	GO_0072001	GO:0072001	renal system development	gene_ontology	0.902772	18682	191	13	1
uploaded_gene_set	GO_0097440	GO:0097440	apical dendrite	gene_ontology	0.902772	18682	191	13	1
uploaded_gene_set	GO_0005902	GO:0005902	microvillus	gene_ontology	0.901486	18682	191	60	2
uploaded_gene_set	GO_0070301	GO:0070301	cellular response to hydrogen peroxide	gene_ontology	0.901486	18682	191	60	2
uploaded_gene_set	GO_0006357	GO:0006357	regulation of transcription from RNA polymerase II promoter	gene_ontology	0.899937	18682	191	408	7
uploaded_gene_set	GO_0009967	GO:0009967	positive regulation of signal transduction	gene_ontology	0.889803	18682	191	61	2
uploaded_gene_set	GO_0016525	GO:0016525	negative regulation of angiogenesis	gene_ontology	0.878355	18682	191	62	2
uploaded_gene_set	GO_0002063	GO:0002063	chondrocyte development	gene_ontology	0.872757	18682	191	14	1
uploaded_gene_set	GO_0003382	GO:0003382	epithelial cell morphogenesis	gene_ontology	0.872757	18682	191	14	1
uploaded_gene_set	GO_0005095	GO:0005095	GTPase inhibitor activity	gene_ontology	0.872757	18682	191	14	1
uploaded_gene_set	GO_0005523	GO:0005523	tropomyosin binding	gene_ontology	0.872757	18682	191	14	1
uploaded_gene_set	GO_0006098	GO:0006098	pentose-phosphate shunt	gene_ontology	0.872757	18682	191	14	1
uploaded_gene_set	GO_0008253	GO:0008253	5'-nucleotidase activity	gene_ontology	0.872757	18682	191	14	1
uploaded_gene_set	GO_0010812	GO:0010812	negative regulation of cell-substrate adhesion	gene_ontology	0.872757	18682	191	14	1
uploaded_gene_set	GO_0010832	GO:0010832	negative regulation of myotube differentiation	gene_ontology	0.872757	18682	191	14	1
uploaded_gene_set	GO_0010880	GO:0010880	regulation of release of sequestered calcium ion into cytosol by sarcoplasmic reticulum	gene_ontology	0.872757	18682	191	14	1
uploaded_gene_set	GO_0021794	GO:0021794	thalamus development	gene_ontology	0.872757	18682	191	14	1
uploaded_gene_set	GO_0021854	GO:0021854	hypothalamus development	gene_ontology	0.872757	18682	191	14	1
uploaded_gene_set	GO_0030955	GO:0030955	potassium ion binding	gene_ontology	0.872757	18682	191	14	1
uploaded_gene_set	GO_0031529	GO:0031529	ruffle organization	gene_ontology	0.872757	18682	191	14	1
uploaded_gene_set	GO_0031641	GO:0031641	regulation of myelination	gene_ontology	0.872757	18682	191	14	1
uploaded_gene_set	GO_0040029	GO:0040029	regulation of gene expression, epigenetic	gene_ontology	0.872757	18682	191	14	1
uploaded_gene_set	GO_0043122	GO:0043122	regulation of I-kappaB kinase/NF-kappaB signaling	gene_ontology	0.872757	18682	191	14	1
uploaded_gene_set	GO_0043409	GO:0043409	negative regulation of MAPK cascade	gene_ontology	0.872757	18682	191	14	1
uploaded_gene_set	GO_0050730	GO:0050730	regulation of peptidyl-tyrosine phosphorylation	gene_ontology	0.872757	18682	191	14	1
uploaded_gene_set	GO_0051481	GO:0051481	negative regulation of cytosolic calcium ion concentration	gene_ontology	0.872757	18682	191	14	1
uploaded_gene_set	GO_0051492	GO:0051492	regulation of stress fiber assembly	gene_ontology	0.872757	18682	191	14	1
uploaded_gene_set	GO_0051642	GO:0051642	centrosome localization	gene_ontology	0.872757	18682	191	14	1
uploaded_gene_set	GO_0060038	GO:0060038	cardiac muscle cell proliferation	gene_ontology	0.872757	18682	191	14	1
uploaded_gene_set	GO_0060441	GO:0060441	epithelial tube branching involved in lung morphogenesis	gene_ontology	0.872757	18682	191	14	1
uploaded_gene_set	GO_0072657	GO:0072657	protein localization to membrane	gene_ontology	0.872757	18682	191	14	1
uploaded_gene_set	GO_0089711	GO:0089711	L-glutamate transmembrane transport	gene_ontology	0.872757	18682	191	14	1
uploaded_gene_set	GO_1900153	GO:1900153	positive regulation of nuclear-transcribed mRNA catabolic process, deadenylation-dependent decay	gene_ontology	0.872757	18682	191	14	1
uploaded_gene_set	GO_1900273	GO:1900273	positive regulation of long-term synaptic potentiation	gene_ontology	0.872757	18682	191	14	1
uploaded_gene_set	GO_1902017	GO:1902017	regulation of cilium assembly	gene_ontology	0.872757	18682	191	14	1
uploaded_gene_set	GO_2000353	GO:2000353	positive regulation of endothelial cell apoptotic process	gene_ontology	0.872757	18682	191	14	1
uploaded_gene_set	GO_2001234	GO:2001234	negative regulation of apoptotic signaling pathway	gene_ontology	0.872757	18682	191	14	1
uploaded_gene_set	GO_0008289	GO:0008289	lipid binding	gene_ontology	0.857692	18682	191	126	3
uploaded_gene_set	GO_0000980	GO:0000980	RNA polymerase II distal enhancer sequence-specific DNA binding	gene_ontology	0.856133	18682	191	64	2
uploaded_gene_set	GO_0051384	GO:0051384	response to glucocorticoid	gene_ontology	0.856133	18682	191	64	2
uploaded_gene_set	GO_0001047	GO:0001047	core promoter binding	gene_ontology	0.845345	18682	191	65	2
uploaded_gene_set	GO_0005901	GO:0005901	caveola	gene_ontology	0.845345	18682	191	65	2
uploaded_gene_set	GO_0007015	GO:0007015	actin filament organization	gene_ontology	0.845345	18682	191	65	2
uploaded_gene_set	GO_0014068	GO:0014068	positive regulation of phosphatidylinositol 3-kinase signaling	gene_ontology	0.845345	18682	191	65	2
uploaded_gene_set	GO_0000028	GO:0000028	ribosomal small subunit assembly	gene_ontology	0.84496	18682	191	15	1
uploaded_gene_set	GO_0000062	GO:0000062	fatty-acyl-CoA binding	gene_ontology	0.84496	18682	191	15	1
uploaded_gene_set	GO_0001076	GO:0001076	transcription factor activity, RNA polymerase II transcription factor binding	gene_ontology	0.84496	18682	191	15	1
uploaded_gene_set	GO_0002042	GO:0002042	cell migration involved in sprouting angiogenesis	gene_ontology	0.84496	18682	191	15	1
uploaded_gene_set	GO_0005161	GO:0005161	platelet-derived growth factor receptor binding	gene_ontology	0.84496	18682	191	15	1
uploaded_gene_set	GO_0005521	GO:0005521	lamin binding	gene_ontology	0.84496	18682	191	15	1
uploaded_gene_set	GO_0005605	GO:0005605	basal lamina	gene_ontology	0.84496	18682	191	15	1
uploaded_gene_set	GO_0006112	GO:0006112	energy reserve metabolic process	gene_ontology	0.84496	18682	191	15	1
uploaded_gene_set	GO_0007213	GO:0007213	G-protein coupled acetylcholine receptor signaling pathway	gene_ontology	0.84496	18682	191	15	1
uploaded_gene_set	GO_0007548	GO:0007548	sex differentiation	gene_ontology	0.84496	18682	191	15	1
uploaded_gene_set	GO_0008191	GO:0008191	metalloendopeptidase inhibitor activity	gene_ontology	0.84496	18682	191	15	1
uploaded_gene_set	GO_0010881	GO:0010881	regulation of cardiac muscle contraction by regulation of the release of sequestered calcium ion	gene_ontology	0.84496	18682	191	15	1
uploaded_gene_set	GO_0017016	GO:0017016	Ras GTPase binding	gene_ontology	0.84496	18682	191	15	1
uploaded_gene_set	GO_0030502	GO:0030502	negative regulation of bone mineralization	gene_ontology	0.84496	18682	191	15	1
uploaded_gene_set	GO_0030517	GO:0030517	negative regulation of axon extension	gene_ontology	0.84496	18682	191	15	1
uploaded_gene_set	GO_0030676	GO:0030676	Rac guanyl-nucleotide exchange factor activity	gene_ontology	0.84496	18682	191	15	1
uploaded_gene_set	GO_0030949	GO:0030949	positive regulation of vascular endothelial growth factor receptor signaling pathway	gene_ontology	0.84496	18682	191	15	1
uploaded_gene_set	GO_0032469	GO:0032469	endoplasmic reticulum calcium ion homeostasis	gene_ontology	0.84496	18682	191	15	1
uploaded_gene_set	GO_0033540	GO:0033540	fatty acid beta-oxidation using acyl-CoA oxidase	gene_ontology	0.84496	18682	191	15	1
uploaded_gene_set	GO_0044849	GO:0044849	estrous cycle	gene_ontology	0.84496	18682	191	15	1
uploaded_gene_set	GO_0044853	GO:0044853	plasma membrane raft	gene_ontology	0.84496	18682	191	15	1
uploaded_gene_set	GO_0045618	GO:0045618	positive regulation of keratinocyte differentiation	gene_ontology	0.84496	18682	191	15	1
uploaded_gene_set	GO_0048593	GO:0048593	camera-type eye morphogenesis	gene_ontology	0.84496	18682	191	15	1
uploaded_gene_set	GO_0051412	GO:0051412	response to corticosterone	gene_ontology	0.84496	18682	191	15	1
uploaded_gene_set	GO_0080111	GO:0080111	DNA demethylation	gene_ontology	0.84496	18682	191	15	1
uploaded_gene_set	GO_1902230	GO:1902230	negative regulation of intrinsic apoptotic signaling pathway in response to DNA damage	gene_ontology	0.84496	18682	191	15	1
uploaded_gene_set	GO_2000060	GO:2000060	positive regulation of protein ubiquitination involved in ubiquitin-dependent protein catabolic process	gene_ontology	0.84496	18682	191	15	1
uploaded_gene_set	GO_0004872	GO:0004872	receptor activity	gene_ontology	0.83185	18682	191	199	4
uploaded_gene_set	GO_0031093	GO:0031093	platelet alpha granule lumen	gene_ontology	0.82438	18682	191	67	2
uploaded_gene_set	GO_0000307	GO:0000307	cyclin-dependent protein kinase holoenzyme complex	gene_ontology	0.819094	18682	191	16	1
uploaded_gene_set	GO_0001709	GO:0001709	cell fate determination	gene_ontology	0.819094	18682	191	16	1
uploaded_gene_set	GO_0003222	GO:0003222	ventricular trabecula myocardium morphogenesis	gene_ontology	0.819094	18682	191	16	1
uploaded_gene_set	GO_0005001	GO:0005001	transmembrane receptor protein tyrosine phosphatase activity	gene_ontology	0.819094	18682	191	16	1
uploaded_gene_set	GO_0006911	GO:0006911	phagocytosis, engulfment	gene_ontology	0.819094	18682	191	16	1
uploaded_gene_set	GO_0007405	GO:0007405	neuroblast proliferation	gene_ontology	0.819094	18682	191	16	1
uploaded_gene_set	GO_0008656	GO:0008656	cysteine-type endopeptidase activator activity involved in apoptotic process	gene_ontology	0.819094	18682	191	16	1
uploaded_gene_set	GO_0010975	GO:0010975	regulation of neuron projection development	gene_ontology	0.819094	18682	191	16	1
uploaded_gene_set	GO_0016581	GO:0016581	NuRD complex	gene_ontology	0.819094	18682	191	16	1
uploaded_gene_set	GO_0017049	GO:0017049	GTP-Rho binding	gene_ontology	0.819094	18682	191	16	1
uploaded_gene_set	GO_0019372	GO:0019372	lipoxygenase pathway	gene_ontology	0.819094	18682	191	16	1
uploaded_gene_set	GO_0021772	GO:0021772	olfactory bulb development	gene_ontology	0.819094	18682	191	16	1
uploaded_gene_set	GO_0030224	GO:0030224	monocyte differentiation	gene_ontology	0.819094	18682	191	16	1
uploaded_gene_set	GO_0030500	GO:0030500	regulation of bone mineralization	gene_ontology	0.819094	18682	191	16	1
uploaded_gene_set	GO_0031929	GO:0031929	TOR signaling	gene_ontology	0.819094	18682	191	16	1
uploaded_gene_set	GO_0033627	GO:0033627	cell adhesion mediated by integrin	gene_ontology	0.819094	18682	191	16	1
uploaded_gene_set	GO_0035326	GO:0035326	enhancer binding	gene_ontology	0.819094	18682	191	16	1
uploaded_gene_set	GO_0042307	GO:0042307	positive regulation of protein import into nucleus	gene_ontology	0.819094	18682	191	16	1
uploaded_gene_set	GO_0044306	GO:0044306	neuron projection terminus	gene_ontology	0.819094	18682	191	16	1
uploaded_gene_set	GO_0050708	GO:0050708	regulation of protein secretion	gene_ontology	0.819094	18682	191	16	1
uploaded_gene_set	GO_0050767	GO:0050767	regulation of neurogenesis	gene_ontology	0.819094	18682	191	16	1
uploaded_gene_set	GO_0051131	GO:0051131	chaperone-mediated protein complex assembly	gene_ontology	0.819094	18682	191	16	1
uploaded_gene_set	GO_0061028	GO:0061028	establishment of endothelial barrier	gene_ontology	0.819094	18682	191	16	1
uploaded_gene_set	GO_0071732	GO:0071732	cellular response to nitric oxide	gene_ontology	0.819094	18682	191	16	1
uploaded_gene_set	GO_2000811	GO:2000811	negative regulation of anoikis	gene_ontology	0.819094	18682	191	16	1
uploaded_gene_set	GO_0005102	GO:0005102	receptor binding	gene_ontology	0.811714	18682	191	353	6
uploaded_gene_set	GO_0043687	GO:0043687	post-translational protein modification	gene_ontology	0.807736	18682	191	354	6
uploaded_gene_set	GO_0034220	GO:0034220	ion transmembrane transport	gene_ontology	0.804635	18682	191	204	4
uploaded_gene_set	GO_0016020	GO:0016020	membrane	gene_ontology	0.796741	18682	191	1895	24
uploaded_gene_set	GO_0001508	GO:0001508	action potential	gene_ontology	0.794923	18682	191	17	1
uploaded_gene_set	GO_0005528	GO:0005528	FK506 binding	gene_ontology	0.794923	18682	191	17	1
uploaded_gene_set	GO_0006352	GO:0006352	DNA-templated transcription, initiation	gene_ontology	0.794923	18682	191	17	1
uploaded_gene_set	GO_0006893	GO:0006893	Golgi to plasma membrane transport	gene_ontology	0.794923	18682	191	17	1
uploaded_gene_set	GO_0006939	GO:0006939	smooth muscle contraction	gene_ontology	0.794923	18682	191	17	1
uploaded_gene_set	GO_0008266	GO:0008266	poly(U) RNA binding	gene_ontology	0.794923	18682	191	17	1
uploaded_gene_set	GO_0008643	GO:0008643	carbohydrate transport	gene_ontology	0.794923	18682	191	17	1
uploaded_gene_set	GO_0010667	GO:0010667	negative regulation of cardiac muscle cell apoptotic process	gene_ontology	0.794923	18682	191	17	1
uploaded_gene_set	GO_0019229	GO:0019229	regulation of vasoconstriction	gene_ontology	0.794923	18682	191	17	1
uploaded_gene_set	GO_0021542	GO:0021542	dentate gyrus development	gene_ontology	0.794923	18682	191	17	1
uploaded_gene_set	GO_0034237	GO:0034237	protein kinase A regulatory subunit binding	gene_ontology	0.794923	18682	191	17	1
uploaded_gene_set	GO_0034375	GO:0034375	high-density lipoprotein particle remodeling	gene_ontology	0.794923	18682	191	17	1
uploaded_gene_set	GO_0035994	GO:0035994	response to muscle stretch	gene_ontology	0.794923	18682	191	17	1
uploaded_gene_set	GO_0043651	GO:0043651	linoleic acid metabolic process	gene_ontology	0.794923	18682	191	17	1
uploaded_gene_set	GO_0045638	GO:0045638	negative regulation of myeloid cell differentiation	gene_ontology	0.794923	18682	191	17	1
uploaded_gene_set	GO_0045926	GO:0045926	negative regulation of growth	gene_ontology	0.794923	18682	191	17	1
uploaded_gene_set	GO_0048037	GO:0048037	cofactor binding	gene_ontology	0.794923	18682	191	17	1
uploaded_gene_set	GO_0051123	GO:0051123	RNA polymerase II transcriptional preinitiation complex assembly	gene_ontology	0.794923	18682	191	17	1
uploaded_gene_set	GO_0061178	GO:0061178	regulation of insulin secretion involved in cellular response to glucose stimulus	gene_ontology	0.794923	18682	191	17	1
uploaded_gene_set	GO_0071375	GO:0071375	cellular response to peptide hormone stimulus	gene_ontology	0.794923	18682	191	17	1
uploaded_gene_set	GO_0071380	GO:0071380	cellular response to prostaglandin E stimulus	gene_ontology	0.794923	18682	191	17	1
uploaded_gene_set	GO_0071837	GO:0071837	HMG box domain binding	gene_ontology	0.794923	18682	191	17	1
uploaded_gene_set	GO_0090201	GO:0090201	negative regulation of release of cytochrome c from mitochondria	gene_ontology	0.794923	18682	191	17	1
uploaded_gene_set	GO_0001558	GO:0001558	regulation of cell growth	gene_ontology	0.794374	18682	191	70	2
uploaded_gene_set	GO_0007584	GO:0007584	response to nutrient	gene_ontology	0.794374	18682	191	70	2
uploaded_gene_set	GO_0038096	GO:0038096	Fc-gamma receptor signaling pathway involved in phagocytosis	gene_ontology	0.794374	18682	191	70	2
uploaded_gene_set	GO_0071300	GO:0071300	cellular response to retinoic acid	gene_ontology	0.794374	18682	191	70	2
uploaded_gene_set	GO_0004871	GO:0004871	signal transducer activity	gene_ontology	0.7888	18682	191	207	4
uploaded_gene_set	GO_0044212	GO:0044212	transcription regulatory region DNA binding	gene_ontology	0.778442	18682	191	209	4
uploaded_gene_set	GO_0009055	GO:0009055	electron carrier activity	gene_ontology	0.775266	18682	191	72	2
uploaded_gene_set	GO_0045177	GO:0045177	apical part of cell	gene_ontology	0.775266	18682	191	72	2
uploaded_gene_set	GO_0098869	GO:0098869	cellular oxidant detoxification	gene_ontology	0.775266	18682	191	72	2
uploaded_gene_set	GO_0001891	GO:0001891	phagocytic cup	gene_ontology	0.772255	18682	191	18	1
uploaded_gene_set	GO_0001894	GO:0001894	tissue homeostasis	gene_ontology	0.772255	18682	191	18	1
uploaded_gene_set	GO_0002026	GO:0002026	regulation of the force of heart contraction	gene_ontology	0.772255	18682	191	18	1
uploaded_gene_set	GO_0005520	GO:0005520	insulin-like growth factor binding	gene_ontology	0.772255	18682	191	18	1
uploaded_gene_set	GO_0006541	GO:0006541	glutamine metabolic process	gene_ontology	0.772255	18682	191	18	1
uploaded_gene_set	GO_0008585	GO:0008585	female gonad development	gene_ontology	0.772255	18682	191	18	1
uploaded_gene_set	GO_0010804	GO:0010804	negative regulation of tumor necrosis factor-mediated signaling pathway	gene_ontology	0.772255	18682	191	18	1
uploaded_gene_set	GO_0016079	GO:0016079	synaptic vesicle exocytosis	gene_ontology	0.772255	18682	191	18	1
uploaded_gene_set	GO_0016209	GO:0016209	antioxidant activity	gene_ontology	0.772255	18682	191	18	1
uploaded_gene_set	GO_0019226	GO:0019226	transmission of nerve impulse	gene_ontology	0.772255	18682	191	18	1
uploaded_gene_set	GO_0019955	GO:0019955	cytokine binding	gene_ontology	0.772255	18682	191	18	1
uploaded_gene_set	GO_0030318	GO:0030318	melanocyte differentiation	gene_ontology	0.772255	18682	191	18	1
uploaded_gene_set	GO_0030705	GO:0030705	cytoskeleton-dependent intracellular transport	gene_ontology	0.772255	18682	191	18	1
uploaded_gene_set	GO_0032331	GO:0032331	negative regulation of chondrocyte differentiation	gene_ontology	0.772255	18682	191	18	1
uploaded_gene_set	GO_0035904	GO:0035904	aorta development	gene_ontology	0.772255	18682	191	18	1
uploaded_gene_set	GO_0042274	GO:0042274	ribosomal small subunit biogenesis	gene_ontology	0.772255	18682	191	18	1
uploaded_gene_set	GO_0042744	GO:0042744	hydrogen peroxide catabolic process	gene_ontology	0.772255	18682	191	18	1
uploaded_gene_set	GO_0046579	GO:0046579	positive regulation of Ras protein signal transduction	gene_ontology	0.772255	18682	191	18	1
uploaded_gene_set	GO_0048260	GO:0048260	positive regulation of receptor-mediated endocytosis	gene_ontology	0.772255	18682	191	18	1
uploaded_gene_set	GO_0050750	GO:0050750	low-density lipoprotein particle receptor binding	gene_ontology	0.772255	18682	191	18	1
uploaded_gene_set	GO_0050860	GO:0050860	negative regulation of T cell receptor signaling pathway	gene_ontology	0.772255	18682	191	18	1
uploaded_gene_set	GO_0051371	GO:0051371	muscle alpha-actinin binding	gene_ontology	0.772255	18682	191	18	1
uploaded_gene_set	GO_0060324	GO:0060324	face development	gene_ontology	0.772255	18682	191	18	1
uploaded_gene_set	GO_0070577	GO:0070577	lysine-acetylated histone binding	gene_ontology	0.772255	18682	191	18	1
uploaded_gene_set	GO_0071294	GO:0071294	cellular response to zinc ion	gene_ontology	0.772255	18682	191	18	1
uploaded_gene_set	GO_1901214	GO:1901214	regulation of neuron death	gene_ontology	0.772255	18682	191	18	1
uploaded_gene_set	GO_1902236	GO:1902236	negative regulation of endoplasmic reticulum stress-induced intrinsic apoptotic signaling pathway	gene_ontology	0.772255	18682	191	18	1
uploaded_gene_set	GO_2000114	GO:2000114	regulation of establishment of cell polarity	gene_ontology	0.772255	18682	191	18	1
uploaded_gene_set	GO_0007050	GO:0007050	cell cycle arrest	gene_ontology	0.762292	18682	191	140	3
uploaded_gene_set	GO_0046982	GO:0046982	protein heterodimerization activity	gene_ontology	0.760934	18682	191	446	7
uploaded_gene_set	GO_0071347	GO:0071347	cellular response to interleukin-1	gene_ontology	0.756826	18682	191	74	2
uploaded_gene_set	GO_0002028	GO:0002028	regulation of sodium ion transport	gene_ontology	0.750925	18682	191	19	1
uploaded_gene_set	GO_0004198	GO:0004198	calcium-dependent cysteine-type endopeptidase activity	gene_ontology	0.750925	18682	191	19	1
uploaded_gene_set	GO_0005539	GO:0005539	glycosaminoglycan binding	gene_ontology	0.750925	18682	191	19	1
uploaded_gene_set	GO_0007263	GO:0007263	nitric oxide mediated signal transduction	gene_ontology	0.750925	18682	191	19	1
uploaded_gene_set	GO_0007520	GO:0007520	myoblast fusion	gene_ontology	0.750925	18682	191	19	1
uploaded_gene_set	GO_0008589	GO:0008589	regulation of smoothened signaling pathway	gene_ontology	0.750925	18682	191	19	1
uploaded_gene_set	GO_0014032	GO:0014032	neural crest cell development	gene_ontology	0.750925	18682	191	19	1
uploaded_gene_set	GO_0016234	GO:0016234	inclusion body	gene_ontology	0.750925	18682	191	19	1
uploaded_gene_set	GO_0017022	GO:0017022	myosin binding	gene_ontology	0.750925	18682	191	19	1
uploaded_gene_set	GO_0031954	GO:0031954	positive regulation of protein autophosphorylation	gene_ontology	0.750925	18682	191	19	1
uploaded_gene_set	GO_0032502	GO:0032502	developmental process	gene_ontology	0.750925	18682	191	19	1
uploaded_gene_set	GO_0045879	GO:0045879	negative regulation of smoothened signaling pathway	gene_ontology	0.750925	18682	191	19	1
uploaded_gene_set	GO_0048025	GO:0048025	negative regulation of mRNA splicing, via spliceosome	gene_ontology	0.750925	18682	191	19	1
uploaded_gene_set	GO_0048557	GO:0048557	embryonic digestive tract morphogenesis	gene_ontology	0.750925	18682	191	19	1
uploaded_gene_set	GO_0051298	GO:0051298	centrosome duplication	gene_ontology	0.750925	18682	191	19	1
uploaded_gene_set	GO_0060384	GO:0060384	innervation	gene_ontology	0.750925	18682	191	19	1
uploaded_gene_set	GO_0090190	GO:0090190	positive regulation of branching involved in ureteric bud morphogenesis	gene_ontology	0.750925	18682	191	19	1
uploaded_gene_set	GO_0001525	GO:0001525	angiogenesis	gene_ontology	0.748286	18682	191	215	4
uploaded_gene_set	GO_0001843	GO:0001843	neural tube closure	gene_ontology	0.747846	18682	191	75	2
uploaded_gene_set	GO_0031295	GO:0031295	T cell costimulation	gene_ontology	0.747846	18682	191	75	2
uploaded_gene_set	GO_0071260	GO:0071260	cellular response to mechanical stimulus	gene_ontology	0.747846	18682	191	75	2
uploaded_gene_set	GO_0003677	GO:0003677	DNA binding	gene_ontology	0.742718	18682	191	1481	19
uploaded_gene_set	GO_0031625	GO:0031625	ubiquitin protein ligase binding	gene_ontology	0.74049	18682	191	293	5
uploaded_gene_set	GO_0045666	GO:0045666	positive regulation of neuron differentiation	gene_ontology	0.73902	18682	191	76	2
uploaded_gene_set	GO_0050900	GO:0050900	leukocyte migration	gene_ontology	0.737519	18682	191	144	3
uploaded_gene_set	GO_0005730	GO:0005730	nucleolus	gene_ontology	0.736579	18682	191	787	11
uploaded_gene_set	GO_0001836	GO:0001836	release of cytochrome c from mitochondria	gene_ontology	0.730796	18682	191	20	1
uploaded_gene_set	GO_0006997	GO:0006997	nucleus organization	gene_ontology	0.730796	18682	191	20	1
uploaded_gene_set	GO_0031683	GO:0031683	G-protein beta/gamma-subunit complex binding	gene_ontology	0.730796	18682	191	20	1
uploaded_gene_set	GO_0045862	GO:0045862	positive regulation of proteolysis	gene_ontology	0.730796	18682	191	20	1
uploaded_gene_set	GO_0048663	GO:0048663	neuron fate commitment	gene_ontology	0.730796	18682	191	20	1
uploaded_gene_set	GO_0051497	GO:0051497	negative regulation of stress fiber assembly	gene_ontology	0.730796	18682	191	20	1
uploaded_gene_set	GO_1902895	GO:1902895	positive regulation of pri-miRNA transcription from RNA polymerase II promoter	gene_ontology	0.730796	18682	191	20	1
uploaded_gene_set	GO_0009952	GO:0009952	anterior/posterior pattern specification	gene_ontology	0.730344	18682	191	77	2
uploaded_gene_set	GO_0007030	GO:0007030	Golgi organization	gene_ontology	0.721813	18682	191	78	2
uploaded_gene_set	GO_0042060	GO:0042060	wound healing	gene_ontology	0.721813	18682	191	78	2
uploaded_gene_set	GO_0051117	GO:0051117	ATPase binding	gene_ontology	0.721813	18682	191	78	2
uploaded_gene_set	GO_0005525	GO:0005525	GTP binding	gene_ontology	0.718024	18682	191	378	6
uploaded_gene_set	GO_0043065	GO:0043065	positive regulation of apoptotic process	gene_ontology	0.716188	18682	191	299	5
uploaded_gene_set	GO_0048471	GO:0048471	perinuclear region of cytoplasm	gene_ontology	0.715534	18682	191	626	9
uploaded_gene_set	GO_0032869	GO:0032869	cellular response to insulin stimulus	gene_ontology	0.713425	18682	191	79	2
uploaded_gene_set	GO_0000792	GO:0000792	heterochromatin	gene_ontology	0.71175	18682	191	21	1
uploaded_gene_set	GO_0001158	GO:0001158	enhancer sequence-specific DNA binding	gene_ontology	0.71175	18682	191	21	1
uploaded_gene_set	GO_0007492	GO:0007492	endoderm development	gene_ontology	0.71175	18682	191	21	1
uploaded_gene_set	GO_0030863	GO:0030863	cortical cytoskeleton	gene_ontology	0.71175	18682	191	21	1
uploaded_gene_set	GO_0035902	GO:0035902	response to immobilization stress	gene_ontology	0.71175	18682	191	21	1
uploaded_gene_set	GO_0042346	GO:0042346	positive regulation of NF-kappaB import into nucleus	gene_ontology	0.71175	18682	191	21	1
uploaded_gene_set	GO_0042730	GO:0042730	fibrinolysis	gene_ontology	0.71175	18682	191	21	1
uploaded_gene_set	GO_0045671	GO:0045671	negative regulation of osteoclast differentiation	gene_ontology	0.71175	18682	191	21	1
uploaded_gene_set	GO_0045672	GO:0045672	positive regulation of osteoclast differentiation	gene_ontology	0.71175	18682	191	21	1
uploaded_gene_set	GO_0048844	GO:0048844	artery morphogenesis	gene_ontology	0.71175	18682	191	21	1
uploaded_gene_set	GO_0071542	GO:0071542	dopaminergic neuron differentiation	gene_ontology	0.71175	18682	191	21	1
uploaded_gene_set	GO_0071901	GO:0071901	negative regulation of protein serine/threonine kinase activity	gene_ontology	0.71175	18682	191	21	1
uploaded_gene_set	GO_0042493	GO:0042493	response to drug	gene_ontology	0.704354	18682	191	302	5
uploaded_gene_set	GO_0005930	GO:0005930	axoneme	gene_ontology	0.697059	18682	191	81	2
uploaded_gene_set	GO_0006338	GO:0006338	chromatin remodeling	gene_ontology	0.697059	18682	191	81	2
uploaded_gene_set	GO_0005771	GO:0005771	multivesicular body	gene_ontology	0.693687	18682	191	22	1
uploaded_gene_set	GO_0008198	GO:0008198	ferrous iron binding	gene_ontology	0.693687	18682	191	22	1
uploaded_gene_set	GO_0031528	GO:0031528	microvillus membrane	gene_ontology	0.693687	18682	191	22	1
uploaded_gene_set	GO_0031674	GO:0031674	I band	gene_ontology	0.693687	18682	191	22	1
uploaded_gene_set	GO_0035327	GO:0035327	transcriptionally active chromatin	gene_ontology	0.693687	18682	191	22	1
uploaded_gene_set	GO_0048754	GO:0048754	branching morphogenesis of an epithelial tube	gene_ontology	0.693687	18682	191	22	1
uploaded_gene_set	GO_0060045	GO:0060045	positive regulation of cardiac muscle cell proliferation	gene_ontology	0.693687	18682	191	22	1
uploaded_gene_set	GO_0097730	GO:0097730	non-motile cilium	gene_ontology	0.693687	18682	191	22	1
uploaded_gene_set	GO_1901224	GO:1901224	positive regulation of NIK/NF-kappaB signaling	gene_ontology	0.693687	18682	191	22	1
uploaded_gene_set	GO_1901687	GO:1901687	glutathione derivative biosynthetic process	gene_ontology	0.693687	18682	191	22	1
uploaded_gene_set	GO_1904886	GO:1904886	beta-catenin destruction complex disassembly	gene_ontology	0.693687	18682	191	22	1
uploaded_gene_set	GO_2000378	GO:2000378	negative regulation of reactive oxygen species metabolic process	gene_ontology	0.693687	18682	191	22	1
uploaded_gene_set	GO_0005635	GO:0005635	nuclear envelope	gene_ontology	0.690884	18682	191	152	3
uploaded_gene_set	GO_0060021	GO:0060021	palate development	gene_ontology	0.689075	18682	191	82	2
uploaded_gene_set	GO_0005887	GO:0005887	integral component of plasma membrane	gene_ontology	0.682194	18682	191	1337	17
uploaded_gene_set	GO_0004364	GO:0004364	glutathione transferase activity	gene_ontology	0.676518	18682	191	23	1
uploaded_gene_set	GO_0006306	GO:0006306	DNA methylation	gene_ontology	0.676518	18682	191	23	1
uploaded_gene_set	GO_0008037	GO:0008037	cell recognition	gene_ontology	0.676518	18682	191	23	1
uploaded_gene_set	GO_0009954	GO:0009954	proximal/distal pattern formation	gene_ontology	0.676518	18682	191	23	1
uploaded_gene_set	GO_0010719	GO:0010719	negative regulation of epithelial to mesenchymal transition	gene_ontology	0.676518	18682	191	23	1
uploaded_gene_set	GO_0030866	GO:0030866	cortical actin cytoskeleton organization	gene_ontology	0.676518	18682	191	23	1
uploaded_gene_set	GO_0031018	GO:0031018	endocrine pancreas development	gene_ontology	0.676518	18682	191	23	1
uploaded_gene_set	GO_0048675	GO:0048675	axon extension	gene_ontology	0.676518	18682	191	23	1
uploaded_gene_set	GO_0051894	GO:0051894	positive regulation of focal adhesion assembly	gene_ontology	0.676518	18682	191	23	1
uploaded_gene_set	GO_1900087	GO:1900087	positive regulation of G1/S transition of mitotic cell cycle	gene_ontology	0.676518	18682	191	23	1
uploaded_gene_set	GO_0007409	GO:0007409	axonogenesis	gene_ontology	0.673488	18682	191	84	2
uploaded_gene_set	GO_0006486	GO:0006486	protein glycosylation	gene_ontology	0.665879	18682	191	85	2
uploaded_gene_set	GO_0031966	GO:0031966	mitochondrial membrane	gene_ontology	0.665879	18682	191	85	2
uploaded_gene_set	GO_0001954	GO:0001954	positive regulation of cell-matrix adhesion	gene_ontology	0.660168	18682	191	24	1
uploaded_gene_set	GO_0002040	GO:0002040	sprouting angiogenesis	gene_ontology	0.660168	18682	191	24	1
uploaded_gene_set	GO_0007159	GO:0007159	leukocyte cell-cell adhesion	gene_ontology	0.660168	18682	191	24	1
uploaded_gene_set	GO_0007214	GO:0007214	gamma-aminobutyric acid signaling pathway	gene_ontology	0.660168	18682	191	24	1
uploaded_gene_set	GO_0030295	GO:0030295	protein kinase activator activity	gene_ontology	0.660168	18682	191	24	1
uploaded_gene_set	GO_0034341	GO:0034341	response to interferon-gamma	gene_ontology	0.660168	18682	191	24	1
uploaded_gene_set	GO_0042327	GO:0042327	positive regulation of phosphorylation	gene_ontology	0.660168	18682	191	24	1
uploaded_gene_set	GO_0045737	GO:0045737	positive regulation of cyclin-dependent protein serine/threonine kinase activity	gene_ontology	0.660168	18682	191	24	1
uploaded_gene_set	GO_0048041	GO:0048041	focal adhesion assembly	gene_ontology	0.660168	18682	191	24	1
uploaded_gene_set	GO_0071889	GO:0071889	14-3-3 protein binding	gene_ontology	0.660168	18682	191	24	1
uploaded_gene_set	GO_0030509	GO:0030509	BMP signaling pathway	gene_ontology	0.658389	18682	191	86	2
uploaded_gene_set	GO_1903955	GO:1903955	positive regulation of protein targeting to mitochondrion	gene_ontology	0.658389	18682	191	86	2
uploaded_gene_set	GO_0030424	GO:0030424	axon	gene_ontology	0.656871	18682	191	235	4
uploaded_gene_set	GO_0002053	GO:0002053	positive regulation of mesenchymal cell proliferation	gene_ontology	0.644568	18682	191	25	1
uploaded_gene_set	GO_0005246	GO:0005246	calcium channel regulator activity	gene_ontology	0.644568	18682	191	25	1
uploaded_gene_set	GO_0005790	GO:0005790	smooth endoplasmic reticulum	gene_ontology	0.644568	18682	191	25	1
uploaded_gene_set	GO_0007569	GO:0007569	cell aging	gene_ontology	0.644568	18682	191	25	1
uploaded_gene_set	GO_0019838	GO:0019838	growth factor binding	gene_ontology	0.644568	18682	191	25	1
uploaded_gene_set	GO_0022604	GO:0022604	regulation of cell morphogenesis	gene_ontology	0.644568	18682	191	25	1
uploaded_gene_set	GO_0042113	GO:0042113	B cell activation	gene_ontology	0.644568	18682	191	25	1
uploaded_gene_set	GO_0043027	GO:0043027	cysteine-type endopeptidase inhibitor activity involved in apoptotic process	gene_ontology	0.644568	18682	191	25	1
uploaded_gene_set	GO_0045880	GO:0045880	positive regulation of smoothened signaling pathway	gene_ontology	0.644568	18682	191	25	1
uploaded_gene_set	GO_0050715	GO:0050715	positive regulation of cytokine secretion	gene_ontology	0.644568	18682	191	25	1
uploaded_gene_set	GO_0050772	GO:0050772	positive regulation of axonogenesis	gene_ontology	0.644568	18682	191	25	1
uploaded_gene_set	GO_0051149	GO:0051149	positive regulation of muscle cell differentiation	gene_ontology	0.644568	18682	191	25	1
uploaded_gene_set	GO_0051966	GO:0051966	regulation of synaptic transmission, glutamatergic	gene_ontology	0.644568	18682	191	25	1
uploaded_gene_set	GO_0055010	GO:0055010	ventricular cardiac muscle tissue morphogenesis	gene_ontology	0.644568	18682	191	25	1
uploaded_gene_set	GO_0060349	GO:0060349	bone morphogenesis	gene_ontology	0.644568	18682	191	25	1
uploaded_gene_set	GO_0060976	GO:0060976	coronary vasculature development	gene_ontology	0.644568	18682	191	25	1
uploaded_gene_set	GO_0071353	GO:0071353	cellular response to interleukin-4	gene_ontology	0.644568	18682	191	25	1
uploaded_gene_set	GO_0007166	GO:0007166	cell surface receptor signaling pathway	gene_ontology	0.644261	18682	191	238	4
uploaded_gene_set	GO_0006397	GO:0006397	mRNA processing	gene_ontology	0.642627	18682	191	161	3
uploaded_gene_set	GO_0008083	GO:0008083	growth factor activity	gene_ontology	0.642627	18682	191	161	3
uploaded_gene_set	GO_0007169	GO:0007169	transmembrane receptor protein tyrosine kinase signaling pathway	gene_ontology	0.636605	18682	191	89	2
uploaded_gene_set	GO_0030027	GO:0030027	lamellipodium	gene_ontology	0.632458	18682	191	163	3
uploaded_gene_set	GO_0001656	GO:0001656	metanephros development	gene_ontology	0.62966	18682	191	26	1
uploaded_gene_set	GO_0006446	GO:0006446	regulation of translational initiation	gene_ontology	0.62966	18682	191	26	1
uploaded_gene_set	GO_0007017	GO:0007017	microtubule-based process	gene_ontology	0.62966	18682	191	26	1
uploaded_gene_set	GO_0008305	GO:0008305	integrin complex	gene_ontology	0.62966	18682	191	26	1
uploaded_gene_set	GO_0009880	GO:0009880	embryonic pattern specification	gene_ontology	0.62966	18682	191	26	1
uploaded_gene_set	GO_0030507	GO:0030507	spectrin binding	gene_ontology	0.62966	18682	191	26	1
uploaded_gene_set	GO_0031032	GO:0031032	actomyosin structure organization	gene_ontology	0.62966	18682	191	26	1
uploaded_gene_set	GO_0031069	GO:0031069	hair follicle morphogenesis	gene_ontology	0.62966	18682	191	26	1
uploaded_gene_set	GO_0032148	GO:0032148	activation of protein kinase B activity	gene_ontology	0.62966	18682	191	26	1
uploaded_gene_set	GO_0035025	GO:0035025	positive regulation of Rho protein signal transduction	gene_ontology	0.62966	18682	191	26	1
uploaded_gene_set	GO_0035774	GO:0035774	positive regulation of insulin secretion involved in cellular response to glucose stimulus	gene_ontology	0.62966	18682	191	26	1
uploaded_gene_set	GO_0043388	GO:0043388	positive regulation of DNA binding	gene_ontology	0.62966	18682	191	26	1
uploaded_gene_set	GO_0045070	GO:0045070	positive regulation of viral genome replication	gene_ontology	0.62966	18682	191	26	1
uploaded_gene_set	GO_0045840	GO:0045840	positive regulation of mitotic nuclear division	gene_ontology	0.62966	18682	191	26	1
uploaded_gene_set	GO_0051281	GO:0051281	positive regulation of release of sequestered calcium ion into cytosol	gene_ontology	0.62966	18682	191	26	1
uploaded_gene_set	GO_0060173	GO:0060173	limb development	gene_ontology	0.62966	18682	191	26	1
uploaded_gene_set	GO_0090102	GO:0090102	cochlea development	gene_ontology	0.62966	18682	191	26	1
uploaded_gene_set	GO_2000352	GO:2000352	negative regulation of endothelial cell apoptotic process	gene_ontology	0.62966	18682	191	26	1
uploaded_gene_set	GO_0007179	GO:0007179	transforming growth factor beta receptor signaling pathway	gene_ontology	0.629564	18682	191	90	2
uploaded_gene_set	GO_0010976	GO:0010976	positive regulation of neuron projection development	gene_ontology	0.629564	18682	191	90	2
uploaded_gene_set	GO_0030667	GO:0030667	secretory granule membrane	gene_ontology	0.629564	18682	191	90	2
uploaded_gene_set	GO_0032355	GO:0032355	response to estradiol	gene_ontology	0.629564	18682	191	90	2
uploaded_gene_set	GO_0035578	GO:0035578	azurophil granule lumen	gene_ontology	0.629564	18682	191	90	2
uploaded_gene_set	GO_0005794	GO:0005794	Golgi apparatus	gene_ontology	0.62909	18682	191	834	11
uploaded_gene_set	GO_0003735	GO:0003735	structural constituent of ribosome	gene_ontology	0.627445	18682	191	164	3
uploaded_gene_set	GO_0006614	GO:0006614	SRP-dependent cotranslational protein targeting to membrane	gene_ontology	0.622628	18682	191	91	2
uploaded_gene_set	GO_0009636	GO:0009636	response to toxic substance	gene_ontology	0.615796	18682	191	92	2
uploaded_gene_set	GO_0000387	GO:0000387	spliceosomal snRNP assembly	gene_ontology	0.615391	18682	191	27	1
uploaded_gene_set	GO_0001106	GO:0001106	RNA polymerase II transcription corepressor activity	gene_ontology	0.615391	18682	191	27	1
uploaded_gene_set	GO_0001958	GO:0001958	endochondral ossification	gene_ontology	0.615391	18682	191	27	1
uploaded_gene_set	GO_0004435	GO:0004435	phosphatidylinositol phospholipase C activity	gene_ontology	0.615391	18682	191	27	1
uploaded_gene_set	GO_0004857	GO:0004857	enzyme inhibitor activity	gene_ontology	0.615391	18682	191	27	1
uploaded_gene_set	GO_0015991	GO:0015991	ATP hydrolysis coupled proton transport	gene_ontology	0.615391	18682	191	27	1
uploaded_gene_set	GO_0032728	GO:0032728	positive regulation of interferon-beta production	gene_ontology	0.615391	18682	191	27	1
uploaded_gene_set	GO_0035987	GO:0035987	endodermal cell differentiation	gene_ontology	0.615391	18682	191	27	1
uploaded_gene_set	GO_0036151	GO:0036151	phosphatidylcholine acyl-chain remodeling	gene_ontology	0.615391	18682	191	27	1
uploaded_gene_set	GO_0043278	GO:0043278	response to morphine	gene_ontology	0.615391	18682	191	27	1
uploaded_gene_set	GO_0043392	GO:0043392	negative regulation of DNA binding	gene_ontology	0.615391	18682	191	27	1
uploaded_gene_set	GO_0044183	GO:0044183	protein binding involved in protein folding	gene_ontology	0.615391	18682	191	27	1
uploaded_gene_set	GO_0046658	GO:0046658	anchored component of plasma membrane	gene_ontology	0.615391	18682	191	27	1
uploaded_gene_set	GO_0061621	GO:0061621	canonical glycolysis	gene_ontology	0.615391	18682	191	27	1
uploaded_gene_set	GO_0043547	GO:0043547	positive regulation of GTPase activity	gene_ontology	0.611338	18682	191	581	8
uploaded_gene_set	GO_0007160	GO:0007160	cell-matrix adhesion	gene_ontology	0.609065	18682	191	93	2
uploaded_gene_set	GO_0008021	GO:0008021	synaptic vesicle	gene_ontology	0.609065	18682	191	93	2
uploaded_gene_set	GO_0060071	GO:0060071	Wnt signaling pathway, planar cell polarity pathway	gene_ontology	0.609065	18682	191	93	2
uploaded_gene_set	GO_0006936	GO:0006936	muscle contraction	gene_ontology	0.602433	18682	191	94	2
uploaded_gene_set	GO_0000060	GO:0000060	protein import into nucleus, translocation	gene_ontology	0.601714	18682	191	28	1
uploaded_gene_set	GO_0001205	GO:0001205	transcriptional activator activity, RNA polymerase II distal enhancer sequence-specific binding	gene_ontology	0.601714	18682	191	28	1
uploaded_gene_set	GO_0001755	GO:0001755	neural crest cell migration	gene_ontology	0.601714	18682	191	28	1
uploaded_gene_set	GO_0004864	GO:0004864	protein phosphatase inhibitor activity	gene_ontology	0.601714	18682	191	28	1
uploaded_gene_set	GO_0006730	GO:0006730	one-carbon metabolic process	gene_ontology	0.601714	18682	191	28	1
uploaded_gene_set	GO_0010942	GO:0010942	positive regulation of cell death	gene_ontology	0.601714	18682	191	28	1
uploaded_gene_set	GO_0014047	GO:0014047	glutamate secretion	gene_ontology	0.601714	18682	191	28	1
uploaded_gene_set	GO_0035116	GO:0035116	embryonic hindlimb morphogenesis	gene_ontology	0.601714	18682	191	28	1
uploaded_gene_set	GO_0045746	GO:0045746	negative regulation of Notch signaling pathway	gene_ontology	0.601714	18682	191	28	1
uploaded_gene_set	GO_0046966	GO:0046966	thyroid hormone receptor binding	gene_ontology	0.601714	18682	191	28	1
uploaded_gene_set	GO_0048863	GO:0048863	stem cell differentiation	gene_ontology	0.601714	18682	191	28	1
uploaded_gene_set	GO_0050832	GO:0050832	defense response to fungus	gene_ontology	0.601714	18682	191	28	1
uploaded_gene_set	GO_0051090	GO:0051090	regulation of sequence-specific DNA binding transcription factor activity	gene_ontology	0.601714	18682	191	28	1
uploaded_gene_set	GO_0051482	GO:0051482	positive regulation of cytosolic calcium ion concentration involved in phospholipase C-activating G-protein coupled signaling pathway	gene_ontology	0.601714	18682	191	28	1
uploaded_gene_set	GO_0090004	GO:0090004	positive regulation of establishment of protein localization to plasma membrane	gene_ontology	0.601714	18682	191	28	1
uploaded_gene_set	GO_0007596	GO:0007596	blood coagulation	gene_ontology	0.598334	18682	191	170	3
uploaded_gene_set	GO_0016192	GO:0016192	vesicle-mediated transport	gene_ontology	0.595897	18682	191	95	2
uploaded_gene_set	GO_0042593	GO:0042593	glucose homeostasis	gene_ontology	0.589456	18682	191	96	2
uploaded_gene_set	GO_0001662	GO:0001662	behavioral fear response	gene_ontology	0.588589	18682	191	29	1
uploaded_gene_set	GO_0002102	GO:0002102	podosome	gene_ontology	0.588589	18682	191	29	1
uploaded_gene_set	GO_0005875	GO:0005875	microtubule associated complex	gene_ontology	0.588589	18682	191	29	1
uploaded_gene_set	GO_0006637	GO:0006637	acyl-CoA metabolic process	gene_ontology	0.588589	18682	191	29	1
uploaded_gene_set	GO_0006754	GO:0006754	ATP biosynthetic process	gene_ontology	0.588589	18682	191	29	1
uploaded_gene_set	GO_0006956	GO:0006956	complement activation	gene_ontology	0.588589	18682	191	29	1
uploaded_gene_set	GO_0007194	GO:0007194	negative regulation of adenylate cyclase activity	gene_ontology	0.588589	18682	191	29	1
uploaded_gene_set	GO_0007205	GO:0007205	protein kinase C-activating G-protein coupled receptor signaling pathway	gene_ontology	0.588589	18682	191	29	1
uploaded_gene_set	GO_0010033	GO:0010033	response to organic substance	gene_ontology	0.588589	18682	191	29	1
uploaded_gene_set	GO_0019933	GO:0019933	cAMP-mediated signaling	gene_ontology	0.588589	18682	191	29	1
uploaded_gene_set	GO_0030032	GO:0030032	lamellipodium assembly	gene_ontology	0.588589	18682	191	29	1
uploaded_gene_set	GO_0031492	GO:0031492	nucleosomal DNA binding	gene_ontology	0.588589	18682	191	29	1
uploaded_gene_set	GO_0032007	GO:0032007	negative regulation of TOR signaling	gene_ontology	0.588589	18682	191	29	1
uploaded_gene_set	GO_0042771	GO:0042771	intrinsic apoptotic signaling pathway in response to DNA damage by p53 class mediator	gene_ontology	0.588589	18682	191	29	1
uploaded_gene_set	GO_0043552	GO:0043552	positive regulation of phosphatidylinositol 3-kinase activity	gene_ontology	0.588589	18682	191	29	1
uploaded_gene_set	GO_0045595	GO:0045595	regulation of cell differentiation	gene_ontology	0.588589	18682	191	29	1
uploaded_gene_set	GO_0045765	GO:0045765	regulation of angiogenesis	gene_ontology	0.588589	18682	191	29	1
uploaded_gene_set	GO_0048706	GO:0048706	embryonic skeletal system development	gene_ontology	0.588589	18682	191	29	1
uploaded_gene_set	GO_0050873	GO:0050873	brown fat cell differentiation	gene_ontology	0.588589	18682	191	29	1
uploaded_gene_set	GO_0055072	GO:0055072	iron ion homeostasis	gene_ontology	0.588589	18682	191	29	1
uploaded_gene_set	GO_0070059	GO:0070059	intrinsic apoptotic signaling pathway in response to endoplasmic reticulum stress	gene_ontology	0.588589	18682	191	29	1
uploaded_gene_set	GO_2000145	GO:2000145	regulation of cell motility	gene_ontology	0.588589	18682	191	29	1
uploaded_gene_set	GO_0007049	GO:0007049	cell cycle	gene_ontology	0.585047	18682	191	253	4
uploaded_gene_set	GO_0042802	GO:0042802	identical protein binding	gene_ontology	0.582635	18682	191	768	10
uploaded_gene_set	GO_0005783	GO:0005783	endoplasmic reticulum	gene_ontology	0.579737	18682	191	858	11
uploaded_gene_set	GO_0000077	GO:0000077	DNA damage checkpoint	gene_ontology	0.575976	18682	191	30	1
uploaded_gene_set	GO_0004623	GO:0004623	phospholipase A2 activity	gene_ontology	0.575976	18682	191	30	1
uploaded_gene_set	GO_0007163	GO:0007163	establishment or maintenance of cell polarity	gene_ontology	0.575976	18682	191	30	1
uploaded_gene_set	GO_0007259	GO:0007259	JAK-STAT cascade	gene_ontology	0.575976	18682	191	30	1
uploaded_gene_set	GO_0007616	GO:0007616	long-term memory	gene_ontology	0.575976	18682	191	30	1
uploaded_gene_set	GO_0009925	GO:0009925	basal plasma membrane	gene_ontology	0.575976	18682	191	30	1
uploaded_gene_set	GO_0009953	GO:0009953	dorsal/ventral pattern formation	gene_ontology	0.575976	18682	191	30	1
uploaded_gene_set	GO_0030901	GO:0030901	midbrain development	gene_ontology	0.575976	18682	191	30	1
uploaded_gene_set	GO_0032420	GO:0032420	stereocilium	gene_ontology	0.575976	18682	191	30	1
uploaded_gene_set	GO_0034614	GO:0034614	cellular response to reactive oxygen species	gene_ontology	0.575976	18682	191	30	1
uploaded_gene_set	GO_0046034	GO:0046034	ATP metabolic process	gene_ontology	0.575976	18682	191	30	1
uploaded_gene_set	GO_0046326	GO:0046326	positive regulation of glucose import	gene_ontology	0.575976	18682	191	30	1
uploaded_gene_set	GO_0046676	GO:0046676	negative regulation of insulin secretion	gene_ontology	0.575976	18682	191	30	1
uploaded_gene_set	GO_0060325	GO:0060325	face morphogenesis	gene_ontology	0.575976	18682	191	30	1
uploaded_gene_set	GO_0097546	GO:0097546	ciliary base	gene_ontology	0.575976	18682	191	30	1
uploaded_gene_set	GO_2000379	GO:2000379	positive regulation of reactive oxygen species metabolic process	gene_ontology	0.575976	18682	191	30	1
uploaded_gene_set	GO_0001701	GO:0001701	in utero embryonic development	gene_ontology	0.57528	18682	191	175	3
uploaded_gene_set	GO_0005777	GO:0005777	peroxisome	gene_ontology	0.570681	18682	191	99	2
uploaded_gene_set	GO_0006412	GO:0006412	translation	gene_ontology	0.566348	18682	191	177	3
uploaded_gene_set	GO_0002088	GO:0002088	lens development in camera-type eye	gene_ontology	0.563842	18682	191	31	1
uploaded_gene_set	GO_0016459	GO:0016459	myosin complex	gene_ontology	0.563842	18682	191	31	1
uploaded_gene_set	GO_0031640	GO:0031640	killing of cells of other organism	gene_ontology	0.563842	18682	191	31	1
uploaded_gene_set	GO_0042594	GO:0042594	response to starvation	gene_ontology	0.563842	18682	191	31	1
uploaded_gene_set	GO_0048565	GO:0048565	digestive tract development	gene_ontology	0.563842	18682	191	31	1
uploaded_gene_set	GO_0000977	GO:0000977	RNA polymerase II regulatory region sequence-specific DNA binding	gene_ontology	0.561943	18682	191	178	3
uploaded_gene_set	GO_0000165	GO:0000165	MAPK cascade	gene_ontology	0.559451	18682	191	260	4
uploaded_gene_set	GO_0006406	GO:0006406	mRNA export from nucleus	gene_ontology	0.558601	18682	191	101	2
uploaded_gene_set	GO_0031175	GO:0031175	neuron projection development	gene_ontology	0.558601	18682	191	101	2
uploaded_gene_set	GO_0070374	GO:0070374	positive regulation of ERK1 and ERK2 cascade	gene_ontology	0.557577	18682	191	179	3
uploaded_gene_set	GO_0005178	GO:0005178	integrin binding	gene_ontology	0.552687	18682	191	102	2
uploaded_gene_set	GO_0042826	GO:0042826	histone deacetylase binding	gene_ontology	0.552687	18682	191	102	2
uploaded_gene_set	GO_0007498	GO:0007498	mesoderm development	gene_ontology	0.552157	18682	191	32	1
uploaded_gene_set	GO_0007585	GO:0007585	respiratory gaseous exchange	gene_ontology	0.552157	18682	191	32	1
uploaded_gene_set	GO_0008016	GO:0008016	regulation of heart contraction	gene_ontology	0.552157	18682	191	32	1
uploaded_gene_set	GO_0040018	GO:0040018	positive regulation of multicellular organism growth	gene_ontology	0.552157	18682	191	32	1
uploaded_gene_set	GO_0043588	GO:0043588	skin development	gene_ontology	0.552157	18682	191	32	1
uploaded_gene_set	GO_0050661	GO:0050661	NADP binding	gene_ontology	0.552157	18682	191	32	1
uploaded_gene_set	GO_0071773	GO:0071773	cellular response to BMP stimulus	gene_ontology	0.552157	18682	191	32	1
uploaded_gene_set	GO_0005667	GO:0005667	transcription factor complex	gene_ontology	0.544711	18682	191	182	3
uploaded_gene_set	GO_0001772	GO:0001772	immunological synapse	gene_ontology	0.540892	18682	191	33	1
uploaded_gene_set	GO_0006479	GO:0006479	protein methylation	gene_ontology	0.540892	18682	191	33	1
uploaded_gene_set	GO_0006958	GO:0006958	complement activation, classical pathway	gene_ontology	0.540892	18682	191	33	1
uploaded_gene_set	GO_0032391	GO:0032391	photoreceptor connecting cilium	gene_ontology	0.540892	18682	191	33	1
uploaded_gene_set	GO_0046677	GO:0046677	response to antibiotic	gene_ontology	0.540892	18682	191	33	1
uploaded_gene_set	GO_0048813	GO:0048813	dendrite morphogenesis	gene_ontology	0.540892	18682	191	33	1
uploaded_gene_set	GO_0070491	GO:0070491	repressing transcription factor binding	gene_ontology	0.540892	18682	191	33	1
uploaded_gene_set	GO_0072593	GO:0072593	reactive oxygen species metabolic process	gene_ontology	0.540892	18682	191	33	1
uploaded_gene_set	GO_0016323	GO:0016323	basolateral plasma membrane	gene_ontology	0.540499	18682	191	183	3
uploaded_gene_set	GO_0006811	GO:0006811	ion transport	gene_ontology	0.535428	18682	191	105	2
uploaded_gene_set	GO_0043488	GO:0043488	regulation of mRNA stability	gene_ontology	0.535428	18682	191	105	2
uploaded_gene_set	GO_0010507	GO:0010507	negative regulation of autophagy	gene_ontology	0.530023	18682	191	34	1
uploaded_gene_set	GO_0030501	GO:0030501	positive regulation of bone mineralization	gene_ontology	0.530023	18682	191	34	1
uploaded_gene_set	GO_0043507	GO:0043507	positive regulation of JUN kinase activity	gene_ontology	0.530023	18682	191	34	1
uploaded_gene_set	GO_0005200	GO:0005200	structural constituent of cytoskeleton	gene_ontology	0.524309	18682	191	107	2
uploaded_gene_set	GO_0001540	GO:0001540	amyloid-beta binding	gene_ontology	0.519526	18682	191	35	1
uploaded_gene_set	GO_0006493	GO:0006493	protein O-linked glycosylation	gene_ontology	0.519526	18682	191	35	1
uploaded_gene_set	GO_0016592	GO:0016592	mediator complex	gene_ontology	0.519526	18682	191	35	1
uploaded_gene_set	GO_0035094	GO:0035094	response to nicotine	gene_ontology	0.519526	18682	191	35	1
uploaded_gene_set	GO_0043407	GO:0043407	negative regulation of MAP kinase activity	gene_ontology	0.519526	18682	191	35	1
uploaded_gene_set	GO_0045494	GO:0045494	photoreceptor cell maintenance	gene_ontology	0.519526	18682	191	35	1
uploaded_gene_set	GO_0045786	GO:0045786	negative regulation of cell cycle	gene_ontology	0.519526	18682	191	35	1
uploaded_gene_set	GO_0045859	GO:0045859	regulation of protein kinase activity	gene_ontology	0.519526	18682	191	35	1
uploaded_gene_set	GO_0051402	GO:0051402	neuron apoptotic process	gene_ontology	0.519526	18682	191	35	1
uploaded_gene_set	GO_1902042	GO:1902042	negative regulation of extrinsic apoptotic signaling pathway via death domain receptors	gene_ontology	0.519526	18682	191	35	1
uploaded_gene_set	GO_0000187	GO:0000187	activation of MAPK activity	gene_ontology	0.513485	18682	191	109	2
uploaded_gene_set	GO_0019083	GO:0019083	viral transcription	gene_ontology	0.513485	18682	191	109	2
uploaded_gene_set	GO_0048015	GO:0048015	phosphatidylinositol-mediated signaling	gene_ontology	0.513485	18682	191	109	2
uploaded_gene_set	GO_0001568	GO:0001568	blood vessel development	gene_ontology	0.509379	18682	191	36	1
uploaded_gene_set	GO_0004879	GO:0004879	RNA polymerase II transcription factor activity, ligand-activated sequence-specific DNA binding	gene_ontology	0.509379	18682	191	36	1
uploaded_gene_set	GO_0005109	GO:0005109	frizzled binding	gene_ontology	0.509379	18682	191	36	1
uploaded_gene_set	GO_0006749	GO:0006749	glutathione metabolic process	gene_ontology	0.509379	18682	191	36	1
uploaded_gene_set	GO_0007223	GO:0007223	Wnt signaling pathway, calcium modulating pathway	gene_ontology	0.509379	18682	191	36	1
uploaded_gene_set	GO_0010634	GO:0010634	positive regulation of epithelial cell migration	gene_ontology	0.509379	18682	191	36	1
uploaded_gene_set	GO_0010718	GO:0010718	positive regulation of epithelial to mesenchymal transition	gene_ontology	0.509379	18682	191	36	1
uploaded_gene_set	GO_0071392	GO:0071392	cellular response to estradiol stimulus	gene_ontology	0.509379	18682	191	36	1
uploaded_gene_set	GO_0003924	GO:0003924	GTPase activity	gene_ontology	0.505317	18682	191	276	4
uploaded_gene_set	GO_0002062	GO:0002062	chondrocyte differentiation	gene_ontology	0.499565	18682	191	37	1
uploaded_gene_set	GO_0007588	GO:0007588	excretion	gene_ontology	0.499565	18682	191	37	1
uploaded_gene_set	GO_0009790	GO:0009790	embryo development	gene_ontology	0.499565	18682	191	37	1
uploaded_gene_set	GO_0015758	GO:0015758	glucose transport	gene_ontology	0.499565	18682	191	37	1
uploaded_gene_set	GO_0030017	GO:0030017	sarcomere	gene_ontology	0.499565	18682	191	37	1
uploaded_gene_set	GO_0030199	GO:0030199	collagen fibril organization	gene_ontology	0.499565	18682	191	37	1
uploaded_gene_set	GO_0032720	GO:0032720	negative regulation of tumor necrosis factor production	gene_ontology	0.499565	18682	191	37	1
uploaded_gene_set	GO_0034446	GO:0034446	substrate adhesion-dependent cell spreading	gene_ontology	0.499565	18682	191	37	1
uploaded_gene_set	GO_0042149	GO:0042149	cellular response to glucose starvation	gene_ontology	0.499565	18682	191	37	1
uploaded_gene_set	GO_0045815	GO:0045815	positive regulation of gene expression, epigenetic	gene_ontology	0.499565	18682	191	37	1
uploaded_gene_set	GO_0070888	GO:0070888	E-box binding	gene_ontology	0.499565	18682	191	37	1
uploaded_gene_set	GO_0003729	GO:0003729	mRNA binding	gene_ontology	0.49268	18682	191	113	2
uploaded_gene_set	GO_0072562	GO:0072562	blood microparticle	gene_ontology	0.49268	18682	191	113	2
uploaded_gene_set	GO_0005096	GO:0005096	GTPase activator activity	gene_ontology	0.492666	18682	191	280	4
uploaded_gene_set	GO_0004407	GO:0004407	histone deacetylase activity	gene_ontology	0.490064	18682	191	38	1
uploaded_gene_set	GO_0009409	GO:0009409	response to cold	gene_ontology	0.490064	18682	191	38	1
uploaded_gene_set	GO_0031623	GO:0031623	receptor internalization	gene_ontology	0.490064	18682	191	38	1
uploaded_gene_set	GO_0038128	GO:0038128	ERBB2 signaling pathway	gene_ontology	0.490064	18682	191	38	1
uploaded_gene_set	GO_0045214	GO:0045214	sarcomere organization	gene_ontology	0.490064	18682	191	38	1
uploaded_gene_set	GO_0045597	GO:0045597	positive regulation of cell differentiation	gene_ontology	0.490064	18682	191	38	1
uploaded_gene_set	GO_0050714	GO:0050714	positive regulation of protein secretion	gene_ontology	0.490064	18682	191	38	1
uploaded_gene_set	GO_0007275	GO:0007275	multicellular organism development	gene_ontology	0.484778	18682	191	458	6
uploaded_gene_set	GO_0071222	GO:0071222	cellular response to lipopolysaccharide	gene_ontology	0.482678	18682	191	115	2
uploaded_gene_set	GO_0005844	GO:0005844	polysome	gene_ontology	0.48086	18682	191	39	1
uploaded_gene_set	GO_0016235	GO:0016235	aggresome	gene_ontology	0.48086	18682	191	39	1
uploaded_gene_set	GO_0045429	GO:0045429	positive regulation of nitric oxide biosynthetic process	gene_ontology	0.48086	18682	191	39	1
uploaded_gene_set	GO_0060291	GO:0060291	long-term synaptic potentiation	gene_ontology	0.48086	18682	191	39	1
uploaded_gene_set	GO_0071377	GO:0071377	cellular response to glucagon stimulus	gene_ontology	0.48086	18682	191	39	1
uploaded_gene_set	GO_0007601	GO:0007601	visual perception	gene_ontology	0.477887	18682	191	199	3
uploaded_gene_set	GO_0005739	GO:0005739	mitochondrion	gene_ontology	0.4747	18682	191	1285	15
uploaded_gene_set	GO_0005819	GO:0005819	spindle	gene_ontology	0.47293	18682	191	117	2
uploaded_gene_set	GO_0006935	GO:0006935	chemotaxis	gene_ontology	0.47293	18682	191	117	2
uploaded_gene_set	GO_0006695	GO:0006695	cholesterol biosynthetic process	gene_ontology	0.471938	18682	191	40	1
uploaded_gene_set	GO_0008277	GO:0008277	regulation of G-protein coupled receptor protein signaling pathway	gene_ontology	0.471938	18682	191	40	1
uploaded_gene_set	GO_0034613	GO:0034613	cellular protein localization	gene_ontology	0.471938	18682	191	40	1
uploaded_gene_set	GO_0043434	GO:0043434	response to peptide hormone	gene_ontology	0.471938	18682	191	40	1
uploaded_gene_set	GO_1904115	GO:1904115	axon cytoplasm	gene_ontology	0.471938	18682	191	40	1
uploaded_gene_set	GO_0007165	GO:0007165	signal transduction	gene_ontology	0.47139	18682	191	1102	13
uploaded_gene_set	GO_0006355	GO:0006355	regulation of transcription, DNA-templated	gene_ontology	0.466271	18682	191	1291	15
uploaded_gene_set	GO_0007595	GO:0007595	lactation	gene_ontology	0.463284	18682	191	41	1
uploaded_gene_set	GO_0015171	GO:0015171	amino acid transmembrane transporter activity	gene_ontology	0.463284	18682	191	41	1
uploaded_gene_set	GO_0043124	GO:0043124	negative regulation of I-kappaB kinase/NF-kappaB signaling	gene_ontology	0.463284	18682	191	41	1
uploaded_gene_set	GO_0045071	GO:0045071	negative regulation of viral genome replication	gene_ontology	0.463284	18682	191	41	1
uploaded_gene_set	GO_0007283	GO:0007283	spermatogenesis	gene_ontology	0.458003	18682	191	380	5
uploaded_gene_set	GO_0008017	GO:0008017	microtubule binding	gene_ontology	0.456541	18682	191	205	3
uploaded_gene_set	GO_0003727	GO:0003727	single-stranded RNA binding	gene_ontology	0.454884	18682	191	42	1
uploaded_gene_set	GO_0006325	GO:0006325	chromatin organization	gene_ontology	0.454884	18682	191	42	1
uploaded_gene_set	GO_0006635	GO:0006635	fatty acid beta-oxidation	gene_ontology	0.454884	18682	191	42	1
uploaded_gene_set	GO_0007162	GO:0007162	negative regulation of cell adhesion	gene_ontology	0.454884	18682	191	42	1
uploaded_gene_set	GO_0014704	GO:0014704	intercalated disc	gene_ontology	0.454884	18682	191	42	1
uploaded_gene_set	GO_0014823	GO:0014823	response to activity	gene_ontology	0.454884	18682	191	42	1
uploaded_gene_set	GO_0032880	GO:0032880	regulation of protein localization	gene_ontology	0.454884	18682	191	42	1
uploaded_gene_set	GO_0034260	GO:0034260	negative regulation of GTPase activity	gene_ontology	0.454884	18682	191	42	1
uploaded_gene_set	GO_0043280	GO:0043280	positive regulation of cysteine-type endopeptidase activity involved in apoptotic process	gene_ontology	0.454884	18682	191	42	1
uploaded_gene_set	GO_0045599	GO:0045599	negative regulation of fat cell differentiation	gene_ontology	0.454884	18682	191	42	1
uploaded_gene_set	GO_0017124	GO:0017124	SH3 domain binding	gene_ontology	0.454161	18682	191	121	2
uploaded_gene_set	GO_0005198	GO:0005198	structural molecule activity	gene_ontology	0.449662	18682	191	207	3
uploaded_gene_set	GO_0003755	GO:0003755	peptidyl-prolyl cis-trans isomerase activity	gene_ontology	0.446728	18682	191	43	1
uploaded_gene_set	GO_0005782	GO:0005782	peroxisomal matrix	gene_ontology	0.446728	18682	191	43	1
uploaded_gene_set	GO_0015485	GO:0015485	cholesterol binding	gene_ontology	0.446728	18682	191	43	1
uploaded_gene_set	GO_0016070	GO:0016070	RNA metabolic process	gene_ontology	0.446728	18682	191	43	1
uploaded_gene_set	GO_0016303	GO:0016303	1-phosphatidylinositol-3-kinase activity	gene_ontology	0.446728	18682	191	43	1
uploaded_gene_set	GO_0030669	GO:0030669	clathrin-coated endocytic vesicle membrane	gene_ontology	0.446728	18682	191	43	1
uploaded_gene_set	GO_0030968	GO:0030968	endoplasmic reticulum unfolded protein response	gene_ontology	0.446728	18682	191	43	1
uploaded_gene_set	GO_0032755	GO:0032755	positive regulation of interleukin-6 production	gene_ontology	0.446728	18682	191	43	1
uploaded_gene_set	GO_0045165	GO:0045165	cell fate commitment	gene_ontology	0.446728	18682	191	43	1
uploaded_gene_set	GO_0048538	GO:0048538	thymus development	gene_ontology	0.446728	18682	191	43	1
uploaded_gene_set	GO_0051496	GO:0051496	positive regulation of stress fiber assembly	gene_ontology	0.446728	18682	191	43	1
uploaded_gene_set	GO_0061844	GO:0061844	antimicrobial humoral immune response mediated by antimicrobial peptide	gene_ontology	0.446728	18682	191	43	1
uploaded_gene_set	GO_0004713	GO:0004713	protein tyrosine kinase activity	gene_ontology	0.445123	18682	191	123	2
uploaded_gene_set	GO_0000186	GO:0000186	activation of MAPKK activity	gene_ontology	0.438802	18682	191	44	1
uploaded_gene_set	GO_0016575	GO:0016575	histone deacetylation	gene_ontology	0.438802	18682	191	44	1
uploaded_gene_set	GO_0034605	GO:0034605	cellular response to heat	gene_ontology	0.438802	18682	191	44	1
uploaded_gene_set	GO_0045785	GO:0045785	positive regulation of cell adhesion	gene_ontology	0.438802	18682	191	44	1
uploaded_gene_set	GO_0050885	GO:0050885	neuromuscular process controlling balance	gene_ontology	0.438802	18682	191	44	1
uploaded_gene_set	GO_0043312	GO:0043312	neutrophil degranulation	gene_ontology	0.436948	18682	191	479	6
uploaded_gene_set	GO_0001650	GO:0001650	fibrillar center	gene_ontology	0.431977	18682	191	126	2
uploaded_gene_set	GO_0000910	GO:0000910	cytokinesis	gene_ontology	0.431097	18682	191	45	1
uploaded_gene_set	GO_0001046	GO:0001046	core promoter sequence-specific DNA binding	gene_ontology	0.431097	18682	191	45	1
uploaded_gene_set	GO_0006094	GO:0006094	gluconeogenesis	gene_ontology	0.431097	18682	191	45	1
uploaded_gene_set	GO_0014070	GO:0014070	response to organic cyclic compound	gene_ontology	0.431097	18682	191	45	1
uploaded_gene_set	GO_0030971	GO:0030971	receptor tyrosine kinase binding	gene_ontology	0.431097	18682	191	45	1
uploaded_gene_set	GO_0032870	GO:0032870	cellular response to hormone stimulus	gene_ontology	0.431097	18682	191	45	1
uploaded_gene_set	GO_0042552	GO:0042552	myelination	gene_ontology	0.431097	18682	191	45	1
uploaded_gene_set	GO_0045111	GO:0045111	intermediate filament cytoskeleton	gene_ontology	0.431097	18682	191	45	1
uploaded_gene_set	GO_0048365	GO:0048365	Rac GTPase binding	gene_ontology	0.431097	18682	191	45	1
uploaded_gene_set	GO_0048839	GO:0048839	inner ear development	gene_ontology	0.431097	18682	191	45	1
uploaded_gene_set	GO_0060048	GO:0060048	cardiac muscle contraction	gene_ontology	0.431097	18682	191	45	1
uploaded_gene_set	GO_0097542	GO:0097542	ciliary tip	gene_ontology	0.431097	18682	191	45	1
uploaded_gene_set	GO_0000149	GO:0000149	SNARE binding	gene_ontology	0.423603	18682	191	46	1
uploaded_gene_set	GO_0005044	GO:0005044	scavenger receptor activity	gene_ontology	0.423603	18682	191	46	1
uploaded_gene_set	GO_0005791	GO:0005791	rough endoplasmic reticulum	gene_ontology	0.423603	18682	191	46	1
uploaded_gene_set	GO_0010595	GO:0010595	positive regulation of endothelial cell migration	gene_ontology	0.423603	18682	191	46	1
uploaded_gene_set	GO_0030449	GO:0030449	regulation of complement activation	gene_ontology	0.423603	18682	191	46	1
uploaded_gene_set	GO_0005975	GO:0005975	carbohydrate metabolic process	gene_ontology	0.423476	18682	191	128	2
uploaded_gene_set	GO_0009408	GO:0009408	response to heat	gene_ontology	0.416311	18682	191	47	1
uploaded_gene_set	GO_0019722	GO:0019722	calcium-mediated signaling	gene_ontology	0.416311	18682	191	47	1
uploaded_gene_set	GO_0034644	GO:0034644	cellular response to UV	gene_ontology	0.416311	18682	191	47	1
uploaded_gene_set	GO_0043647	GO:0043647	inositol phosphate metabolic process	gene_ontology	0.416311	18682	191	47	1
uploaded_gene_set	GO_0060170	GO:0060170	ciliary membrane	gene_ontology	0.416311	18682	191	47	1
uploaded_gene_set	GO_0003774	GO:0003774	motor activity	gene_ontology	0.409211	18682	191	48	1
uploaded_gene_set	GO_0034707	GO:0034707	chloride channel complex	gene_ontology	0.409211	18682	191	48	1
uploaded_gene_set	GO_0043679	GO:0043679	axon terminus	gene_ontology	0.409211	18682	191	48	1
uploaded_gene_set	GO_0060548	GO:0060548	negative regulation of cell death	gene_ontology	0.409211	18682	191	48	1
uploaded_gene_set	GO_0030659	GO:0030659	cytoplasmic vesicle membrane	gene_ontology	0.407076	18682	191	132	2
uploaded_gene_set	GO_0006413	GO:0006413	translational initiation	gene_ontology	0.403097	18682	191	133	2
uploaded_gene_set	GO_0010951	GO:0010951	negative regulation of endopeptidase activity	gene_ontology	0.403097	18682	191	133	2
uploaded_gene_set	GO_0000781	GO:0000781	chromosome, telomeric region	gene_ontology	0.402297	18682	191	49	1
uploaded_gene_set	GO_0001085	GO:0001085	RNA polymerase II transcription factor binding	gene_ontology	0.402297	18682	191	49	1
uploaded_gene_set	GO_0008092	GO:0008092	cytoskeletal protein binding	gene_ontology	0.402297	18682	191	49	1
uploaded_gene_set	GO_0015030	GO:0015030	Cajal body	gene_ontology	0.402297	18682	191	49	1
uploaded_gene_set	GO_0042752	GO:0042752	regulation of circadian rhythm	gene_ontology	0.402297	18682	191	49	1
uploaded_gene_set	GO_0071230	GO:0071230	cellular response to amino acid stimulus	gene_ontology	0.402297	18682	191	49	1
uploaded_gene_set	GO_0030425	GO:0030425	dendrite	gene_ontology	0.39753	18682	191	314	4
uploaded_gene_set	GO_0005840	GO:0005840	ribosome	gene_ontology	0.395559	18682	191	50	1
uploaded_gene_set	GO_0010506	GO:0010506	regulation of autophagy	gene_ontology	0.395559	18682	191	50	1
uploaded_gene_set	GO_0010977	GO:0010977	negative regulation of neuron projection development	gene_ontology	0.395559	18682	191	50	1
uploaded_gene_set	GO_0036092	GO:0036092	phosphatidylinositol-3-phosphate biosynthetic process	gene_ontology	0.395559	18682	191	50	1
uploaded_gene_set	GO_0048146	GO:0048146	positive regulation of fibroblast proliferation	gene_ontology	0.395559	18682	191	50	1
uploaded_gene_set	GO_0071407	GO:0071407	cellular response to organic cyclic compound	gene_ontology	0.395559	18682	191	50	1
uploaded_gene_set	GO_0000139	GO:0000139	Golgi membrane	gene_ontology	0.395492	18682	191	592	7
uploaded_gene_set	GO_0005506	GO:0005506	iron ion binding	gene_ontology	0.391436	18682	191	136	2
uploaded_gene_set	GO_0010629	GO:0010629	negative regulation of gene expression	gene_ontology	0.391436	18682	191	136	2
uploaded_gene_set	GO_0006644	GO:0006644	phospholipid metabolic process	gene_ontology	0.388992	18682	191	51	1
uploaded_gene_set	GO_0009267	GO:0009267	cellular response to starvation	gene_ontology	0.388992	18682	191	51	1
uploaded_gene_set	GO_0031338	GO:0031338	regulation of vesicle fusion	gene_ontology	0.388992	18682	191	51	1
uploaded_gene_set	GO_0040008	GO:0040008	regulation of growth	gene_ontology	0.388992	18682	191	51	1
uploaded_gene_set	GO_0045860	GO:0045860	positive regulation of protein kinase activity	gene_ontology	0.388992	18682	191	51	1
uploaded_gene_set	GO_0051592	GO:0051592	response to calcium ion	gene_ontology	0.388992	18682	191	51	1
uploaded_gene_set	GO_0019730	GO:0019730	antimicrobial humoral response	gene_ontology	0.382588	18682	191	52	1
uploaded_gene_set	GO_0061024	GO:0061024	membrane organization	gene_ontology	0.378208	18682	191	230	3
uploaded_gene_set	GO_0006351	GO:0006351	transcription, DNA-templated	gene_ontology	0.377948	18682	191	1742	19
uploaded_gene_set	GO_0015630	GO:0015630	microtubule cytoskeleton	gene_ontology	0.376508	18682	191	140	2
uploaded_gene_set	GO_0030496	GO:0030496	midbody	gene_ontology	0.376508	18682	191	140	2
uploaded_gene_set	GO_0003707	GO:0003707	steroid hormone receptor activity	gene_ontology	0.376341	18682	191	53	1
uploaded_gene_set	GO_0043401	GO:0043401	steroid hormone mediated signaling pathway	gene_ontology	0.376341	18682	191	53	1
uploaded_gene_set	GO_0043406	GO:0043406	positive regulation of MAP kinase activity	gene_ontology	0.376341	18682	191	53	1
uploaded_gene_set	GO_0048511	GO:0048511	rhythmic process	gene_ontology	0.376341	18682	191	53	1
uploaded_gene_set	GO_0051056	GO:0051056	regulation of small GTPase mediated signal transduction	gene_ontology	0.372882	18682	191	141	2
uploaded_gene_set	GO_0043005	GO:0043005	neuron projection	gene_ontology	0.372602	18682	191	232	3
uploaded_gene_set	GO_0004197	GO:0004197	cysteine-type endopeptidase activity	gene_ontology	0.370245	18682	191	54	1
uploaded_gene_set	GO_0005254	GO:0005254	chloride channel activity	gene_ontology	0.370245	18682	191	54	1
uploaded_gene_set	GO_0006417	GO:0006417	regulation of translation	gene_ontology	0.370245	18682	191	54	1
uploaded_gene_set	GO_0006879	GO:0006879	cellular iron ion homeostasis	gene_ontology	0.370245	18682	191	54	1
uploaded_gene_set	GO_0007612	GO:0007612	learning	gene_ontology	0.370245	18682	191	54	1
uploaded_gene_set	GO_0016049	GO:0016049	cell growth	gene_ontology	0.370245	18682	191	54	1
uploaded_gene_set	GO_0017053	GO:0017053	transcriptional repressor complex	gene_ontology	0.370245	18682	191	54	1
uploaded_gene_set	GO_0030097	GO:0030097	hemopoiesis	gene_ontology	0.370245	18682	191	54	1
uploaded_gene_set	GO_0019904	GO:0019904	protein domain specific binding	gene_ontology	0.369833	18682	191	233	3
uploaded_gene_set	GO_0007186	GO:0007186	G-protein coupled receptor signaling pathway	gene_ontology	0.369376	18682	191	796	9
uploaded_gene_set	GO_0008270	GO:0008270	zinc ion binding	gene_ontology	0.369376	18682	191	796	9
uploaded_gene_set	GO_0003730	GO:0003730	mRNA 3'-UTR binding	gene_ontology	0.364294	18682	191	55	1
uploaded_gene_set	GO_0007368	GO:0007368	determination of left/right symmetry	gene_ontology	0.364294	18682	191	55	1
uploaded_gene_set	GO_0031124	GO:0031124	mRNA 3'-end processing	gene_ontology	0.364294	18682	191	55	1
uploaded_gene_set	GO_0001227	GO:0001227	transcriptional repressor activity, RNA polymerase II transcription regulatory region sequence-specific binding	gene_ontology	0.358483	18682	191	56	1
uploaded_gene_set	GO_0042472	GO:0042472	inner ear morphogenesis	gene_ontology	0.358483	18682	191	56	1
uploaded_gene_set	GO_0050729	GO:0050729	positive regulation of inflammatory response	gene_ontology	0.358483	18682	191	56	1
uploaded_gene_set	GO_0071346	GO:0071346	cellular response to interferon-gamma	gene_ontology	0.358483	18682	191	56	1
uploaded_gene_set	GO_0001947	GO:0001947	heart looping	gene_ontology	0.352807	18682	191	57	1
uploaded_gene_set	GO_0016485	GO:0016485	protein processing	gene_ontology	0.352807	18682	191	57	1
uploaded_gene_set	GO_0042277	GO:0042277	peptide binding	gene_ontology	0.352807	18682	191	57	1
uploaded_gene_set	GO_0060395	GO:0060395	SMAD protein signal transduction	gene_ontology	0.352807	18682	191	57	1
uploaded_gene_set	GO_0051301	GO:0051301	cell division	gene_ontology	0.350545	18682	191	334	4
uploaded_gene_set	GO_0000502	GO:0000502	proteasome complex	gene_ontology	0.347261	18682	191	58	1
uploaded_gene_set	GO_0005546	GO:0005546	phosphatidylinositol-4,5-bisphosphate binding	gene_ontology	0.347261	18682	191	58	1
uploaded_gene_set	GO_0031490	GO:0031490	chromatin DNA binding	gene_ontology	0.347261	18682	191	58	1
uploaded_gene_set	GO_0032091	GO:0032091	negative regulation of protein binding	gene_ontology	0.347261	18682	191	58	1
uploaded_gene_set	GO_0048306	GO:0048306	calcium-dependent protein binding	gene_ontology	0.347261	18682	191	58	1
uploaded_gene_set	GO_0050839	GO:0050839	cell adhesion molecule binding	gene_ontology	0.347261	18682	191	58	1
uploaded_gene_set	GO_0007586	GO:0007586	digestion	gene_ontology	0.341841	18682	191	59	1
uploaded_gene_set	GO_0045727	GO:0045727	positive regulation of translation	gene_ontology	0.341841	18682	191	59	1
uploaded_gene_set	GO_0045732	GO:0045732	positive regulation of protein catabolic process	gene_ontology	0.341841	18682	191	59	1
uploaded_gene_set	GO_0006405	GO:0006405	RNA export from nucleus	gene_ontology	0.336541	18682	191	60	1
uploaded_gene_set	GO_0006869	GO:0006869	lipid transport	gene_ontology	0.336541	18682	191	60	1
uploaded_gene_set	GO_0007249	GO:0007249	I-kappaB kinase/NF-kappaB signaling	gene_ontology	0.336541	18682	191	60	1
uploaded_gene_set	GO_0050727	GO:0050727	regulation of inflammatory response	gene_ontology	0.336541	18682	191	60	1
uploaded_gene_set	GO_0006508	GO:0006508	proteolysis	gene_ontology	0.336036	18682	191	436	5
uploaded_gene_set	GO_0001948	GO:0001948	glycoprotein binding	gene_ontology	0.331359	18682	191	61	1
uploaded_gene_set	GO_0005518	GO:0005518	collagen binding	gene_ontology	0.331359	18682	191	61	1
uploaded_gene_set	GO_0006006	GO:0006006	glucose metabolic process	gene_ontology	0.331359	18682	191	61	1
uploaded_gene_set	GO_0017148	GO:0017148	negative regulation of translation	gene_ontology	0.331359	18682	191	61	1
uploaded_gene_set	GO_0022625	GO:0022625	cytosolic large ribosomal subunit	gene_ontology	0.331359	18682	191	61	1
uploaded_gene_set	GO_0042632	GO:0042632	cholesterol homeostasis	gene_ontology	0.331359	18682	191	61	1
uploaded_gene_set	GO_0051259	GO:0051259	protein oligomerization	gene_ontology	0.331359	18682	191	61	1
uploaded_gene_set	GO_0005911	GO:0005911	cell-cell junction	gene_ontology	0.329284	18682	191	154	2
uploaded_gene_set	GO_0018108	GO:0018108	peptidyl-tyrosine phosphorylation	gene_ontology	0.329284	18682	191	154	2
uploaded_gene_set	GO_0007200	GO:0007200	phospholipase C-activating G-protein coupled receptor signaling pathway	gene_ontology	0.32629	18682	191	62	1
uploaded_gene_set	GO_0008237	GO:0008237	metallopeptidase activity	gene_ontology	0.32629	18682	191	62	1
uploaded_gene_set	GO_0042803	GO:0042803	protein homodimerization activity	gene_ontology	0.319348	18682	191	735	8
uploaded_gene_set	GO_0008217	GO:0008217	regulation of blood pressure	gene_ontology	0.316475	18682	191	64	1
uploaded_gene_set	GO_0043627	GO:0043627	response to estrogen	gene_ontology	0.316475	18682	191	64	1
uploaded_gene_set	GO_0051291	GO:0051291	protein heterooligomerization	gene_ontology	0.316475	18682	191	64	1
uploaded_gene_set	GO_0031647	GO:0031647	regulation of protein stability	gene_ontology	0.311723	18682	191	65	1
uploaded_gene_set	GO_0050796	GO:0050796	regulation of insulin secretion	gene_ontology	0.311723	18682	191	65	1
uploaded_gene_set	GO_0060337	GO:0060337	type I interferon signaling pathway	gene_ontology	0.311723	18682	191	65	1
uploaded_gene_set	GO_0001666	GO:0001666	response to hypoxia	gene_ontology	0.311172	18682	191	160	2
uploaded_gene_set	GO_0000226	GO:0000226	microtubule cytoskeleton organization	gene_ontology	0.307071	18682	191	66	1
uploaded_gene_set	GO_0003705	GO:0003705	transcription factor activity, RNA polymerase II distal enhancer sequence-specific binding	gene_ontology	0.307071	18682	191	66	1
uploaded_gene_set	GO_0043154	GO:0043154	negative regulation of cysteine-type endopeptidase activity involved in apoptotic process	gene_ontology	0.307071	18682	191	66	1
uploaded_gene_set	GO_0046934	GO:0046934	phosphatidylinositol-4,5-bisphosphate 3-kinase activity	gene_ontology	0.307071	18682	191	66	1
uploaded_gene_set	GO_0032496	GO:0032496	response to lipopolysaccharide	gene_ontology	0.302545	18682	191	163	2
uploaded_gene_set	GO_0051607	GO:0051607	defense response to virus	gene_ontology	0.302545	18682	191	163	2
uploaded_gene_set	GO_0050790	GO:0050790	regulation of catalytic activity	gene_ontology	0.302514	18682	191	67	1
uploaded_gene_set	GO_0006457	GO:0006457	protein folding	gene_ontology	0.29973	18682	191	164	2
uploaded_gene_set	GO_0008565	GO:0008565	protein transporter activity	gene_ontology	0.29805	18682	191	68	1
uploaded_gene_set	GO_0030141	GO:0030141	secretory granule	gene_ontology	0.29805	18682	191	68	1
uploaded_gene_set	GO_0032088	GO:0032088	negative regulation of NF-kappaB transcription factor activity	gene_ontology	0.29805	18682	191	68	1
uploaded_gene_set	GO_0045444	GO:0045444	fat cell differentiation	gene_ontology	0.29805	18682	191	68	1
uploaded_gene_set	GO_0060271	GO:0060271	cilium assembly	gene_ontology	0.296945	18682	191	165	2
uploaded_gene_set	GO_0045202	GO:0045202	synapse	gene_ontology	0.294189	18682	191	166	2
uploaded_gene_set	GO_0005811	GO:0005811	lipid particle	gene_ontology	0.293677	18682	191	69	1
uploaded_gene_set	GO_0006369	GO:0006369	termination of RNA polymerase II transcription	gene_ontology	0.293677	18682	191	69	1
uploaded_gene_set	GO_0007265	GO:0007265	Ras protein signal transduction	gene_ontology	0.293677	18682	191	69	1
uploaded_gene_set	GO_0043130	GO:0043130	ubiquitin binding	gene_ontology	0.293677	18682	191	69	1
uploaded_gene_set	GO_0001618	GO:0001618	virus receptor activity	gene_ontology	0.289391	18682	191	70	1
uploaded_gene_set	GO_0006887	GO:0006887	exocytosis	gene_ontology	0.289391	18682	191	70	1
uploaded_gene_set	GO_0016241	GO:0016241	regulation of macroautophagy	gene_ontology	0.289391	18682	191	70	1
uploaded_gene_set	GO_0032436	GO:0032436	positive regulation of proteasomal ubiquitin-dependent protein catabolic process	gene_ontology	0.289391	18682	191	70	1
uploaded_gene_set	GO_0006954	GO:0006954	inflammatory response	gene_ontology	0.286634	18682	191	366	4
uploaded_gene_set	GO_0016607	GO:0016607	nuclear speck	gene_ontology	0.286634	18682	191	366	4
uploaded_gene_set	GO_0031234	GO:0031234	extrinsic component of cytoplasmic side of plasma membrane	gene_ontology	0.285191	18682	191	71	1
uploaded_gene_set	GO_0005758	GO:0005758	mitochondrial intermembrane space	gene_ontology	0.281072	18682	191	72	1
uploaded_gene_set	GO_0032259	GO:0032259	methylation	gene_ontology	0.281072	18682	191	72	1
uploaded_gene_set	GO_0045454	GO:0045454	cell redox homeostasis	gene_ontology	0.281072	18682	191	72	1
uploaded_gene_set	GO_0051289	GO:0051289	protein homotetramerization	gene_ontology	0.281072	18682	191	72	1
uploaded_gene_set	GO_0060333	GO:0060333	interferon-gamma-mediated signaling pathway	gene_ontology	0.281072	18682	191	72	1
uploaded_gene_set	GO_0006816	GO:0006816	calcium ion transport	gene_ontology	0.277034	18682	191	73	1
uploaded_gene_set	GO_0007286	GO:0007286	spermatid development	gene_ontology	0.277034	18682	191	73	1
uploaded_gene_set	GO_0016042	GO:0016042	lipid catabolic process	gene_ontology	0.277034	18682	191	73	1
uploaded_gene_set	GO_0030216	GO:0030216	keratinocyte differentiation	gene_ontology	0.277034	18682	191	73	1
uploaded_gene_set	GO_0007623	GO:0007623	circadian rhythm	gene_ontology	0.273074	18682	191	74	1
uploaded_gene_set	GO_0032580	GO:0032580	Golgi cisterna membrane	gene_ontology	0.273074	18682	191	74	1
uploaded_gene_set	GO_0008022	GO:0008022	protein C-terminus binding	gene_ontology	0.265696	18682	191	177	2
uploaded_gene_set	GO_0003690	GO:0003690	double-stranded DNA binding	gene_ontology	0.265379	18682	191	76	1
uploaded_gene_set	GO_0006334	GO:0006334	nucleosome assembly	gene_ontology	0.265379	18682	191	76	1
uploaded_gene_set	GO_0022617	GO:0022617	extracellular matrix disassembly	gene_ontology	0.265379	18682	191	76	1
uploaded_gene_set	GO_0030246	GO:0030246	carbohydrate binding	gene_ontology	0.263263	18682	191	178	2
uploaded_gene_set	GO_0019901	GO:0019901	protein kinase binding	gene_ontology	0.262426	18682	191	380	4
uploaded_gene_set	GO_0006919	GO:0006919	activation of cysteine-type endopeptidase activity involved in apoptotic process	gene_ontology	0.261639	18682	191	77	1
uploaded_gene_set	GO_0006813	GO:0006813	potassium ion transport	gene_ontology	0.257969	18682	191	78	1
uploaded_gene_set	GO_0008544	GO:0008544	epidermis development	gene_ontology	0.257969	18682	191	78	1
uploaded_gene_set	GO_0030674	GO:0030674	protein binding, bridging	gene_ontology	0.257969	18682	191	78	1
uploaded_gene_set	GO_0043085	GO:0043085	positive regulation of catalytic activity	gene_ontology	0.257969	18682	191	78	1
uploaded_gene_set	GO_0005543	GO:0005543	phospholipid binding	gene_ontology	0.254367	18682	191	79	1
uploaded_gene_set	GO_0006814	GO:0006814	sodium ion transport	gene_ontology	0.254367	18682	191	79	1
uploaded_gene_set	GO_0008286	GO:0008286	insulin receptor signaling pathway	gene_ontology	0.254367	18682	191	79	1
uploaded_gene_set	GO_0055114	GO:0055114	oxidation-reduction process	gene_ontology	0.253428	18682	191	587	6
uploaded_gene_set	GO_0035023	GO:0035023	regulation of Rho protein signal transduction	gene_ontology	0.250831	18682	191	80	1
uploaded_gene_set	GO_0046718	GO:0046718	viral entry into host cell	gene_ontology	0.250831	18682	191	80	1
uploaded_gene_set	GO_0042981	GO:0042981	regulation of apoptotic process	gene_ontology	0.24917	18682	191	184	2
uploaded_gene_set	GO_0030054	GO:0030054	cell junction	gene_ontology	0.248378	18682	191	490	5
uploaded_gene_set	GO_0001669	GO:0001669	acrosomal vesicle	gene_ontology	0.24736	18682	191	81	1
uploaded_gene_set	GO_0019900	GO:0019900	kinase binding	gene_ontology	0.24736	18682	191	81	1
uploaded_gene_set	GO_0035264	GO:0035264	multicellular organism growth	gene_ontology	0.24736	18682	191	81	1
uploaded_gene_set	GO_0035556	GO:0035556	intracellular signal transduction	gene_ontology	0.244816	18682	191	391	4
uploaded_gene_set	GO_0008543	GO:0008543	fibroblast growth factor receptor signaling pathway	gene_ontology	0.24395	18682	191	82	1
uploaded_gene_set	GO_0014066	GO:0014066	regulation of phosphatidylinositol 3-kinase signaling	gene_ontology	0.24395	18682	191	82	1
uploaded_gene_set	GO_0030307	GO:0030307	positive regulation of cell growth	gene_ontology	0.24395	18682	191	82	1
uploaded_gene_set	GO_0005874	GO:0005874	microtubule	gene_ontology	0.24104	18682	191	291	3
uploaded_gene_set	GO_0001822	GO:0001822	kidney development	gene_ontology	0.240602	18682	191	83	1
uploaded_gene_set	GO_0000790	GO:0000790	nuclear chromatin	gene_ontology	0.240238	18682	191	188	2
uploaded_gene_set	GO_0016787	GO:0016787	hydrolase activity	gene_ontology	0.237313	18682	191	84	1
uploaded_gene_set	GO_0006805	GO:0006805	xenobiotic metabolic process	gene_ontology	0.234083	18682	191	85	1
uploaded_gene_set	GO_0032587	GO:0032587	ruffle membrane	gene_ontology	0.230908	18682	191	86	1
uploaded_gene_set	GO_0014069	GO:0014069	postsynaptic density	gene_ontology	0.229562	18682	191	193	2
uploaded_gene_set	GO_0000777	GO:0000777	condensed chromosome kinetochore	gene_ontology	0.227789	18682	191	87	1
uploaded_gene_set	GO_0003697	GO:0003697	single-stranded DNA binding	gene_ontology	0.227789	18682	191	87	1
uploaded_gene_set	GO_0007517	GO:0007517	muscle organ development	gene_ontology	0.227789	18682	191	87	1
uploaded_gene_set	GO_0007565	GO:0007565	female pregnancy	gene_ontology	0.227789	18682	191	87	1
uploaded_gene_set	GO_0003714	GO:0003714	transcription corepressor activity	gene_ontology	0.22749	18682	191	194	2
uploaded_gene_set	GO_0004725	GO:0004725	protein tyrosine phosphatase activity	gene_ontology	0.224723	18682	191	88	1
uploaded_gene_set	GO_0005681	GO:0005681	spliceosomal complex	gene_ontology	0.22171	18682	191	89	1
uploaded_gene_set	GO_0090630	GO:0090630	activation of GTPase activity	gene_ontology	0.22171	18682	191	89	1
uploaded_gene_set	GO_0016311	GO:0016311	dephosphorylation	gene_ontology	0.218749	18682	191	90	1
uploaded_gene_set	GO_0046872	GO:0046872	metal ion binding	gene_ontology	0.216612	18682	191	2233	22
uploaded_gene_set	GO_1902476	GO:1902476	chloride transmembrane transport	gene_ontology	0.215837	18682	191	91	1
uploaded_gene_set	GO_0006364	GO:0006364	rRNA processing	gene_ontology	0.213539	18682	191	201	2
uploaded_gene_set	GO_0002020	GO:0002020	protease binding	gene_ontology	0.210159	18682	191	93	1
uploaded_gene_set	GO_0006464	GO:0006464	cellular protein modification process	gene_ontology	0.20739	18682	191	94	1
uploaded_gene_set	GO_0043161	GO:0043161	proteasome-mediated ubiquitin-dependent protein catabolic process	gene_ontology	0.205984	18682	191	205	2
uploaded_gene_set	GO_0000278	GO:0000278	mitotic cell cycle	gene_ontology	0.204667	18682	191	95	1
uploaded_gene_set	GO_0030133	GO:0030133	transport vesicle	gene_ontology	0.204667	18682	191	95	1
uploaded_gene_set	GO_0071013	GO:0071013	catalytic step 2 spliceosome	gene_ontology	0.201989	18682	191	96	1
uploaded_gene_set	GO_0007268	GO:0007268	chemical synaptic transmission	gene_ontology	0.200506	18682	191	208	2
uploaded_gene_set	GO_0016310	GO:0016310	phosphorylation	gene_ontology	0.199354	18682	191	97	1
uploaded_gene_set	GO_0035335	GO:0035335	peptidyl-tyrosine dephosphorylation	gene_ontology	0.196762	18682	191	98	1
uploaded_gene_set	GO_0001764	GO:0001764	neuron migration	gene_ontology	0.194211	18682	191	99	1
uploaded_gene_set	GO_0042393	GO:0042393	histone binding	gene_ontology	0.194211	18682	191	99	1
uploaded_gene_set	GO_0000082	GO:0000082	G1/S transition of mitotic cell cycle	gene_ontology	0.191701	18682	191	100	1
uploaded_gene_set	GO_0046854	GO:0046854	phosphatidylinositol phosphorylation	gene_ontology	0.191701	18682	191	100	1
uploaded_gene_set	GO_0016363	GO:0016363	nuclear matrix	gene_ontology	0.189231	18682	191	101	1
uploaded_gene_set	GO_0031410	GO:0031410	cytoplasmic vesicle	gene_ontology	0.188321	18682	191	215	2
uploaded_gene_set	GO_0005813	GO:0005813	centrosome	gene_ontology	0.185128	18682	191	435	4
uploaded_gene_set	GO_0051091	GO:0051091	positive regulation of sequence-specific DNA binding transcription factor activity	gene_ontology	0.184407	18682	191	103	1
uploaded_gene_set	GO_0004842	GO:0004842	ubiquitin-protein transferase activity	gene_ontology	0.179831	18682	191	331	3
uploaded_gene_set	GO_0036064	GO:0036064	ciliary basal body	gene_ontology	0.179733	18682	191	105	1
uploaded_gene_set	GO_0005764	GO:0005764	lysosome	gene_ontology	0.178504	18682	191	221	2
uploaded_gene_set	GO_0055037	GO:0055037	recycling endosome	gene_ontology	0.17745	18682	191	106	1
uploaded_gene_set	GO_0044325	GO:0044325	ion channel binding	gene_ontology	0.175202	18682	191	107	1
uploaded_gene_set	GO_0005769	GO:0005769	early endosome	gene_ontology	0.17226	18682	191	225	2
uploaded_gene_set	GO_0006914	GO:0006914	autophagy	gene_ontology	0.168662	18682	191	110	1
uploaded_gene_set	GO_0005575	GO:0005575	cellular_component	gene_ontology	0.167105	18682	191	451	4
uploaded_gene_set	GO_0012505	GO:0012505	endomembrane system	gene_ontology	0.164465	18682	191	112	1
uploaded_gene_set	GO_0030426	GO:0030426	growth cone	gene_ontology	0.162413	18682	191	113	1
uploaded_gene_set	GO_0004222	GO:0004222	metalloendopeptidase activity	gene_ontology	0.158401	18682	191	115	1
uploaded_gene_set	GO_0005088	GO:0005088	Ras guanyl-nucleotide exchange factor activity	gene_ontology	0.158401	18682	191	115	1
uploaded_gene_set	GO_0005085	GO:0005085	guanyl-nucleotide exchange factor activity	gene_ontology	0.156439	18682	191	116	1
uploaded_gene_set	GO_0034774	GO:0034774	secretory granule lumen	gene_ontology	0.154506	18682	191	117	1
uploaded_gene_set	GO_0000398	GO:0000398	mRNA splicing, via spliceosome	gene_ontology	0.153506	18682	191	238	2
uploaded_gene_set	GO_0030036	GO:0030036	actin cytoskeleton organization	gene_ontology	0.152601	18682	191	118	1
uploaded_gene_set	GO_0090263	GO:0090263	positive regulation of canonical Wnt signaling pathway	gene_ontology	0.150724	18682	191	119	1
uploaded_gene_set	GO_0030154	GO:0030154	cell differentiation	gene_ontology	0.149789	18682	191	468	4
uploaded_gene_set	GO_0038095	GO:0038095	Fc-epsilon receptor signaling pathway	gene_ontology	0.147051	18682	191	121	1
uploaded_gene_set	GO_0071805	GO:0071805	potassium ion transmembrane transport	gene_ontology	0.143482	18682	191	123	1
uploaded_gene_set	GO_1904813	GO:1904813	ficolin-1-rich granule lumen	gene_ontology	0.141736	18682	191	124	1
uploaded_gene_set	GO_0006470	GO:0006470	protein dephosphorylation	gene_ontology	0.140014	18682	191	125	1
uploaded_gene_set	GO_0033209	GO:0033209	tumor necrosis factor-mediated signaling pathway	gene_ontology	0.140014	18682	191	125	1
uploaded_gene_set	GO_0019221	GO:0019221	cytokine-mediated signaling pathway	gene_ontology	0.136644	18682	191	127	1
uploaded_gene_set	GO_0004930	GO:0004930	G-protein coupled receptor activity	gene_ontology	0.135674	18682	191	595	5
uploaded_gene_set	GO_0007204	GO:0007204	positive regulation of cytosolic calcium ion concentration	gene_ontology	0.134994	18682	191	128	1
uploaded_gene_set	GO_0006898	GO:0006898	receptor-mediated endocytosis	gene_ontology	0.131763	18682	191	130	1
uploaded_gene_set	GO_0050776	GO:0050776	regulation of immune response	gene_ontology	0.131763	18682	191	130	1
uploaded_gene_set	GO_0000086	GO:0000086	G2/M transition of mitotic cell cycle	gene_ontology	0.128621	18682	191	132	1
uploaded_gene_set	GO_0051092	GO:0051092	positive regulation of NF-kappaB transcription factor activity	gene_ontology	0.125565	18682	191	134	1
uploaded_gene_set	GO_0002250	GO:0002250	adaptive immune response	gene_ontology	0.119699	18682	191	138	1
uploaded_gene_set	GO_0006260	GO:0006260	DNA replication	gene_ontology	0.116883	18682	191	140	1
uploaded_gene_set	GO_0017137	GO:0017137	Rab GTPase binding	gene_ontology	0.116883	18682	191	140	1
uploaded_gene_set	GO_0007608	GO:0007608	sensory perception of smell	gene_ontology	0.111475	18682	191	144	1
uploaded_gene_set	GO_0016887	GO:0016887	ATPase activity	gene_ontology	0.107604	18682	191	147	1
uploaded_gene_set	GO_0050852	GO:0050852	T cell receptor signaling pathway	gene_ontology	0.106348	18682	191	148	1
uploaded_gene_set	GO_0005741	GO:0005741	mitochondrial outer membrane	gene_ontology	0.105108	18682	191	149	1
uploaded_gene_set	GO_0005789	GO:0005789	endoplasmic reticulum membrane	gene_ontology	0.101638	18682	191	870	7
uploaded_gene_set	GO_0043123	GO:0043123	positive regulation of I-kappaB kinase/NF-kappaB signaling	gene_ontology	0.0946464	18682	191	158	1
uploaded_gene_set	GO_0008380	GO:0008380	RNA splicing	gene_ontology	0.0893377	18682	191	163	1
uploaded_gene_set	GO_0016567	GO:0016567	protein ubiquitination	gene_ontology	0.0892475	18682	191	426	3
uploaded_gene_set	GO_0046777	GO:0046777	protein autophosphorylation	gene_ontology	0.0863106	18682	191	166	1
uploaded_gene_set	GO_0005929	GO:0005929	cilium	gene_ontology	0.0853267	18682	191	167	1
uploaded_gene_set	GO_0016055	GO:0016055	Wnt signaling pathway	gene_ontology	0.0744297	18682	191	179	1
uploaded_gene_set	GO_0003674	GO:0003674	molecular_function	gene_ontology	0.0724145	18682	191	699	5
uploaded_gene_set	GO_0043231	GO:0043231	intracellular membrane-bounded organelle	gene_ontology	0.0660046	18682	191	592	4
uploaded_gene_set	GO_0004252	GO:0004252	serine-type endopeptidase activity	gene_ontology	0.0650245	18682	191	191	1
uploaded_gene_set	GO_0051260	GO:0051260	protein homooligomerization	gene_ontology	0.0643005	18682	191	192	1
uploaded_gene_set	GO_0004672	GO:0004672	protein kinase activity	gene_ontology	0.0628784	18682	191	194	1
uploaded_gene_set	GO_0008150	GO:0008150	biological_process	gene_ontology	0.0625132	18682	191	600	4
uploaded_gene_set	GO_0004674	GO:0004674	protein serine/threonine kinase activity	gene_ontology	0.0595992	18682	191	346	2
uploaded_gene_set	GO_0006281	GO:0006281	DNA repair	gene_ontology	0.0588099	18682	191	200	1
[truncated: 21,238 more rows]

## Sheet: Cluster 10
user_gene_set	property_gene_set_id	property_gene_set_alias	property_gene_set_description	collection	negative_log10_pvalue	universe_count	user_count	property_count	overlap_count
uploaded_gene_set	GO_0070062	GO:0070062	extracellular exosome	gene_ontology	15.6379	18682	194	2694	74
uploaded_gene_set	GO_0005788	GO:0005788	endoplasmic reticulum lumen	gene_ontology	12.4702	18682	194	289	22
uploaded_gene_set	GO_0005615	GO:0005615	extracellular space	gene_ontology	10.8641	18682	194	1324	43
uploaded_gene_set	GO_0002474	GO:0002474	antigen processing and presentation of peptide antigen via MHC class I	gene_ontology	9.6588	18682	194	27	8
uploaded_gene_set	GO_0005783	GO:0005783	endoplasmic reticulum	gene_ontology	9.53237	18682	194	858	32
uploaded_gene_set	GO_0031012	GO:0031012	extracellular matrix	gene_ontology	8.73776	18682	194	259	17
uploaded_gene_set	GO_0034975	GO:0034975	protein folding in endoplasmic reticulum	gene_ontology	8.48782	18682	194	14	6
uploaded_gene_set	GO_0005925	GO:0005925	focal adhesion	gene_ontology	8.2915	18682	194	392	20
uploaded_gene_set	GO_0009986	GO:0009986	cell surface	gene_ontology	7.88574	18682	194	501	22
uploaded_gene_set	GO_0002480	GO:0002480	antigen processing and presentation of exogenous peptide antigen via MHC class I, TAP-independent	gene_ontology	7.85477	18682	194	9	5
uploaded_gene_set	GO_0042612	GO:0042612	MHC class I protein complex	gene_ontology	7.85477	18682	194	9	5
uploaded_gene_set	GO_0043066	GO:0043066	negative regulation of apoptotic process	gene_ontology	7.85288	18682	194	459	21
uploaded_gene_set	GO_0034663	GO:0034663	endoplasmic reticulum chaperone complex	gene_ontology	7.55742	18682	194	10	5
uploaded_gene_set	GO_0042470	GO:0042470	melanosome	gene_ontology	7.05056	18682	194	100	10
uploaded_gene_set	GO_0044267	GO:0044267	cellular protein metabolic process	gene_ontology	6.98505	18682	194	191	13
uploaded_gene_set	GO_0005515	GO:0005515	protein binding	gene_ontology	6.29799	18682	194	8840	126
uploaded_gene_set	GO_0071556	GO:0071556	integral component of lumenal side of endoplasmic reticulum membrane	gene_ontology	6.25184	18682	194	30	6
uploaded_gene_set	GO_0002576	GO:0002576	platelet degranulation	gene_ontology	6.23525	18682	194	122	10
uploaded_gene_set	GO_0061077	GO:0061077	chaperone-mediated protein folding	gene_ontology	6.09692	18682	194	50	7
uploaded_gene_set	GO_0001666	GO:0001666	response to hypoxia	gene_ontology	6.03568	18682	194	160	11
uploaded_gene_set	GO_0051082	GO:0051082	unfolded protein binding	gene_ontology	5.72542	18682	194	108	9
uploaded_gene_set	GO_0051216	GO:0051216	cartilage development	gene_ontology	5.59771	18682	194	59	7
uploaded_gene_set	GO_0005518	GO:0005518	collagen binding	gene_ontology	5.4985	18682	194	61	7
uploaded_gene_set	GO_0042493	GO:0042493	response to drug	gene_ontology	5.46183	18682	194	302	14
uploaded_gene_set	GO_0016020	GO:0016020	membrane	gene_ontology	5.3902	18682	194	1895	41
uploaded_gene_set	GO_0051384	GO:0051384	response to glucocorticoid	gene_ontology	5.35642	18682	194	64	7
uploaded_gene_set	GO_0005576	GO:0005576	extracellular region	gene_ontology	5.34254	18682	194	1698	38
uploaded_gene_set	GO_0032433	GO:0032433	filopodium tip	gene_ontology	5.28162	18682	194	12	4
uploaded_gene_set	GO_0005794	GO:0005794	Golgi apparatus	gene_ontology	5.20843	18682	194	834	24
uploaded_gene_set	GO_0061621	GO:0061621	canonical glycolysis	gene_ontology	5.11414	18682	194	27	5
uploaded_gene_set	GO_0030670	GO:0030670	phagocytic vesicle membrane	gene_ontology	5.09372	18682	194	70	7
uploaded_gene_set	GO_0030182	GO:0030182	neuron differentiation	gene_ontology	5.01631	18682	194	100	8
uploaded_gene_set	GO_0071456	GO:0071456	cellular response to hypoxia	gene_ontology	5.01631	18682	194	100	8
uploaded_gene_set	GO_0018401	GO:0018401	peptidyl-proline hydroxylation to 4-hydroxy-L-proline	gene_ontology	4.96423	18682	194	5	3
uploaded_gene_set	GO_0030901	GO:0030901	midbrain development	gene_ontology	4.87833	18682	194	30	5
uploaded_gene_set	GO_0002479	GO:0002479	antigen processing and presentation of exogenous peptide antigen via MHC class I, TAP-dependent	gene_ontology	4.85555	18682	194	76	7
uploaded_gene_set	GO_0034504	GO:0034504	protein localization to nucleus	gene_ontology	4.8056	18682	194	31	5
uploaded_gene_set	GO_0012507	GO:0012507	ER to Golgi transport vesicle membrane	gene_ontology	4.70326	18682	194	54	6
uploaded_gene_set	GO_0050821	GO:0050821	protein stabilization	gene_ontology	4.63091	18682	194	147	9
uploaded_gene_set	GO_0055038	GO:0055038	recycling endosome membrane	gene_ontology	4.48025	18682	194	59	6
uploaded_gene_set	GO_0048708	GO:0048708	astrocyte differentiation	gene_ontology	4.42684	18682	194	7	3
uploaded_gene_set	GO_0060710	GO:0060710	chorio-allantoic fusion	gene_ontology	4.42684	18682	194	7	3
uploaded_gene_set	GO_0030198	GO:0030198	extracellular matrix organization	gene_ontology	4.41967	18682	194	195	10
uploaded_gene_set	GO_0001948	GO:0001948	glycoprotein binding	gene_ontology	4.39699	18682	194	61	6
uploaded_gene_set	GO_0031901	GO:0031901	early endosome membrane	gene_ontology	4.38678	18682	194	122	8
uploaded_gene_set	GO_0032355	GO:0032355	response to estradiol	gene_ontology	4.37493	18682	194	90	7
uploaded_gene_set	GO_0030177	GO:0030177	positive regulation of Wnt signaling pathway	gene_ontology	4.36076	18682	194	38	5
uploaded_gene_set	GO_0009611	GO:0009611	response to wounding	gene_ontology	4.35652	18682	194	62	6
uploaded_gene_set	GO_0042802	GO:0042802	identical protein binding	gene_ontology	4.2885	18682	194	768	21
uploaded_gene_set	GO_0005793	GO:0005793	endoplasmic reticulum-Golgi intermediate compartment	gene_ontology	4.27777	18682	194	64	6
uploaded_gene_set	GO_0035019	GO:0035019	somatic stem cell population maintenance	gene_ontology	4.27777	18682	194	64	6
uploaded_gene_set	GO_0060348	GO:0060348	bone development	gene_ontology	4.25049	18682	194	40	5
uploaded_gene_set	GO_0071364	GO:0071364	cellular response to epidermal growth factor stimulus	gene_ontology	4.25049	18682	194	40	5
uploaded_gene_set	GO_0007568	GO:0007568	aging	gene_ontology	4.23683	18682	194	165	9
uploaded_gene_set	GO_0004602	GO:0004602	glutathione peroxidase activity	gene_ontology	4.23098	18682	194	21	4
uploaded_gene_set	GO_0009629	GO:0009629	response to gravity	gene_ontology	4.22605	18682	194	8	3
uploaded_gene_set	GO_0015037	GO:0015037	peptide disulfide oxidoreductase activity	gene_ontology	4.22605	18682	194	8	3
uploaded_gene_set	GO_0006986	GO:0006986	response to unfolded protein	gene_ontology	4.09622	18682	194	43	5
uploaded_gene_set	GO_0050840	GO:0050840	extracellular matrix binding	gene_ontology	4.06791	18682	194	23	4
uploaded_gene_set	GO_0036500	GO:0036500	ATF6-mediated unfolded protein response	gene_ontology	4.0533	18682	194	9	3
uploaded_gene_set	GO_0005509	GO:0005509	calcium ion binding	gene_ontology	4.04635	18682	194	680	19
uploaded_gene_set	GO_0060333	GO:0060333	interferon-gamma-mediated signaling pathway	gene_ontology	3.98873	18682	194	72	6
uploaded_gene_set	GO_0014846	GO:0014846	esophagus smooth muscle contraction	gene_ontology	3.96946	18682	194	2	2
uploaded_gene_set	GO_0016222	GO:0016222	procollagen-proline 4-dioxygenase complex	gene_ontology	3.96946	18682	194	2	2
uploaded_gene_set	GO_0043183	GO:0043183	vascular endothelial growth factor receptor 1 binding	gene_ontology	3.96946	18682	194	2	2
uploaded_gene_set	GO_0005790	GO:0005790	smooth endoplasmic reticulum	gene_ontology	3.92007	18682	194	25	4
uploaded_gene_set	GO_0042605	GO:0042605	peptide antigen binding	gene_ontology	3.92007	18682	194	25	4
uploaded_gene_set	GO_0040037	GO:0040037	negative regulation of fibroblast growth factor receptor signaling pathway	gene_ontology	3.90173	18682	194	10	3
uploaded_gene_set	GO_0007420	GO:0007420	brain development	gene_ontology	3.89187	18682	194	183	9
uploaded_gene_set	GO_0070371	GO:0070371	ERK1 and ERK2 cascade	gene_ontology	3.85104	18682	194	26	4
uploaded_gene_set	GO_0043312	GO:0043312	neutrophil degranulation	gene_ontology	3.82363	18682	194	479	15
uploaded_gene_set	GO_0045296	GO:0045296	cadherin binding	gene_ontology	3.77743	18682	194	279	11
uploaded_gene_set	GO_0022409	GO:0022409	positive regulation of cell-cell adhesion	gene_ontology	3.76676	18682	194	11	3
uploaded_gene_set	GO_0044319	GO:0044319	wound healing, spreading of cells	gene_ontology	3.76676	18682	194	11	3
uploaded_gene_set	GO_0008201	GO:0008201	heparin binding	gene_ontology	3.6977	18682	194	153	8
uploaded_gene_set	GO_0031430	GO:0031430	M band	gene_ontology	3.66057	18682	194	29	4
uploaded_gene_set	GO_0001822	GO:0001822	kidney development	gene_ontology	3.64663	18682	194	83	6
uploaded_gene_set	GO_0061158	GO:0061158	3'-UTR-mediated mRNA destabilization	gene_ontology	3.64515	18682	194	12	3
uploaded_gene_set	GO_0042803	GO:0042803	protein homodimerization activity	gene_ontology	3.61278	18682	194	735	19
uploaded_gene_set	GO_0086064	GO:0086064	cell communication by electrical coupling involved in cardiac conduction	gene_ontology	3.53454	18682	194	13	3
uploaded_gene_set	GO_2000737	GO:2000737	negative regulation of stem cell differentiation	gene_ontology	3.53454	18682	194	13	3
uploaded_gene_set	GO_0051087	GO:0051087	chaperone binding	gene_ontology	3.50814	18682	194	88	6
uploaded_gene_set	GO_0008449	GO:0008449	N-acetylglucosamine-6-sulfatase activity	gene_ontology	3.49533	18682	194	3	2
uploaded_gene_set	GO_0030201	GO:0030201	heparan sulfate proteoglycan metabolic process	gene_ontology	3.49533	18682	194	3	2
uploaded_gene_set	GO_0070487	GO:0070487	monocyte aggregation	gene_ontology	3.49533	18682	194	3	2
uploaded_gene_set	GO_0006457	GO:0006457	protein folding	gene_ontology	3.49296	18682	194	164	8
uploaded_gene_set	GO_0008284	GO:0008284	positive regulation of cell proliferation	gene_ontology	3.4868	18682	194	459	14
uploaded_gene_set	GO_0005737	GO:0005737	cytoplasm	gene_ontology	3.47278	18682	194	3897	61
uploaded_gene_set	GO_0021987	GO:0021987	cerebral cortex development	gene_ontology	3.40428	18682	194	60	5
uploaded_gene_set	GO_0007399	GO:0007399	nervous system development	gene_ontology	3.37409	18682	194	311	11
uploaded_gene_set	GO_0071682	GO:0071682	endocytic vesicle lumen	gene_ontology	3.33954	18682	194	15	3
uploaded_gene_set	GO_0005886	GO:0005886	plasma membrane	gene_ontology	3.29994	18682	194	4122	63
uploaded_gene_set	GO_0005109	GO:0005109	frizzled binding	gene_ontology	3.29073	18682	194	36	4
uploaded_gene_set	GO_0000122	GO:0000122	negative regulation of transcription from RNA polymerase II promoter	gene_ontology	3.29047	18682	194	718	18
uploaded_gene_set	GO_2000179	GO:2000179	positive regulation of neural precursor cell proliferation	gene_ontology	3.25269	18682	194	16	3
uploaded_gene_set	GO_0060337	GO:0060337	type I interferon signaling pathway	gene_ontology	3.24279	18682	194	65	5
uploaded_gene_set	GO_0031982	GO:0031982	vesicle	gene_ontology	3.22011	18682	194	138	7
uploaded_gene_set	GO_0030855	GO:0030855	epithelial cell differentiation	gene_ontology	3.2122	18682	194	66	5
uploaded_gene_set	GO_0004656	GO:0004656	procollagen-proline 4-dioxygenase activity	gene_ontology	3.19728	18682	194	4	2
uploaded_gene_set	GO_0021871	GO:0021871	forebrain regionalization	gene_ontology	3.19728	18682	194	4	2
uploaded_gene_set	GO_0031852	GO:0031852	mu-type opioid receptor binding	gene_ontology	3.19728	18682	194	4	2
uploaded_gene_set	GO_0033591	GO:0033591	response to L-ascorbic acid	gene_ontology	3.19728	18682	194	4	2
uploaded_gene_set	GO_0048205	GO:0048205	COPI coating of Golgi vesicle	gene_ontology	3.19728	18682	194	4	2
uploaded_gene_set	GO_0051208	GO:0051208	sequestering of calcium ion	gene_ontology	3.19728	18682	194	4	2
uploaded_gene_set	GO_0060535	GO:0060535	trachea cartilage morphogenesis	gene_ontology	3.19728	18682	194	4	2
uploaded_gene_set	GO_0060686	GO:0060686	negative regulation of prostatic bud formation	gene_ontology	3.19728	18682	194	4	2
uploaded_gene_set	GO_1901991	GO:1901991	negative regulation of mitotic cell cycle phase transition	gene_ontology	3.19728	18682	194	4	2
uploaded_gene_set	GO_1903298	GO:1903298	negative regulation of hypoxia-induced intrinsic apoptotic signaling pathway	gene_ontology	3.19728	18682	194	4	2
uploaded_gene_set	GO_2000741	GO:2000741	positive regulation of mesenchymal stem cell differentiation	gene_ontology	3.19728	18682	194	4	2
uploaded_gene_set	GO_0031093	GO:0031093	platelet alpha granule lumen	gene_ontology	3.18215	18682	194	67	5
uploaded_gene_set	GO_0031527	GO:0031527	filopodium membrane	gene_ontology	3.17169	18682	194	17	3
uploaded_gene_set	GO_0043434	GO:0043434	response to peptide hormone	gene_ontology	3.11403	18682	194	40	4
uploaded_gene_set	GO_0030424	GO:0030424	axon	gene_ontology	3.0948	18682	194	235	9
uploaded_gene_set	GO_0043209	GO:0043209	myelin sheath	gene_ontology	3.05775	18682	194	147	7
uploaded_gene_set	GO_0045454	GO:0045454	cell redox homeostasis	gene_ontology	3.03929	18682	194	72	5
uploaded_gene_set	GO_0071385	GO:0071385	cellular response to glucocorticoid stimulus	gene_ontology	3.02452	18682	194	19	3
uploaded_gene_set	GO_0090190	GO:0090190	positive regulation of branching involved in ureteric bud morphogenesis	gene_ontology	3.02452	18682	194	19	3
uploaded_gene_set	GO_0005787	GO:0005787	signal peptidase complex	gene_ontology	2.97842	18682	194	5	2
uploaded_gene_set	GO_0010940	GO:0010940	positive regulation of necrotic cell death	gene_ontology	2.97842	18682	194	5	2
uploaded_gene_set	GO_0035860	GO:0035860	glial cell-derived neurotrophic factor receptor signaling pathway	gene_ontology	2.97842	18682	194	5	2
uploaded_gene_set	GO_0036091	GO:0036091	positive regulation of transcription from RNA polymerase II promoter in response to oxidative stress	gene_ontology	2.97842	18682	194	5	2
uploaded_gene_set	GO_0038033	GO:0038033	positive regulation of endothelial cell chemotaxis by VEGF-activated vascular endothelial growth factor receptor signaling pathway	gene_ontology	2.97842	18682	194	5	2
uploaded_gene_set	GO_0090074	GO:0090074	negative regulation of protein homodimerization activity	gene_ontology	2.97842	18682	194	5	2
uploaded_gene_set	GO_1901164	GO:1901164	negative regulation of trophoblast cell migration	gene_ontology	2.97842	18682	194	5	2
uploaded_gene_set	GO_1904628	GO:1904628	cellular response to phorbol 13-acetate 12-myristate	gene_ontology	2.97842	18682	194	5	2
uploaded_gene_set	GO_0005604	GO:0005604	basement membrane	gene_ontology	2.95901	18682	194	75	5
uploaded_gene_set	GO_0003756	GO:0003756	protein disulfide isomerase activity	gene_ontology	2.95726	18682	194	20	3
uploaded_gene_set	GO_0022617	GO:0022617	extracellular matrix disassembly	gene_ontology	2.93307	18682	194	76	5
uploaded_gene_set	GO_0043197	GO:0043197	dendritic spine	gene_ontology	2.9323	18682	194	113	6
uploaded_gene_set	GO_0006094	GO:0006094	gluconeogenesis	gene_ontology	2.91929	18682	194	45	4
uploaded_gene_set	GO_0043536	GO:0043536	positive regulation of blood vessel endothelial cell migration	gene_ontology	2.89363	18682	194	21	3
uploaded_gene_set	GO_2000378	GO:2000378	negative regulation of reactive oxygen species metabolic process	gene_ontology	2.83327	18682	194	22	3
uploaded_gene_set	GO_0001078	GO:0001078	transcriptional repressor activity, RNA polymerase II core promoter proximal region sequence-specific binding	gene_ontology	2.81669	18682	194	119	6
uploaded_gene_set	GO_0030018	GO:0030018	Z disc	gene_ontology	2.81669	18682	194	119	6
uploaded_gene_set	GO_0090263	GO:0090263	positive regulation of canonical Wnt signaling pathway	gene_ontology	2.81669	18682	194	119	6
uploaded_gene_set	GO_0005587	GO:0005587	collagen type IV trimer	gene_ontology	2.8053	18682	194	6	2
uploaded_gene_set	GO_0021984	GO:0021984	adenohypophysis development	gene_ontology	2.8053	18682	194	6	2
uploaded_gene_set	GO_0033210	GO:0033210	leptin-mediated signaling pathway	gene_ontology	2.8053	18682	194	6	2
uploaded_gene_set	GO_0060754	GO:0060754	positive regulation of mast cell chemotaxis	gene_ontology	2.8053	18682	194	6	2
uploaded_gene_set	GO_0061180	GO:0061180	mammary gland epithelium development	gene_ontology	2.8053	18682	194	6	2
uploaded_gene_set	GO_2000121	GO:2000121	regulation of removal of superoxide radicals	gene_ontology	2.8053	18682	194	6	2
uploaded_gene_set	GO_2001046	GO:2001046	positive regulation of integrin-mediated signaling pathway	gene_ontology	2.8053	18682	194	6	2
uploaded_gene_set	GO_0032496	GO:0032496	response to lipopolysaccharide	gene_ontology	2.79753	18682	194	163	7
uploaded_gene_set	GO_0043025	GO:0043025	neuronal cell body	gene_ontology	2.78217	18682	194	313	10
uploaded_gene_set	GO_0034097	GO:0034097	response to cytokine	gene_ontology	2.78039	18682	194	49	4
uploaded_gene_set	GO_0010977	GO:0010977	negative regulation of neuron projection development	gene_ontology	2.74767	18682	194	50	4
uploaded_gene_set	GO_0010628	GO:0010628	positive regulation of gene expression	gene_ontology	2.67739	18682	194	270	9
uploaded_gene_set	GO_0002053	GO:0002053	positive regulation of mesenchymal cell proliferation	gene_ontology	2.669	18682	194	25	3
uploaded_gene_set	GO_0048709	GO:0048709	oligodendrocyte differentiation	gene_ontology	2.669	18682	194	25	3
uploaded_gene_set	GO_0033018	GO:0033018	sarcoplasmic reticulum lumen	gene_ontology	2.66215	18682	194	7	2
uploaded_gene_set	GO_0036376	GO:0036376	sodium ion export from cell	gene_ontology	2.66215	18682	194	7	2
uploaded_gene_set	GO_0043184	GO:0043184	vascular endothelial growth factor receptor 2 binding	gene_ontology	2.66215	18682	194	7	2
uploaded_gene_set	GO_0045577	GO:0045577	regulation of B cell differentiation	gene_ontology	2.66215	18682	194	7	2
uploaded_gene_set	GO_0070324	GO:0070324	thyroid hormone binding	gene_ontology	2.66215	18682	194	7	2
uploaded_gene_set	GO_0090050	GO:0090050	positive regulation of cell migration involved in sprouting angiogenesis	gene_ontology	2.66215	18682	194	7	2
uploaded_gene_set	GO_2001171	GO:2001171	positive regulation of ATP biosynthetic process	gene_ontology	2.66215	18682	194	7	2
uploaded_gene_set	GO_0034599	GO:0034599	cellular response to oxidative stress	gene_ontology	2.62854	18682	194	89	5
uploaded_gene_set	GO_0045665	GO:0045665	negative regulation of neuron differentiation	gene_ontology	2.62392	18682	194	54	4
uploaded_gene_set	GO_0071560	GO:0071560	cellular response to transforming growth factor beta stimulus	gene_ontology	2.62392	18682	194	54	4
uploaded_gene_set	GO_0050776	GO:0050776	regulation of immune response	gene_ontology	2.62217	18682	194	130	6
uploaded_gene_set	GO_0001656	GO:0001656	metanephros development	gene_ontology	2.61906	18682	194	26	3
uploaded_gene_set	GO_0033077	GO:0033077	T cell differentiation in thymus	gene_ontology	2.61906	18682	194	26	3
uploaded_gene_set	GO_0001570	GO:0001570	vasculogenesis	gene_ontology	2.59462	18682	194	55	4
uploaded_gene_set	GO_1904724	GO:1904724	tertiary granule lumen	gene_ontology	2.59462	18682	194	55	4
uploaded_gene_set	GO_0001934	GO:0001934	positive regulation of protein phosphorylation	gene_ontology	2.58899	18682	194	132	6
uploaded_gene_set	GO_0044183	GO:0044183	protein binding involved in protein folding	gene_ontology	2.57121	18682	194	27	3
uploaded_gene_set	GO_0016055	GO:0016055	Wnt signaling pathway	gene_ontology	2.56774	18682	194	179	7
uploaded_gene_set	GO_0016337	GO:0016337	single organismal cell-cell adhesion	gene_ontology	2.56573	18682	194	92	5
uploaded_gene_set	GO_0000288	GO:0000288	nuclear-transcribed mRNA catabolic process, deadenylation-dependent decay	gene_ontology	2.54019	18682	194	8	2
uploaded_gene_set	GO_0003094	GO:0003094	glomerular filtration	gene_ontology	2.54019	18682	194	8	2
uploaded_gene_set	GO_0030007	GO:0030007	cellular potassium ion homeostasis	gene_ontology	2.54019	18682	194	8	2
uploaded_gene_set	GO_0048762	GO:0048762	mesenchymal cell differentiation	gene_ontology	2.54019	18682	194	8	2
uploaded_gene_set	GO_0070307	GO:0070307	lens fiber cell development	gene_ontology	2.54019	18682	194	8	2
uploaded_gene_set	GO_0071679	GO:0071679	commissural neuron axon guidance	gene_ontology	2.54019	18682	194	8	2
uploaded_gene_set	GO_0045669	GO:0045669	positive regulation of osteoblast differentiation	gene_ontology	2.53782	18682	194	57	4
uploaded_gene_set	GO_0001937	GO:0001937	negative regulation of endothelial cell proliferation	gene_ontology	2.5253	18682	194	28	3
uploaded_gene_set	GO_0050679	GO:0050679	positive regulation of epithelial cell proliferation	gene_ontology	2.51027	18682	194	58	4
uploaded_gene_set	GO_0005829	GO:0005829	cytosol	gene_ontology	2.49039	18682	194	4775	67
uploaded_gene_set	GO_0044344	GO:0044344	cellular response to fibroblast growth factor stimulus	gene_ontology	2.48118	18682	194	29	3
uploaded_gene_set	GO_0003723	GO:0003723	RNA binding	gene_ontology	2.46003	18682	194	1350	25
uploaded_gene_set	GO_0017147	GO:0017147	Wnt-protein binding	gene_ontology	2.43872	18682	194	30	3
uploaded_gene_set	GO_0007614	GO:0007614	short-term memory	gene_ontology	2.43401	18682	194	9	2
uploaded_gene_set	GO_0030881	GO:0030881	beta-2-microglobulin binding	gene_ontology	2.43401	18682	194	9	2
uploaded_gene_set	GO_0030903	GO:0030903	notochord development	gene_ontology	2.43401	18682	194	9	2
uploaded_gene_set	GO_0032836	GO:0032836	glomerular basement membrane development	gene_ontology	2.43401	18682	194	9	2
uploaded_gene_set	GO_0038063	GO:0038063	collagen-activated tyrosine kinase receptor signaling pathway	gene_ontology	2.43401	18682	194	9	2
uploaded_gene_set	GO_0044754	GO:0044754	autolysosome	gene_ontology	2.43401	18682	194	9	2
uploaded_gene_set	GO_0072089	GO:0072089	stem cell proliferation	gene_ontology	2.43401	18682	194	9	2
uploaded_gene_set	GO_0086009	GO:0086009	membrane repolarization	gene_ontology	2.43401	18682	194	9	2
uploaded_gene_set	GO_0043687	GO:0043687	post-translational protein modification	gene_ontology	2.39796	18682	194	354	10
uploaded_gene_set	GO_0014069	GO:0014069	postsynaptic density	gene_ontology	2.38741	18682	194	193	7
uploaded_gene_set	GO_0007498	GO:0007498	mesoderm development	gene_ontology	2.35836	18682	194	32	3
uploaded_gene_set	GO_1900026	GO:1900026	positive regulation of substrate adhesion-dependent cell spreading	gene_ontology	2.35836	18682	194	32	3
uploaded_gene_set	GO_1990090	GO:1990090	cellular response to nerve growth factor stimulus	gene_ontology	2.35836	18682	194	32	3
uploaded_gene_set	GO_0045892	GO:0045892	negative regulation of transcription, DNA-templated	gene_ontology	2.34788	18682	194	480	12
uploaded_gene_set	GO_0001759	GO:0001759	organ induction	gene_ontology	2.34007	18682	194	10	2
uploaded_gene_set	GO_0005391	GO:0005391	sodium:potassium-exchanging ATPase activity	gene_ontology	2.34007	18682	194	10	2
uploaded_gene_set	GO_0006826	GO:0006826	iron ion transport	gene_ontology	2.34007	18682	194	10	2
uploaded_gene_set	GO_0032432	GO:0032432	actin filament bundle	gene_ontology	2.34007	18682	194	10	2
uploaded_gene_set	GO_0048715	GO:0048715	negative regulation of oligodendrocyte differentiation	gene_ontology	2.34007	18682	194	10	2
uploaded_gene_set	GO_0060009	GO:0060009	Sertoli cell development	gene_ontology	2.34007	18682	194	10	2
uploaded_gene_set	GO_1903206	GO:1903206	negative regulation of hydrogen peroxide-induced cell death	gene_ontology	2.34007	18682	194	10	2
uploaded_gene_set	GO_0014068	GO:0014068	positive regulation of phosphatidylinositol 3-kinase signaling	gene_ontology	2.33169	18682	194	65	4
uploaded_gene_set	GO_0002931	GO:0002931	response to ischemia	gene_ontology	2.32027	18682	194	33	3
uploaded_gene_set	GO_0030513	GO:0030513	positive regulation of BMP signaling pathway	gene_ontology	2.32027	18682	194	33	3
uploaded_gene_set	GO_0043491	GO:0043491	protein kinase B signaling	gene_ontology	2.32027	18682	194	33	3
uploaded_gene_set	GO_0043154	GO:0043154	negative regulation of cysteine-type endopeptidase activity involved in apoptotic process	gene_ontology	2.30802	18682	194	66	4
uploaded_gene_set	GO_0015629	GO:0015629	actin cytoskeleton	gene_ontology	2.30356	18682	194	200	7
uploaded_gene_set	GO_0051020	GO:0051020	GTPase binding	gene_ontology	2.28344	18682	194	34	3
uploaded_gene_set	GO_0034976	GO:0034976	response to endoplasmic reticulum stress	gene_ontology	2.26191	18682	194	68	4
uploaded_gene_set	GO_0005890	GO:0005890	sodium:potassium-exchanging ATPase complex	gene_ontology	2.25589	18682	194	11	2
uploaded_gene_set	GO_0008250	GO:0008250	oligosaccharyltransferase complex	gene_ontology	2.25589	18682	194	11	2
uploaded_gene_set	GO_0035413	GO:0035413	positive regulation of catenin import into nucleus	gene_ontology	2.25589	18682	194	11	2
uploaded_gene_set	GO_0035925	GO:0035925	mRNA 3'-UTR AU-rich region binding	gene_ontology	2.25589	18682	194	11	2
uploaded_gene_set	GO_0043295	GO:0043295	glutathione binding	gene_ontology	2.25589	18682	194	11	2
uploaded_gene_set	GO_0045820	GO:0045820	negative regulation of glycolytic process	gene_ontology	2.25589	18682	194	11	2
uploaded_gene_set	GO_0060445	GO:0060445	branching involved in salivary gland morphogenesis	gene_ontology	2.25589	18682	194	11	2
uploaded_gene_set	GO_0043407	GO:0043407	negative regulation of MAP kinase activity	gene_ontology	2.24782	18682	194	35	3
uploaded_gene_set	GO_0051402	GO:0051402	neuron apoptotic process	gene_ontology	2.24782	18682	194	35	3
uploaded_gene_set	GO_0004871	GO:0004871	signal transducer activity	gene_ontology	2.22353	18682	194	207	7
uploaded_gene_set	GO_0001558	GO:0001558	regulation of cell growth	gene_ontology	2.21737	18682	194	70	4
uploaded_gene_set	GO_0005578	GO:0005578	proteinaceous extracellular matrix	gene_ontology	2.20873	18682	194	262	8
uploaded_gene_set	GO_0007010	GO:0007010	cytoskeleton organization	gene_ontology	2.20784	18682	194	158	6
uploaded_gene_set	GO_0043123	GO:0043123	positive regulation of I-kappaB kinase/NF-kappaB signaling	gene_ontology	2.20784	18682	194	158	6
uploaded_gene_set	GO_0048010	GO:0048010	vascular endothelial growth factor receptor signaling pathway	gene_ontology	2.19566	18682	194	71	4
uploaded_gene_set	GO_0045121	GO:0045121	membrane raft	gene_ontology	2.19033	18682	194	210	7
uploaded_gene_set	GO_0007417	GO:0007417	central nervous system development	gene_ontology	2.18581	18682	194	113	5
uploaded_gene_set	GO_0001942	GO:0001942	hair follicle development	gene_ontology	2.17989	18682	194	37	3
uploaded_gene_set	GO_0048469	GO:0048469	cell maturation	gene_ontology	2.17989	18682	194	37	3
uploaded_gene_set	GO_2001237	GO:2001237	negative regulation of extrinsic apoptotic signaling pathway	gene_ontology	2.17989	18682	194	37	3
uploaded_gene_set	GO_0001916	GO:0001916	positive regulation of T cell mediated cytotoxicity	gene_ontology	2.17967	18682	194	12	2
uploaded_gene_set	GO_0004065	GO:0004065	arylsulfatase activity	gene_ontology	2.17967	18682	194	12	2
uploaded_gene_set	GO_0030208	GO:0030208	dermatan sulfate biosynthetic process	gene_ontology	2.17967	18682	194	12	2
uploaded_gene_set	GO_0030898	GO:0030898	actin-dependent ATPase activity	gene_ontology	2.17967	18682	194	12	2
uploaded_gene_set	GO_0031994	GO:0031994	insulin-like growth factor I binding	gene_ontology	2.17967	18682	194	12	2
uploaded_gene_set	GO_0034116	GO:0034116	positive regulation of heterotypic cell-cell adhesion	gene_ontology	2.17967	18682	194	12	2
uploaded_gene_set	GO_0036499	GO:0036499	PERK-mediated unfolded protein response	gene_ontology	2.17967	18682	194	12	2
uploaded_gene_set	GO_0046902	GO:0046902	regulation of mitochondrial membrane permeability	gene_ontology	2.17967	18682	194	12	2
uploaded_gene_set	GO_0051764	GO:0051764	actin crosslink formation	gene_ontology	2.17967	18682	194	12	2
uploaded_gene_set	GO_0060425	GO:0060425	lung morphogenesis	gene_ontology	2.17967	18682	194	12	2
uploaded_gene_set	GO_0097493	GO:0097493	structural molecule activity conferring elasticity	gene_ontology	2.17967	18682	194	12	2
uploaded_gene_set	GO_0098869	GO:0098869	cellular oxidant detoxification	gene_ontology	2.17431	18682	194	72	4
uploaded_gene_set	GO_0046982	GO:0046982	protein heterodimerization activity	gene_ontology	2.15054	18682	194	446	11
uploaded_gene_set	GO_0001657	GO:0001657	ureteric bud development	gene_ontology	2.14746	18682	194	38	3
uploaded_gene_set	GO_0009409	GO:0009409	response to cold	gene_ontology	2.14746	18682	194	38	3
uploaded_gene_set	GO_0045944	GO:0045944	positive regulation of transcription from RNA polymerase II promoter	gene_ontology	2.13716	18682	194	989	19
uploaded_gene_set	GO_0001503	GO:0001503	ossification	gene_ontology	2.13264	18682	194	74	4
uploaded_gene_set	GO_0007623	GO:0007623	circadian rhythm	gene_ontology	2.13264	18682	194	74	4
uploaded_gene_set	GO_0005739	GO:0005739	mitochondrion	gene_ontology	2.12468	18682	194	1285	23
uploaded_gene_set	GO_0005913	GO:0005913	cell-cell adherens junction	gene_ontology	2.11231	18682	194	75	4
uploaded_gene_set	GO_0043410	GO:0043410	positive regulation of MAPK cascade	gene_ontology	2.11231	18682	194	75	4
uploaded_gene_set	GO_0071260	GO:0071260	cellular response to mechanical stimulus	gene_ontology	2.11231	18682	194	75	4
uploaded_gene_set	GO_0006883	GO:0006883	cellular sodium ion homeostasis	gene_ontology	2.11008	18682	194	13	2
uploaded_gene_set	GO_0010248	GO:0010248	establishment or maintenance of transmembrane electrochemical gradient	gene_ontology	2.11008	18682	194	13	2
uploaded_gene_set	GO_0015935	GO:0015935	small ribosomal subunit	gene_ontology	2.11008	18682	194	13	2
uploaded_gene_set	GO_0044548	GO:0044548	S100 protein binding	gene_ontology	2.11008	18682	194	13	2
uploaded_gene_set	GO_0051085	GO:0051085	chaperone mediated protein folding requiring cofactor	gene_ontology	2.11008	18682	194	13	2
uploaded_gene_set	GO_0051787	GO:0051787	misfolded protein binding	gene_ontology	2.11008	18682	194	13	2
uploaded_gene_set	GO_1902176	GO:1902176	negative regulation of oxidative stress-induced intrinsic apoptotic signaling pathway	gene_ontology	2.11008	18682	194	13	2
uploaded_gene_set	GO_0030308	GO:0030308	negative regulation of cell growth	gene_ontology	2.093	18682	194	119	5
uploaded_gene_set	GO_0016477	GO:0016477	cell migration	gene_ontology	2.08208	18682	194	168	6
uploaded_gene_set	GO_0007155	GO:0007155	cell adhesion	gene_ontology	2.08194	18682	194	456	11
uploaded_gene_set	GO_0006919	GO:0006919	activation of cysteine-type endopeptidase activity involved in apoptotic process	gene_ontology	2.07259	18682	194	77	4
uploaded_gene_set	GO_0007595	GO:0007595	lactation	gene_ontology	2.05569	18682	194	41	3
uploaded_gene_set	GO_0030324	GO:0030324	lung development	gene_ontology	2.0532	18682	194	78	4
uploaded_gene_set	GO_0002063	GO:0002063	chondrocyte development	gene_ontology	2.04609	18682	194	14	2
uploaded_gene_set	GO_0030955	GO:0030955	potassium ion binding	gene_ontology	2.04609	18682	194	14	2
uploaded_gene_set	GO_0042026	GO:0042026	protein refolding	gene_ontology	2.04609	18682	194	14	2
uploaded_gene_set	GO_0043122	GO:0043122	regulation of I-kappaB kinase/NF-kappaB signaling	gene_ontology	2.04609	18682	194	14	2
uploaded_gene_set	GO_0043518	GO:0043518	negative regulation of DNA damage response, signal transduction by p53 class mediator	gene_ontology	2.04609	18682	194	14	2
uploaded_gene_set	GO_0050930	GO:0050930	induction of positive chemotaxis	gene_ontology	2.04609	18682	194	14	2
uploaded_gene_set	GO_0051604	GO:0051604	protein maturation	gene_ontology	2.04609	18682	194	14	2
uploaded_gene_set	GO_0060441	GO:0060441	epithelial tube branching involved in lung morphogenesis	gene_ontology	2.04609	18682	194	14	2
uploaded_gene_set	GO_1900153	GO:1900153	positive regulation of nuclear-transcribed mRNA catabolic process, deadenylation-dependent decay	gene_ontology	2.04609	18682	194	14	2
uploaded_gene_set	GO_0014704	GO:0014704	intercalated disc	gene_ontology	2.02679	18682	194	42	3
uploaded_gene_set	GO_1904813	GO:1904813	ficolin-1-rich granule lumen	gene_ontology	2.02002	18682	194	124	5
uploaded_gene_set	GO_0006928	GO:0006928	movement of cell or subcellular component	gene_ontology	2.01528	18682	194	80	4
uploaded_gene_set	GO_0006915	GO:0006915	apoptotic process	gene_ontology	2.00725	18682	194	532	12
uploaded_gene_set	GO_0001701	GO:0001701	in utero embryonic development	gene_ontology	1.99975	18682	194	175	6
uploaded_gene_set	GO_0003755	GO:0003755	peptidyl-prolyl cis-trans isomerase activity	gene_ontology	1.99866	18682	194	43	3
uploaded_gene_set	GO_0010466	GO:0010466	negative regulation of peptidase activity	gene_ontology	1.9869	18682	194	15	2
uploaded_gene_set	GO_0030140	GO:0030140	trans-Golgi network transport vesicle	gene_ontology	1.9869	18682	194	15	2
uploaded_gene_set	GO_0030207	GO:0030207	chondroitin sulfate catabolic process	gene_ontology	1.9869	18682	194	15	2
uploaded_gene_set	GO_0030949	GO:0030949	positive regulation of vascular endothelial growth factor receptor signaling pathway	gene_ontology	1.9869	18682	194	15	2
uploaded_gene_set	GO_0034185	GO:0034185	apolipoprotein binding	gene_ontology	1.9869	18682	194	15	2
uploaded_gene_set	GO_0090141	GO:0090141	positive regulation of mitochondrial fission	gene_ontology	1.9869	18682	194	15	2
uploaded_gene_set	GO_0000097	GO:0000097	sulfur amino acid biosynthetic process	gene_ontology	1.98362	18682	194	1	1
uploaded_gene_set	GO_0000412	GO:0000412	histone peptidyl-prolyl isomerization	gene_ontology	1.98362	18682	194	1	1
uploaded_gene_set	GO_0002236	GO:0002236	detection of misfolded protein	gene_ontology	1.98362	18682	194	1	1
uploaded_gene_set	GO_0002368	GO:0002368	B cell cytokine production	gene_ontology	1.98362	18682	194	1	1
uploaded_gene_set	GO_0002476	GO:0002476	antigen processing and presentation of endogenous peptide antigen via MHC class Ib	gene_ontology	1.98362	18682	194	1	1
uploaded_gene_set	GO_0002481	GO:0002481	antigen processing and presentation of exogenous protein antigen via MHC class Ib, TAP-dependent	gene_ontology	1.98362	18682	194	1	1
uploaded_gene_set	GO_0002502	GO:0002502	peptide antigen assembly with MHC class I protein complex	gene_ontology	1.98362	18682	194	1	1
uploaded_gene_set	GO_0002683	GO:0002683	negative regulation of immune system process	gene_ontology	1.98362	18682	194	1	1
uploaded_gene_set	GO_0002715	GO:0002715	regulation of natural killer cell mediated immunity	gene_ontology	1.98362	18682	194	1	1
uploaded_gene_set	GO_0002842	GO:0002842	positive regulation of T cell mediated immune response to tumor cell	gene_ontology	1.98362	18682	194	1	1
uploaded_gene_set	GO_0003433	GO:0003433	chondrocyte development involved in endochondral bone morphogenesis	gene_ontology	1.98362	18682	194	1	1
uploaded_gene_set	GO_0004648	GO:0004648	O-phospho-L-serine:2-oxoglutarate aminotransferase activity	gene_ontology	1.98362	18682	194	1	1
uploaded_gene_set	GO_0004807	GO:0004807	triose-phosphate isomerase activity	gene_ontology	1.98362	18682	194	1	1
uploaded_gene_set	GO_0007037	GO:0007037	vacuolar phosphate transport	gene_ontology	1.98362	18682	194	1	1
uploaded_gene_set	GO_0010232	GO:0010232	vascular transport	gene_ontology	1.98362	18682	194	1	1
uploaded_gene_set	GO_0010711	GO:0010711	negative regulation of collagen catabolic process	gene_ontology	1.98362	18682	194	1	1
uploaded_gene_set	GO_0014870	GO:0014870	response to muscle inactivity	gene_ontology	1.98362	18682	194	1	1
uploaded_gene_set	GO_0016036	GO:0016036	cellular response to phosphate starvation	gene_ontology	1.98362	18682	194	1	1
uploaded_gene_set	GO_0016332	GO:0016332	establishment or maintenance of polarity of embryonic epithelium	gene_ontology	1.98362	18682	194	1	1
uploaded_gene_set	GO_0016479	GO:0016479	negative regulation of transcription from RNA polymerase I promoter	gene_ontology	1.98362	18682	194	1	1
uploaded_gene_set	GO_0017172	GO:0017172	cysteine dioxygenase activity	gene_ontology	1.98362	18682	194	1	1
uploaded_gene_set	GO_0021778	GO:0021778	oligodendrocyte cell fate specification	gene_ontology	1.98362	18682	194	1	1
uploaded_gene_set	GO_0030421	GO:0030421	defecation	gene_ontology	1.98362	18682	194	1	1
uploaded_gene_set	GO_0030844	GO:0030844	positive regulation of intermediate filament depolymerization	gene_ontology	1.98362	18682	194	1	1
uploaded_gene_set	GO_0031109	GO:0031109	microtubule polymerization or depolymerization	gene_ontology	1.98362	18682	194	1	1
uploaded_gene_set	GO_0032398	GO:0032398	MHC class Ib protein complex	gene_ontology	1.98362	18682	194	1	1
uploaded_gene_set	GO_0032536	GO:0032536	regulation of cell projection size	gene_ontology	1.98362	18682	194	1	1
uploaded_gene_set	GO_0032759	GO:0032759	positive regulation of TRAIL production	gene_ontology	1.98362	18682	194	1	1
uploaded_gene_set	GO_0033216	GO:0033216	ferric iron import	gene_ontology	1.98362	18682	194	1	1
uploaded_gene_set	GO_0034676	GO:0034676	integrin alpha6-beta4 complex	gene_ontology	1.98362	18682	194	1	1
uploaded_gene_set	GO_0035437	GO:0035437	maintenance of protein localization in endoplasmic reticulum	gene_ontology	1.98362	18682	194	1	1
uploaded_gene_set	GO_0035605	GO:0035605	peptidyl-cysteine S-nitrosylase activity	gene_ontology	1.98362	18682	194	1	1
uploaded_gene_set	GO_0035622	GO:0035622	intrahepatic bile duct development	gene_ontology	1.98362	18682	194	1	1
uploaded_gene_set	GO_0035730	GO:0035730	S-nitrosoglutathione binding	gene_ontology	1.98362	18682	194	1	1
uploaded_gene_set	GO_0035731	GO:0035731	dinitrosyl-iron complex binding	gene_ontology	1.98362	18682	194	1	1
uploaded_gene_set	GO_0035732	GO:0035732	nitric oxide storage	gene_ontology	1.98362	18682	194	1	1
uploaded_gene_set	GO_0035964	GO:0035964	COPI-coated vesicle budding	gene_ontology	1.98362	18682	194	1	1
uploaded_gene_set	GO_0035971	GO:0035971	peptidyl-histidine dephosphorylation	gene_ontology	1.98362	18682	194	1	1
uploaded_gene_set	GO_0036037	GO:0036037	CD8-positive, alpha-beta T cell activation	gene_ontology	1.98362	18682	194	1	1
uploaded_gene_set	GO_0036164	GO:0036164	cell-abiotic substrate adhesion	gene_ontology	1.98362	18682	194	1	1
uploaded_gene_set	GO_0043067	GO:0043067	regulation of programmed cell death	gene_ontology	1.98362	18682	194	1	1
uploaded_gene_set	GO_0044237	GO:0044237	cellular metabolic process	gene_ontology	1.98362	18682	194	1	1
uploaded_gene_set	GO_0045933	GO:0045933	positive regulation of muscle contraction	gene_ontology	1.98362	18682	194	1	1
uploaded_gene_set	GO_0045977	GO:0045977	positive regulation of mitotic cell cycle, embryonic	gene_ontology	1.98362	18682	194	1	1
uploaded_gene_set	GO_0047066	GO:0047066	phospholipid-hydroperoxide glutathione peroxidase activity	gene_ontology	1.98362	18682	194	1	1
uploaded_gene_set	GO_0048199	GO:0048199	vesicle targeting, to, from or within Golgi	gene_ontology	1.98362	18682	194	1	1
uploaded_gene_set	GO_0048291	GO:0048291	isotype switching to IgG isotypes	gene_ontology	1.98362	18682	194	1	1
uploaded_gene_set	GO_0048698	GO:0048698	negative regulation of collateral sprouting in absence of injury	gene_ontology	1.98362	18682	194	1	1
uploaded_gene_set	GO_0048757	GO:0048757	pigment granule maturation	gene_ontology	1.98362	18682	194	1	1
uploaded_gene_set	GO_0050038	GO:0050038	L-xylulose reductase (NADP+) activity	gene_ontology	1.98362	18682	194	1	1
uploaded_gene_set	GO_0050668	GO:0050668	positive regulation of homocysteine metabolic process	gene_ontology	1.98362	18682	194	1	1
uploaded_gene_set	GO_0051350	GO:0051350	negative regulation of lyase activity	gene_ontology	1.98362	18682	194	1	1
uploaded_gene_set	GO_0052501	GO:0052501	positive regulation by organism of apoptotic process in other organism involved in symbiotic interaction	gene_ontology	1.98362	18682	194	1	1
uploaded_gene_set	GO_0055073	GO:0055073	cadmium ion homeostasis	gene_ontology	1.98362	18682	194	1	1
uploaded_gene_set	GO_0060175	GO:0060175	brain-derived neurotrophic factor-activated receptor activity	gene_ontology	1.98362	18682	194	1	1
uploaded_gene_set	GO_0060311	GO:0060311	negative regulation of elastin catabolic process	gene_ontology	1.98362	18682	194	1	1
uploaded_gene_set	GO_0060482	GO:0060482	lobar bronchus development	gene_ontology	1.98362	18682	194	1	1
uploaded_gene_set	GO_0060517	GO:0060517	epithelial cell proliferation involved in prostatic bud elongation	gene_ontology	1.98362	18682	194	1	1
uploaded_gene_set	GO_0060784	GO:0060784	regulation of cell proliferation involved in tissue homeostasis	gene_ontology	1.98362	18682	194	1	1
uploaded_gene_set	GO_0060904	GO:0060904	regulation of protein folding in endoplasmic reticulum	gene_ontology	1.98362	18682	194	1	1
uploaded_gene_set	GO_0061046	GO:0061046	regulation of branching involved in lung morphogenesis	gene_ontology	1.98362	18682	194	1	1
uploaded_gene_set	GO_0061106	GO:0061106	negative regulation of stomach neuroendocrine cell differentiation	gene_ontology	1.98362	18682	194	1	1
uploaded_gene_set	GO_0061355	GO:0061355	Wnt protein secretion	gene_ontology	1.98362	18682	194	1	1
uploaded_gene_set	GO_0061682	GO:0061682	seminal vesicle morphogenesis	gene_ontology	1.98362	18682	194	1	1
uploaded_gene_set	GO_0070640	GO:0070640	vitamin D3 metabolic process	gene_ontology	1.98362	18682	194	1	1
uploaded_gene_set	GO_0070664	GO:0070664	negative regulation of leukocyte proliferation	gene_ontology	1.98362	18682	194	1	1
uploaded_gene_set	GO_0071449	GO:0071449	cellular response to lipid hydroperoxide	gene_ontology	1.98362	18682	194	1	1
uploaded_gene_set	GO_0071820	GO:0071820	N-box binding	gene_ontology	1.98362	18682	194	1	1
uploaded_gene_set	GO_0072040	GO:0072040	negative regulation of mesenchymal cell apoptotic process involved in nephron morphogenesis	gene_ontology	1.98362	18682	194	1	1
uploaded_gene_set	GO_0072060	GO:0072060	outer medullary collecting duct development	gene_ontology	1.98362	18682	194	1	1
uploaded_gene_set	GO_0072141	GO:0072141	renal interstitial fibroblast development	gene_ontology	1.98362	18682	194	1	1
uploaded_gene_set	GO_0072750	GO:0072750	cellular response to leptomycin B	gene_ontology	1.98362	18682	194	1	1
uploaded_gene_set	GO_0097214	GO:0097214	positive regulation of lysosomal membrane permeability	gene_ontology	1.98362	18682	194	1	1
uploaded_gene_set	GO_0097403	GO:0097403	cellular response to raffinose	gene_ontology	1.98362	18682	194	1	1
uploaded_gene_set	GO_0097450	GO:0097450	astrocyte end-foot	gene_ontology	1.98362	18682	194	1	1
uploaded_gene_set	GO_0097501	GO:0097501	stress response to metal ion	gene_ontology	1.98362	18682	194	1	1
uploaded_gene_set	GO_0099551	GO:0099551	trans-synaptic signaling by neuropeptide, modulating synaptic transmission	gene_ontology	1.98362	18682	194	1	1
uploaded_gene_set	GO_0099641	GO:0099641	anterograde axonal protein transport	gene_ontology	1.98362	18682	194	1	1
uploaded_gene_set	GO_1901350	GO:1901350	cell-cell signaling involved in cell-cell junction organization	gene_ontology	1.98362	18682	194	1	1
uploaded_gene_set	GO_1901707	GO:1901707	leptomycin B binding	gene_ontology	1.98362	18682	194	1	1
uploaded_gene_set	GO_1902003	GO:1902003	regulation of amyloid-beta formation	gene_ontology	1.98362	18682	194	1	1
uploaded_gene_set	GO_1902912	GO:1902912	pyruvate kinase complex	gene_ontology	1.98362	18682	194	1	1
uploaded_gene_set	GO_1903280	GO:1903280	negative regulation of calcium:sodium antiporter activity	gene_ontology	1.98362	18682	194	1	1
uploaded_gene_set	GO_1903465	GO:1903465	positive regulation of mitotic cell cycle DNA replication	gene_ontology	1.98362	18682	194	1	1
uploaded_gene_set	GO_1903572	GO:1903572	positive regulation of protein kinase D signaling	gene_ontology	1.98362	18682	194	1	1
uploaded_gene_set	GO_1903763	GO:1903763	gap junction channel activity involved in cell communication by electrical coupling	gene_ontology	1.98362	18682	194	1	1
uploaded_gene_set	GO_1903788	GO:1903788	positive regulation of glutathione biosynthetic process	gene_ontology	1.98362	18682	194	1	1
uploaded_gene_set	GO_1903891	GO:1903891	regulation of ATF6-mediated unfolded protein response	gene_ontology	1.98362	18682	194	1	1
uploaded_gene_set	GO_1903897	GO:1903897	regulation of PERK-mediated unfolded protein response	gene_ontology	1.98362	18682	194	1	1
uploaded_gene_set	GO_1904177	GO:1904177	regulation of adipose tissue development	gene_ontology	1.98362	18682	194	1	1
uploaded_gene_set	GO_1904721	GO:1904721	negative regulation of mRNA endonucleolytic cleavage involved in unfolded protein response	gene_ontology	1.98362	18682	194	1	1
uploaded_gene_set	GO_1905000	GO:1905000	regulation of membrane repolarization during atrial cardiac muscle cell action potential	gene_ontology	1.98362	18682	194	1	1
uploaded_gene_set	GO_1905031	GO:1905031	regulation of membrane repolarization during cardiac muscle cell action potential	gene_ontology	1.98362	18682	194	1	1
uploaded_gene_set	GO_1905572	GO:1905572	ganglioside GM1 transport to membrane	gene_ontology	1.98362	18682	194	1	1
uploaded_gene_set	GO_1905574	GO:1905574	ganglioside GM2 binding	gene_ontology	1.98362	18682	194	1	1
uploaded_gene_set	GO_1905575	GO:1905575	ganglioside GM3 binding	gene_ontology	1.98362	18682	194	1	1
uploaded_gene_set	GO_1905577	GO:1905577	ganglioside GP1c binding	gene_ontology	1.98362	18682	194	1	1
uploaded_gene_set	GO_1990144	GO:1990144	intrinsic apoptotic signaling pathway in response to hypoxia	gene_ontology	1.98362	18682	194	1	1
uploaded_gene_set	GO_1990384	GO:1990384	hyaloid vascular plexus regression	gene_ontology	1.98362	18682	194	1	1
uploaded_gene_set	GO_2000227	GO:2000227	negative regulation of pancreatic A cell differentiation	gene_ontology	1.98362	18682	194	1	1
uploaded_gene_set	GO_2000256	GO:2000256	positive regulation of male germ cell proliferation	gene_ontology	1.98362	18682	194	1	1
uploaded_gene_set	GO_2000376	GO:2000376	positive regulation of oxygen metabolic process	gene_ontology	1.98362	18682	194	1	1
uploaded_gene_set	GO_2000680	GO:2000680	regulation of rubidium ion transport	gene_ontology	1.98362	18682	194	1	1
uploaded_gene_set	GO_2000794	GO:2000794	regulation of epithelial cell proliferation involved in lung morphogenesis	gene_ontology	1.98362	18682	194	1	1
uploaded_gene_set	GO_2000830	GO:2000830	positive regulation of parathyroid hormone secretion	gene_ontology	1.98362	18682	194	1	1
uploaded_gene_set	GO_2001239	GO:2001239	regulation of extrinsic apoptotic signaling pathway in absence of ligand	gene_ontology	1.98362	18682	194	1	1
uploaded_gene_set	GO_0071363	GO:0071363	cellular response to growth factor stimulus	gene_ontology	1.97127	18682	194	44	3
uploaded_gene_set	GO_0043235	GO:0043235	receptor complex	gene_ontology	1.95067	18682	194	129	5
uploaded_gene_set	GO_0032870	GO:0032870	cellular response to hormone stimulus	gene_ontology	1.94458	18682	194	45	3
uploaded_gene_set	GO_0045111	GO:0045111	intermediate filament cytoskeleton	gene_ontology	1.94458	18682	194	45	3
uploaded_gene_set	GO_0048839	GO:0048839	inner ear development	gene_ontology	1.94458	18682	194	45	3
uploaded_gene_set	GO_0031625	GO:0031625	ubiquitin protein ligase binding	gene_ontology	1.93194	18682	194	293	8
uploaded_gene_set	GO_0005921	GO:0005921	gap junction	gene_ontology	1.93186	18682	194	16	2
uploaded_gene_set	GO_0014002	GO:0014002	astrocyte development	gene_ontology	1.93186	18682	194	16	2
uploaded_gene_set	GO_0019372	GO:0019372	lipoxygenase pathway	gene_ontology	1.93186	18682	194	16	2
uploaded_gene_set	GO_0035326	GO:0035326	enhancer binding	gene_ontology	1.93186	18682	194	16	2
uploaded_gene_set	GO_0051131	GO:0051131	chaperone-mediated protein complex assembly	gene_ontology	1.93186	18682	194	16	2
uploaded_gene_set	GO_0060749	GO:0060749	mammary gland alveolus development	gene_ontology	1.93186	18682	194	16	2
uploaded_gene_set	GO_0061036	GO:0061036	positive regulation of cartilage development	gene_ontology	1.93186	18682	194	16	2
uploaded_gene_set	GO_0030165	GO:0030165	PDZ domain binding	gene_ontology	1.92528	18682	194	85	4
uploaded_gene_set	GO_0005080	GO:0005080	protein kinase C binding	gene_ontology	1.91856	18682	194	46	3
uploaded_gene_set	GO_0005791	GO:0005791	rough endoplasmic reticulum	gene_ontology	1.91856	18682	194	46	3
uploaded_gene_set	GO_0010595	GO:0010595	positive regulation of endothelial cell migration	gene_ontology	1.91856	18682	194	46	3
uploaded_gene_set	GO_0043524	GO:0043524	negative regulation of neuron apoptotic process	gene_ontology	1.91069	18682	194	132	5
uploaded_gene_set	GO_0003700	GO:0003700	transcription factor activity, sequence-specific DNA binding	gene_ontology	1.90863	18682	194	825	16
uploaded_gene_set	GO_0010951	GO:0010951	negative regulation of endopeptidase activity	gene_ontology	1.89762	18682	194	133	5
uploaded_gene_set	GO_0051591	GO:0051591	response to cAMP	gene_ontology	1.89319	18682	194	47	3
uploaded_gene_set	GO_0051781	GO:0051781	positive regulation of cell division	gene_ontology	1.89319	18682	194	47	3
uploaded_gene_set	GO_0007517	GO:0007517	muscle organ development	gene_ontology	1.89107	18682	194	87	4
uploaded_gene_set	GO_0005528	GO:0005528	FK506 binding	gene_ontology	1.88046	18682	194	17	2
uploaded_gene_set	GO_0021537	GO:0021537	telencephalon development	gene_ontology	1.88046	18682	194	17	2
uploaded_gene_set	GO_0030902	GO:0030902	hindbrain development	gene_ontology	1.88046	18682	194	17	2
uploaded_gene_set	GO_0031092	GO:0031092	platelet alpha granule membrane	gene_ontology	1.88046	18682	194	17	2
uploaded_gene_set	GO_0031589	GO:0031589	cell-substrate adhesion	gene_ontology	1.88046	18682	194	17	2
uploaded_gene_set	GO_0031668	GO:0031668	cellular response to extracellular stimulus	gene_ontology	1.88046	18682	194	17	2
uploaded_gene_set	GO_0046847	GO:0046847	filopodium assembly	gene_ontology	1.88046	18682	194	17	2
uploaded_gene_set	GO_0048812	GO:0048812	neuron projection morphogenesis	gene_ontology	1.86843	18682	194	48	3
uploaded_gene_set	GO_0060548	GO:0060548	negative regulation of cell death	gene_ontology	1.86843	18682	194	48	3
uploaded_gene_set	GO_0009897	GO:0009897	external side of plasma membrane	gene_ontology	1.84754	18682	194	189	6
uploaded_gene_set	GO_0006606	GO:0006606	protein import into nucleus	gene_ontology	1.84426	18682	194	49	3
uploaded_gene_set	GO_0010976	GO:0010976	positive regulation of neuron projection development	gene_ontology	1.8415	18682	194	90	4
uploaded_gene_set	GO_0008360	GO:0008360	regulation of cell shape	gene_ontology	1.83411	18682	194	138	5
uploaded_gene_set	GO_0005545	GO:0005545	1-phosphatidylinositol binding	gene_ontology	1.83225	18682	194	18	2
uploaded_gene_set	GO_0042789	GO:0042789	mRNA transcription from RNA polymerase II promoter	gene_ontology	1.83225	18682	194	18	2
uploaded_gene_set	GO_0050750	GO:0050750	low-density lipoprotein particle receptor binding	gene_ontology	1.83225	18682	194	18	2
uploaded_gene_set	GO_0050860	GO:0050860	negative regulation of T cell receptor signaling pathway	gene_ontology	1.83225	18682	194	18	2
uploaded_gene_set	GO_0051371	GO:0051371	muscle alpha-actinin binding	gene_ontology	1.83225	18682	194	18	2
uploaded_gene_set	GO_0098609	GO:0098609	cell-cell adhesion	gene_ontology	1.83225	18682	194	18	2
uploaded_gene_set	GO_0098641	GO:0098641	cadherin binding involved in cell-cell adhesion	gene_ontology	1.83225	18682	194	18	2
uploaded_gene_set	GO_1903561	GO:1903561	extracellular vesicle	gene_ontology	1.82066	18682	194	50	3
uploaded_gene_set	GO_0002020	GO:0002020	protease binding	gene_ontology	1.79392	18682	194	93	4
uploaded_gene_set	GO_0006465	GO:0006465	signal peptide processing	gene_ontology	1.78689	18682	194	19	2
uploaded_gene_set	GO_0016234	GO:0016234	inclusion body	gene_ontology	1.78689	18682	194	19	2
uploaded_gene_set	GO_0032332	GO:0032332	positive regulation of chondrocyte differentiation	gene_ontology	1.78689	18682	194	19	2
uploaded_gene_set	GO_0060384	GO:0060384	innervation	gene_ontology	1.78689	18682	194	19	2
uploaded_gene_set	GO_0005903	GO:0005903	brush border	gene_ontology	1.77505	18682	194	52	3
uploaded_gene_set	GO_0051015	GO:0051015	actin filament binding	gene_ontology	1.75004	18682	194	145	5
uploaded_gene_set	GO_0002052	GO:0002052	positive regulation of neuroblast proliferation	gene_ontology	1.74408	18682	194	20	2
uploaded_gene_set	GO_0030660	GO:0030660	Golgi-associated vesicle membrane	gene_ontology	1.74408	18682	194	20	2
uploaded_gene_set	GO_0031418	GO:0031418	L-ascorbic acid binding	gene_ontology	1.74408	18682	194	20	2
uploaded_gene_set	GO_0042474	GO:0042474	middle ear morphogenesis	gene_ontology	1.74408	18682	194	20	2
uploaded_gene_set	GO_1902895	GO:1902895	positive regulation of pri-miRNA transcription from RNA polymerase II promoter	gene_ontology	1.74408	18682	194	20	2
uploaded_gene_set	GO_0001077	GO:0001077	transcriptional activator activity, RNA polymerase II core promoter proximal region sequence-specific binding	gene_ontology	1.7428	18682	194	257	7
uploaded_gene_set	GO_0007612	GO:0007612	learning	gene_ontology	1.73144	18682	194	54	3
uploaded_gene_set	GO_0005789	GO:0005789	endoplasmic reticulum membrane	gene_ontology	1.71211	18682	194	870	16
uploaded_gene_set	GO_0050680	GO:0050680	negative regulation of epithelial cell proliferation	gene_ontology	1.71034	18682	194	55	3
uploaded_gene_set	GO_0005741	GO:0005741	mitochondrial outer membrane	gene_ontology	1.70436	18682	194	149	5
uploaded_gene_set	GO_0001764	GO:0001764	neuron migration	gene_ontology	1.70422	18682	194	99	4
uploaded_gene_set	GO_0005212	GO:0005212	structural constituent of eye lens	gene_ontology	1.70356	18682	194	21	2
uploaded_gene_set	GO_0005540	GO:0005540	hyaluronic acid binding	gene_ontology	1.70356	18682	194	21	2
uploaded_gene_set	GO_0032839	GO:0032839	dendrite cytoplasm	gene_ontology	1.70356	18682	194	21	2
uploaded_gene_set	GO_0042246	GO:0042246	tissue regeneration	gene_ontology	1.70356	18682	194	21	2
uploaded_gene_set	GO_0045662	GO:0045662	negative regulation of myoblast differentiation	gene_ontology	1.70356	18682	194	21	2
uploaded_gene_set	GO_0045861	GO:0045861	negative regulation of proteolysis	gene_ontology	1.70356	18682	194	21	2
uploaded_gene_set	GO_0048844	GO:0048844	artery morphogenesis	gene_ontology	1.70356	18682	194	21	2
uploaded_gene_set	GO_0071542	GO:0071542	dopaminergic neuron differentiation	gene_ontology	1.70356	18682	194	21	2
uploaded_gene_set	GO_0071901	GO:0071901	negative regulation of protein serine/threonine kinase activity	gene_ontology	1.70356	18682	194	21	2
uploaded_gene_set	GO_0097150	GO:0097150	neuronal stem cell population maintenance	gene_ontology	1.70356	18682	194	21	2
uploaded_gene_set	GO_0034220	GO:0034220	ion transmembrane transport	gene_ontology	1.70057	18682	194	204	6
uploaded_gene_set	GO_0042475	GO:0042475	odontogenesis of dentin-containing tooth	gene_ontology	1.68969	18682	194	56	3
uploaded_gene_set	GO_1903779	GO:1903779	regulation of cardiac conduction	gene_ontology	1.68969	18682	194	56	3
uploaded_gene_set	GO_0002717	GO:0002717	positive regulation of natural killer cell mediated immunity	gene_ontology	1.68484	18682	194	2	1
uploaded_gene_set	GO_0003169	GO:0003169	coronary vein morphogenesis	gene_ontology	1.68484	18682	194	2	1
uploaded_gene_set	GO_0003188	GO:0003188	heart valve formation	gene_ontology	1.68484	18682	194	2	1
uploaded_gene_set	GO_0003342	GO:0003342	proepicardium development	gene_ontology	1.68484	18682	194	2	1
uploaded_gene_set	GO_0003415	GO:0003415	chondrocyte hypertrophy	gene_ontology	1.68484	18682	194	2	1
uploaded_gene_set	GO_0004352	GO:0004352	glutamate dehydrogenase (NAD+) activity	gene_ontology	1.68484	18682	194	2	1
uploaded_gene_set	GO_0004353	GO:0004353	glutamate dehydrogenase [NAD(P)+] activity	gene_ontology	1.68484	18682	194	2	1
uploaded_gene_set	GO_0004365	GO:0004365	glyceraldehyde-3-phosphate dehydrogenase (NAD+) (phosphorylating) activity	gene_ontology	1.68484	18682	194	2	1
uploaded_gene_set	GO_0004743	GO:0004743	pyruvate kinase activity	gene_ontology	1.68484	18682	194	2	1
uploaded_gene_set	GO_0004923	GO:0004923	leukemia inhibitory factor receptor activity	gene_ontology	1.68484	18682	194	2	1
uploaded_gene_set	GO_0005960	GO:0005960	glycine cleavage complex	gene_ontology	1.68484	18682	194	2	1
uploaded_gene_set	GO_0005997	GO:0005997	xylulose metabolic process	gene_ontology	1.68484	18682	194	2	1
uploaded_gene_set	GO_0008043	GO:0008043	intracellular ferritin complex	gene_ontology	1.68484	18682	194	2	1
uploaded_gene_set	GO_0008615	GO:0008615	pyridoxine biosynthetic process	gene_ontology	1.68484	18682	194	2	1
uploaded_gene_set	GO_0009890	GO:0009890	negative regulation of biosynthetic process	gene_ontology	1.68484	18682	194	2	1
uploaded_gene_set	GO_0010652	GO:0010652	positive regulation of cell communication by chemical coupling	gene_ontology	1.68484	18682	194	2	1
uploaded_gene_set	GO_0010730	GO:0010730	negative regulation of hydrogen peroxide biosynthetic process	gene_ontology	1.68484	18682	194	2	1
uploaded_gene_set	GO_0012510	GO:0012510	trans-Golgi network transport vesicle membrane	gene_ontology	1.68484	18682	194	2	1
uploaded_gene_set	GO_0016206	GO:0016206	catechol O-methyltransferase activity	gene_ontology	1.68484	18682	194	2	1
uploaded_gene_set	GO_0019100	GO:0019100	male germ-line sex determination	gene_ontology	1.68484	18682	194	2	1
uploaded_gene_set	GO_0019207	GO:0019207	kinase regulator activity	gene_ontology	1.68484	18682	194	2	1
uploaded_gene_set	GO_0021557	GO:0021557	oculomotor nerve development	gene_ontology	1.68484	18682	194	2	1
uploaded_gene_set	GO_0021558	GO:0021558	trochlear nerve development	gene_ontology	1.68484	18682	194	2	1
uploaded_gene_set	GO_0021589	GO:0021589	cerebellum structural organization	gene_ontology	1.68484	18682	194	2	1
uploaded_gene_set	GO_0021681	GO:0021681	cerebellar granular layer development	gene_ontology	1.68484	18682	194	2	1
uploaded_gene_set	GO_0021761	GO:0021761	limbic system development	gene_ontology	1.68484	18682	194	2	1
uploaded_gene_set	GO_0030156	GO:0030156	benzodiazepine receptor binding	gene_ontology	1.68484	18682	194	2	1
uploaded_gene_set	GO_0031022	GO:0031022	nuclear migration along microfilament	gene_ontology	1.68484	18682	194	2	1
uploaded_gene_set	GO_0031086	GO:0031086	nuclear-transcribed mRNA catabolic process, deadenylation-independent decay	gene_ontology	1.68484	18682	194	2	1
uploaded_gene_set	GO_0031247	GO:0031247	actin rod assembly	gene_ontology	1.68484	18682	194	2	1
uploaded_gene_set	GO_0031523	GO:0031523	Myb complex	gene_ontology	1.68484	18682	194	2	1
uploaded_gene_set	GO_0031905	GO:0031905	early endosome lumen	gene_ontology	1.68484	18682	194	2	1
uploaded_gene_set	GO_0034334	GO:0034334	adherens junction maintenance	gene_ontology	1.68484	18682	194	2	1
uploaded_gene_set	GO_0034988	GO:0034988	Fc-gamma receptor I complex binding	gene_ontology	1.68484	18682	194	2	1
uploaded_gene_set	GO_0035606	GO:0035606	peptidyl-cysteine S-trans-nitrosylation	gene_ontology	1.68484	18682	194	2	1
uploaded_gene_set	GO_0035607	GO:0035607	fibroblast growth factor receptor signaling pathway involved in orbitofrontal cortex development	gene_ontology	1.68484	18682	194	2	1
uploaded_gene_set	GO_0035692	GO:0035692	macrophage migration inhibitory factor receptor complex	gene_ontology	1.68484	18682	194	2	1
uploaded_gene_set	GO_0036303	GO:0036303	lymph vessel morphogenesis	gene_ontology	1.68484	18682	194	2	1
uploaded_gene_set	GO_0038062	GO:0038062	protein tyrosine kinase collagen receptor activity	gene_ontology	1.68484	18682	194	2	1
uploaded_gene_set	GO_0038179	GO:0038179	neurotrophin signaling pathway	gene_ontology	1.68484	18682	194	2	1
uploaded_gene_set	GO_0038190	GO:0038190	VEGF-activated neuropilin signaling pathway	gene_ontology	1.68484	18682	194	2	1
uploaded_gene_set	GO_0042412	GO:0042412	taurine biosynthetic process	gene_ontology	1.68484	18682	194	2	1
uploaded_gene_set	GO_0042489	GO:0042489	negative regulation of odontogenesis of dentin-containing tooth	gene_ontology	1.68484	18682	194	2	1
uploaded_gene_set	GO_0042732	GO:0042732	D-xylose metabolic process	gene_ontology	1.68484	18682	194	2	1
uploaded_gene_set	GO_0042824	GO:0042824	MHC class I peptide loading complex	gene_ontology	1.68484	18682	194	2	1
uploaded_gene_set	GO_0043241	GO:0043241	protein complex disassembly	gene_ontology	1.68484	18682	194	2	1
uploaded_gene_set	GO_0044753	GO:0044753	amphisome	gene_ontology	1.68484	18682	194	2	1
uploaded_gene_set	GO_0045041	GO:0045041	protein import into mitochondrial intermembrane space	gene_ontology	1.68484	18682	194	2	1
uploaded_gene_set	GO_0045963	GO:0045963	negative regulation of dopamine metabolic process	gene_ontology	1.68484	18682	194	2	1
uploaded_gene_set	GO_0045976	GO:0045976	negative regulation of mitotic cell cycle, embryonic	gene_ontology	1.68484	18682	194	2	1
uploaded_gene_set	GO_0045988	GO:0045988	negative regulation of striated muscle contraction	gene_ontology	1.68484	18682	194	2	1
uploaded_gene_set	GO_0046166	GO:0046166	glyceraldehyde-3-phosphate biosynthetic process	gene_ontology	1.68484	18682	194	2	1
uploaded_gene_set	GO_0046331	GO:0046331	lateral inhibition	gene_ontology	1.68484	18682	194	2	1
uploaded_gene_set	GO_0048144	GO:0048144	fibroblast proliferation	gene_ontology	1.68484	18682	194	2	1
uploaded_gene_set	GO_0048378	GO:0048378	regulation of lateral mesodermal cell fate specification	gene_ontology	1.68484	18682	194	2	1
uploaded_gene_set	GO_0051025	GO:0051025	negative regulation of immunoglobulin secretion	gene_ontology	1.68484	18682	194	2	1
uploaded_gene_set	GO_0051946	GO:0051946	regulation of glutamate uptake involved in transmission of nerve impulse	gene_ontology	1.68484	18682	194	2	1
uploaded_gene_set	GO_0052740	GO:0052740	1-acyl-2-lysophosphatidylserine acylhydrolase activity	gene_ontology	1.68484	18682	194	2	1
uploaded_gene_set	GO_0060049	GO:0060049	regulation of protein glycosylation	gene_ontology	1.68484	18682	194	2	1
uploaded_gene_set	GO_0060319	GO:0060319	primitive erythrocyte differentiation	gene_ontology	1.68484	18682	194	2	1
uploaded_gene_set	GO_0060352	GO:0060352	cell adhesion molecule production	gene_ontology	1.68484	18682	194	2	1
uploaded_gene_set	GO_0060532	GO:0060532	bronchus cartilage development	gene_ontology	1.68484	18682	194	2	1
uploaded_gene_set	GO_0060560	GO:0060560	developmental growth involved in morphogenesis	gene_ontology	1.68484	18682	194	2	1
uploaded_gene_set	GO_0060698	GO:0060698	endoribonuclease inhibitor activity	gene_ontology	1.68484	18682	194	2	1
uploaded_gene_set	GO_0060702	GO:0060702	negative regulation of endoribonuclease activity	gene_ontology	1.68484	18682	194	2	1
uploaded_gene_set	GO_0060940	GO:0060940	epithelial to mesenchymal transition involved in cardiac fibroblast development	gene_ontology	1.68484	18682	194	2	1
uploaded_gene_set	GO_0061145	GO:0061145	lung smooth muscle development	gene_ontology	1.68484	18682	194	2	1
uploaded_gene_set	GO_0061302	GO:0061302	smooth muscle cell-matrix adhesion	gene_ontology	1.68484	18682	194	2	1
uploaded_gene_set	GO_0061357	GO:0061357	positive regulation of Wnt protein secretion	gene_ontology	1.68484	18682	194	2	1
uploaded_gene_set	GO_0070026	GO:0070026	nitric oxide binding	gene_ontology	1.68484	18682	194	2	1
uploaded_gene_set	GO_0071109	GO:0071109	superior temporal gyrus development	gene_ontology	1.68484	18682	194	2	1
uploaded_gene_set	GO_0071283	GO:0071283	cellular response to iron(III) ion	gene_ontology	1.68484	18682	194	2	1
uploaded_gene_set	GO_0071460	GO:0071460	cellular response to cell-matrix adhesion	gene_ontology	1.68484	18682	194	2	1
uploaded_gene_set	GO_0071674	GO:0071674	mononuclear cell migration	gene_ontology	1.68484	18682	194	2	1
uploaded_gene_set	GO_0072053	GO:0072053	renal inner medulla development	gene_ontology	1.68484	18682	194	2	1
uploaded_gene_set	GO_0072054	GO:0072054	renal outer medulla development	gene_ontology	1.68484	18682	194	2	1
uploaded_gene_set	GO_0072134	GO:0072134	nephrogenic mesenchyme morphogenesis	gene_ontology	1.68484	18682	194	2	1
uploaded_gene_set	GO_0072190	GO:0072190	ureter urothelium development	gene_ontology	1.68484	18682	194	2	1
uploaded_gene_set	GO_0072197	GO:0072197	ureter morphogenesis	gene_ontology	1.68484	18682	194	2	1
uploaded_gene_set	GO_0072236	GO:0072236	metanephric loop of Henle development	gene_ontology	1.68484	18682	194	2	1
uploaded_gene_set	GO_0072320	GO:0072320	volume-sensitive chloride channel activity	gene_ontology	1.68484	18682	194	2	1
uploaded_gene_set	GO_0072563	GO:0072563	endothelial microparticle	gene_ontology	1.68484	18682	194	2	1
uploaded_gene_set	GO_0086075	GO:0086075	gap junction channel activity involved in cardiac conduction electrical coupling	gene_ontology	1.68484	18682	194	2	1
uploaded_gene_set	GO_0090427	GO:0090427	activation of meiosis	gene_ontology	1.68484	18682	194	2	1
uploaded_gene_set	GO_0097057	GO:0097057	TRAF2-GSTP1 complex	gene_ontology	1.68484	18682	194	2	1
uploaded_gene_set	GO_0097487	GO:0097487	multivesicular body, internal vesicle	gene_ontology	1.68484	18682	194	2	1
uploaded_gene_set	GO_0102084	GO:0102084	L-dopa O-methyltransferase activity	gene_ontology	1.68484	18682	194	2	1
uploaded_gene_set	GO_1902172	GO:1902172	regulation of keratinocyte apoptotic process	gene_ontology	1.68484	18682	194	2	1
uploaded_gene_set	GO_1902336	GO:1902336	positive regulation of retinal ganglion cell axon guidance	gene_ontology	1.68484	18682	194	2	1
uploaded_gene_set	GO_1902532	GO:1902532	negative regulation of intracellular signal transduction	gene_ontology	1.68484	18682	194	2	1
uploaded_gene_set	GO_1902728	GO:1902728	positive regulation of growth factor dependent skeletal muscle satellite cell proliferation	gene_ontology	1.68484	18682	194	2	1
uploaded_gene_set	GO_1902766	GO:1902766	skeletal muscle satellite cell migration	gene_ontology	1.68484	18682	194	2	1
uploaded_gene_set	GO_1903170	GO:1903170	negative regulation of calcium ion transmembrane transport	gene_ontology	1.68484	18682	194	2	1
uploaded_gene_set	GO_1903894	GO:1903894	regulation of IRE1-mediated unfolded protein response	gene_ontology	1.68484	18682	194	2	1
uploaded_gene_set	GO_1904313	GO:1904313	response to methamphetamine hydrochloride	gene_ontology	1.68484	18682	194	2	1
uploaded_gene_set	GO_1904434	GO:1904434	positive regulation of ferrous iron binding	gene_ontology	1.68484	18682	194	2	1
uploaded_gene_set	GO_1904437	GO:1904437	positive regulation of transferrin receptor binding	gene_ontology	1.68484	18682	194	2	1
uploaded_gene_set	GO_1904440	GO:1904440	positive regulation of ferrous iron import across plasma membrane	gene_ontology	1.68484	18682	194	2	1
uploaded_gene_set	GO_1904582	GO:1904582	positive regulation of intracellular mRNA localization	gene_ontology	1.68484	18682	194	2	1
uploaded_gene_set	GO_1904685	GO:1904685	positive regulation of metalloendopeptidase activity	gene_ontology	1.68484	18682	194	2	1
uploaded_gene_set	GO_1905049	GO:1905049	negative regulation of metallopeptidase activity	gene_ontology	1.68484	18682	194	2	1
uploaded_gene_set	GO_1905069	GO:1905069	allantois development	gene_ontology	1.68484	18682	194	2	1
uploaded_gene_set	GO_1905573	GO:1905573	ganglioside GM1 binding	gene_ontology	1.68484	18682	194	2	1
uploaded_gene_set	GO_1905719	GO:1905719	protein localization to perinuclear region of cytoplasm	gene_ontology	1.68484	18682	194	2	1
uploaded_gene_set	GO_1905907	GO:1905907	negative regulation of amyloid fibril formation	gene_ontology	1.68484	18682	194	2	1
uploaded_gene_set	GO_2000296	GO:2000296	negative regulation of hydrogen peroxide catabolic process	gene_ontology	1.68484	18682	194	2	1
uploaded_gene_set	GO_2000521	GO:2000521	negative regulation of immunological synapse formation	gene_ontology	1.68484	18682	194	2	1
uploaded_gene_set	GO_2000978	GO:2000978	negative regulation of forebrain neuron differentiation	gene_ontology	1.68484	18682	194	2	1
uploaded_gene_set	GO_2001055	GO:2001055	positive regulation of mesenchymal cell apoptotic process	gene_ontology	1.68484	18682	194	2	1
uploaded_gene_set	GO_0035577	GO:0035577	azurophil granule membrane	gene_ontology	1.66946	18682	194	57	3
uploaded_gene_set	GO_0060395	GO:0060395	SMAD protein signal transduction	gene_ontology	1.66946	18682	194	57	3
uploaded_gene_set	GO_0002092	GO:0002092	positive regulation of receptor internalization	gene_ontology	1.6651	18682	194	22	2
uploaded_gene_set	GO_0005771	GO:0005771	multivesicular body	gene_ontology	1.6651	18682	194	22	2
uploaded_gene_set	GO_0006941	GO:0006941	striated muscle contraction	gene_ontology	1.6651	18682	194	22	2
uploaded_gene_set	GO_0035924	GO:0035924	cellular response to vascular endothelial growth factor stimulus	gene_ontology	1.6651	18682	194	22	2
uploaded_gene_set	GO_0048754	GO:0048754	branching morphogenesis of an epithelial tube	gene_ontology	1.6651	18682	194	22	2
uploaded_gene_set	GO_1901216	GO:1901216	positive regulation of neuron death	gene_ontology	1.6651	18682	194	22	2
uploaded_gene_set	GO_1901687	GO:1901687	glutathione derivative biosynthetic process	gene_ontology	1.6651	18682	194	22	2
uploaded_gene_set	GO_0005178	GO:0005178	integrin binding	gene_ontology	1.66188	18682	194	102	4
uploaded_gene_set	GO_0045471	GO:0045471	response to ethanol	gene_ontology	1.64811	18682	194	103	4
uploaded_gene_set	GO_0000978	GO:0000978	RNA polymerase II core promoter proximal region sequence-specific DNA binding	gene_ontology	1.63898	18682	194	332	8
uploaded_gene_set	GO_0004364	GO:0004364	glutathione transferase activity	gene_ontology	1.62853	18682	194	23	2
uploaded_gene_set	GO_0010107	GO:0010107	potassium ion import	gene_ontology	1.62853	18682	194	23	2
uploaded_gene_set	GO_0014003	GO:0014003	oligodendrocyte development	gene_ontology	1.62853	18682	194	23	2
uploaded_gene_set	GO_0034394	GO:0034394	protein localization to cell surface	gene_ontology	1.62853	18682	194	23	2
uploaded_gene_set	GO_0046686	GO:0046686	response to cadmium ion	gene_ontology	1.62853	18682	194	23	2
uploaded_gene_set	GO_0043433	GO:0043433	negative regulation of sequence-specific DNA binding transcription factor activity	gene_ontology	1.61121	18682	194	60	3
uploaded_gene_set	GO_0070301	GO:0070301	cellular response to hydrogen peroxide	gene_ontology	1.61121	18682	194	60	3
uploaded_gene_set	GO_0005200	GO:0005200	structural constituent of cytoskeleton	gene_ontology	1.59467	18682	194	107	4
uploaded_gene_set	GO_0001954	GO:0001954	positive regulation of cell-matrix adhesion	gene_ontology	1.59367	18682	194	24	2
uploaded_gene_set	GO_0043236	GO:0043236	laminin binding	gene_ontology	1.59367	18682	194	24	2
uploaded_gene_set	GO_0055007	GO:0055007	cardiac muscle cell differentiation	gene_ontology	1.59367	18682	194	24	2
uploaded_gene_set	GO_0071889	GO:0071889	14-3-3 protein binding	gene_ontology	1.59367	18682	194	24	2
uploaded_gene_set	GO_0051259	GO:0051259	protein oligomerization	gene_ontology	1.59255	18682	194	61	3
uploaded_gene_set	GO_0008083	GO:0008083	growth factor activity	gene_ontology	1.57652	18682	194	161	5
uploaded_gene_set	GO_0005201	GO:0005201	extracellular matrix structural constituent	gene_ontology	1.57426	18682	194	62	3
uploaded_gene_set	GO_0016525	GO:0016525	negative regulation of angiogenesis	gene_ontology	1.57426	18682	194	62	3
uploaded_gene_set	GO_0030512	GO:0030512	negative regulation of transforming growth factor beta receptor signaling pathway	gene_ontology	1.57426	18682	194	62	3
uploaded_gene_set	GO_0021983	GO:0021983	pituitary gland development	gene_ontology	1.56039	18682	194	25	2
uploaded_gene_set	GO_0030206	GO:0030206	chondroitin sulfate biosynthetic process	gene_ontology	1.56039	18682	194	25	2
uploaded_gene_set	GO_0050772	GO:0050772	positive regulation of axonogenesis	gene_ontology	1.56039	18682	194	25	2
uploaded_gene_set	GO_0007507	GO:0007507	heart development	gene_ontology	1.55646	18682	194	163	5
uploaded_gene_set	GO_0035690	GO:0035690	cellular response to drug	gene_ontology	1.55632	18682	194	63	3
uploaded_gene_set	GO_0045766	GO:0045766	positive regulation of angiogenesis	gene_ontology	1.54372	18682	194	111	4
uploaded_gene_set	GO_0008134	GO:0008134	transcription factor binding	gene_ontology	1.54247	18682	194	283	7
uploaded_gene_set	GO_0007224	GO:0007224	smoothened signaling pathway	gene_ontology	1.53871	18682	194	64	3
uploaded_gene_set	GO_0071356	GO:0071356	cellular response to tumor necrosis factor	gene_ontology	1.53135	18682	194	112	4
uploaded_gene_set	GO_0016239	GO:0016239	positive regulation of macroautophagy	gene_ontology	1.52856	18682	194	26	2
uploaded_gene_set	GO_0016197	GO:0016197	endosomal transport	gene_ontology	1.52143	18682	194	65	3
uploaded_gene_set	GO_0003729	GO:0003729	mRNA binding	gene_ontology	1.51911	18682	194	113	4
uploaded_gene_set	GO_0005769	GO:0005769	early endosome	gene_ontology	1.51839	18682	194	225	6
uploaded_gene_set	GO_0048471	GO:0048471	perinuclear region of cytoplasm	gene_ontology	1.51332	18682	194	626	12
uploaded_gene_set	GO_0001754	GO:0001754	eye photoreceptor cell differentiation	gene_ontology	1.511	18682	194	3	1
uploaded_gene_set	GO_0003829	GO:0003829	beta-1,3-galactosyl-O-glycosyl-glycoprotein beta-1,6-N-acetylglucosaminyltransferase activity	gene_ontology	1.511	18682	194	3	1
uploaded_gene_set	GO_0004047	GO:0004047	aminomethyltransferase activity	gene_ontology	1.511	18682	194	3	1
uploaded_gene_set	GO_0004332	GO:0004332	fructose-bisphosphate aldolase activity	gene_ontology	1.511	18682	194	3	1
uploaded_gene_set	GO_0004576	GO:0004576	oligosaccharyl transferase activity	gene_ontology	1.511	18682	194	3	1
uploaded_gene_set	GO_0004924	GO:0004924	oncostatin-M receptor activity	gene_ontology	1.511	18682	194	3	1
uploaded_gene_set	GO_0005589	GO:0005589	collagen type VI trimer	gene_ontology	1.511	18682	194	3	1
uploaded_gene_set	GO_0007113	GO:0007113	endomitotic cell cycle	gene_ontology	1.511	18682	194	3	1
uploaded_gene_set	GO_0008426	GO:0008426	protein kinase C inhibitor activity	gene_ontology	1.511	18682	194	3	1
uploaded_gene_set	GO_0008427	GO:0008427	calcium-dependent protein kinase inhibitor activity	gene_ontology	1.511	18682	194	3	1
uploaded_gene_set	GO_0008969	GO:0008969	phosphohistidine phosphatase activity	gene_ontology	1.511	18682	194	3	1
uploaded_gene_set	GO_0010621	GO:0010621	negative regulation of transcription by transcription factor localization	gene_ontology	1.511	18682	194	3	1
uploaded_gene_set	GO_0010644	GO:0010644	cell communication by electrical coupling	gene_ontology	1.511	18682	194	3	1
uploaded_gene_set	GO_0010664	GO:0010664	negative regulation of striated muscle cell apoptotic process	gene_ontology	1.511	18682	194	3	1
uploaded_gene_set	GO_0018126	GO:0018126	protein hydroxylation	gene_ontology	1.511	18682	194	3	1
uploaded_gene_set	GO_0019448	GO:0019448	L-cysteine catabolic process	gene_ontology	1.511	18682	194	3	1
uploaded_gene_set	GO_0019464	GO:0019464	glycine decarboxylation via glycine cleavage system	gene_ontology	1.511	18682	194	3	1
uploaded_gene_set	GO_0019828	GO:0019828	aspartic-type endopeptidase inhibitor activity	gene_ontology	1.511	18682	194	3	1
uploaded_gene_set	GO_0021502	GO:0021502	neural fold elevation formation	gene_ontology	1.511	18682	194	3	1
uploaded_gene_set	GO_0021781	GO:0021781	glial cell fate commitment	gene_ontology	1.511	18682	194	3	1
uploaded_gene_set	GO_0021817	GO:0021817	nucleokinesis involved in cell motility in cerebral cortex radial glia guided migration	gene_ontology	1.511	18682	194	3	1
uploaded_gene_set	GO_0021847	GO:0021847	ventricular zone neuroblast division	gene_ontology	1.511	18682	194	3	1
uploaded_gene_set	GO_0021914	GO:0021914	negative regulation of smoothened signaling pathway involved in ventral spinal cord patterning	gene_ontology	1.511	18682	194	3	1
uploaded_gene_set	GO_0022898	GO:0022898	regulation of transmembrane transporter activity	gene_ontology	1.511	18682	194	3	1
uploaded_gene_set	GO_0030135	GO:0030135	coated vesicle	gene_ontology	1.511	18682	194	3	1
uploaded_gene_set	GO_0030858	GO:0030858	positive regulation of epithelial cell differentiation	gene_ontology	1.511	18682	194	3	1
uploaded_gene_set	GO_0031440	GO:0031440	regulation of mRNA 3'-end processing	gene_ontology	1.511	18682	194	3	1
uploaded_gene_set	GO_0031981	GO:0031981	nuclear lumen	gene_ontology	1.511	18682	194	3	1
uploaded_gene_set	GO_0032991	GO:0032991	macromolecular complex	gene_ontology	1.511	18682	194	3	1
uploaded_gene_set	GO_0033144	GO:0033144	negative regulation of intracellular steroid hormone receptor signaling pathway	gene_ontology	1.511	18682	194	3	1
uploaded_gene_set	GO_0035880	GO:0035880	embryonic nail plate morphogenesis	gene_ontology	1.511	18682	194	3	1
uploaded_gene_set	GO_0036042	GO:0036042	long-chain fatty acyl-CoA binding	gene_ontology	1.511	18682	194	3	1
uploaded_gene_set	GO_0036514	GO:0036514	dopaminergic neuron axon guidance	gene_ontology	1.511	18682	194	3	1
uploaded_gene_set	GO_0036515	GO:0036515	serotonergic neuron axon guidance	gene_ontology	1.511	18682	194	3	1
uploaded_gene_set	GO_0038091	GO:0038091	positive regulation of cell proliferation by VEGF-activated platelet derived growth factor receptor signaling pathway	gene_ontology	1.511	18682	194	3	1
uploaded_gene_set	GO_0038163	GO:0038163	thrombopoietin-mediated signaling pathway	gene_ontology	1.511	18682	194	3	1
uploaded_gene_set	GO_0042270	GO:0042270	protection from natural killer cell mediated cytotoxicity	gene_ontology	1.511	18682	194	3	1
uploaded_gene_set	GO_0042625	GO:0042625	ATPase coupled ion transmembrane transporter activity	gene_ontology	1.511	18682	194	3	1
uploaded_gene_set	GO_0042668	GO:0042668	auditory receptor cell fate determination	gene_ontology	1.511	18682	194	3	1
uploaded_gene_set	GO_0042747	GO:0042747	circadian sleep/wake cycle, REM sleep	gene_ontology	1.511	18682	194	3	1
uploaded_gene_set	GO_0043009	GO:0043009	chordate embryonic development	gene_ontology	1.511	18682	194	3	1
uploaded_gene_set	GO_0043243	GO:0043243	positive regulation of protein complex disassembly	gene_ontology	1.511	18682	194	3	1
uploaded_gene_set	GO_0044242	GO:0044242	cellular lipid catabolic process	gene_ontology	1.511	18682	194	3	1
uploaded_gene_set	GO_0045163	GO:0045163	clustering of voltage-gated potassium channels	gene_ontology	1.511	18682	194	3	1
uploaded_gene_set	GO_0045608	GO:0045608	negative regulation of auditory receptor cell differentiation	gene_ontology	1.511	18682	194	3	1
uploaded_gene_set	GO_0045837	GO:0045837	negative regulation of membrane potential	gene_ontology	1.511	18682	194	3	1
uploaded_gene_set	GO_0046485	GO:0046485	ether lipid metabolic process	gene_ontology	1.511	18682	194	3	1
uploaded_gene_set	GO_0048382	GO:0048382	mesendoderm development	gene_ontology	1.511	18682	194	3	1
uploaded_gene_set	GO_0048403	GO:0048403	brain-derived neurotrophic factor binding	gene_ontology	1.511	18682	194	3	1
uploaded_gene_set	GO_0048729	GO:0048729	tissue morphogenesis	gene_ontology	1.511	18682	194	3	1
uploaded_gene_set	GO_0051154	GO:0051154	negative regulation of striated muscle cell differentiation	gene_ontology	1.511	18682	194	3	1
uploaded_gene_set	GO_0051612	GO:0051612	negative regulation of serotonin uptake	gene_ontology	1.511	18682	194	3	1
uploaded_gene_set	GO_0051920	GO:0051920	peroxiredoxin activity	gene_ontology	1.511	18682	194	3	1
uploaded_gene_set	GO_0052739	GO:0052739	phosphatidylserine 1-acylhydrolase activity	gene_ontology	1.511	18682	194	3	1
uploaded_gene_set	GO_0060002	GO:0060002	plus-end directed microfilament motor activity	gene_ontology	1.511	18682	194	3	1
uploaded_gene_set	GO_0060164	GO:0060164	regulation of timing of neuron differentiation	gene_ontology	1.511	18682	194	3	1
uploaded_gene_set	GO_0060193	GO:0060193	positive regulation of lipase activity	gene_ontology	1.511	18682	194	3	1
uploaded_gene_set	GO_0060221	GO:0060221	retinal rod cell differentiation	gene_ontology	1.511	18682	194	3	1
uploaded_gene_set	GO_0060313	GO:0060313	negative regulation of blood vessel remodeling	gene_ontology	1.511	18682	194	3	1
uploaded_gene_set	GO_0060437	GO:0060437	lung growth	gene_ontology	1.511	18682	194	3	1
uploaded_gene_set	GO_0060492	GO:0060492	lung induction	gene_ontology	1.511	18682	194	3	1
uploaded_gene_set	GO_0060547	GO:0060547	negative regulation of necrotic cell death	gene_ontology	1.511	18682	194	3	1
uploaded_gene_set	GO_0060638	GO:0060638	mesenchymal-epithelial cell signaling	gene_ontology	1.511	18682	194	3	1
uploaded_gene_set	GO_0060675	GO:0060675	ureteric bud morphogenesis	gene_ontology	1.511	18682	194	3	1
uploaded_gene_set	GO_0060729	GO:0060729	intestinal epithelial structure maintenance	gene_ontology	1.511	18682	194	3	1
uploaded_gene_set	GO_0060741	GO:0060741	prostate gland stromal morphogenesis	gene_ontology	1.511	18682	194	3	1
uploaded_gene_set	GO_0060948	GO:0060948	cardiac vascular smooth muscle cell development	gene_ontology	1.511	18682	194	3	1
uploaded_gene_set	GO_0061009	GO:0061009	common bile duct development	gene_ontology	1.511	18682	194	3	1
uploaded_gene_set	GO_0061138	GO:0061138	morphogenesis of a branching epithelium	gene_ontology	1.511	18682	194	3	1
uploaded_gene_set	GO_0061309	GO:0061309	cardiac neural crest cell development involved in outflow tract morphogenesis	gene_ontology	1.511	18682	194	3	1
uploaded_gene_set	GO_0070168	GO:0070168	negative regulation of biomineral tissue development	gene_ontology	1.511	18682	194	3	1
uploaded_gene_set	GO_0070232	GO:0070232	regulation of T cell apoptotic process	gene_ontology	1.511	18682	194	3	1
uploaded_gene_set	GO_0071386	GO:0071386	cellular response to corticosterone stimulus	gene_ontology	1.511	18682	194	3	1
uploaded_gene_set	GO_0071472	GO:0071472	cellular response to salt stress	gene_ontology	1.511	18682	194	3	1
uploaded_gene_set	GO_0072034	GO:0072034	renal vesicle induction	gene_ontology	1.511	18682	194	3	1
uploaded_gene_set	GO_0072049	GO:0072049	comma-shaped body morphogenesis	gene_ontology	1.511	18682	194	3	1
uploaded_gene_set	GO_0072050	GO:0072050	S-shaped body morphogenesis	gene_ontology	1.511	18682	194	3	1
uploaded_gene_set	GO_0072061	GO:0072061	inner medullary collecting duct development	gene_ontology	1.511	18682	194	3	1
uploaded_gene_set	GO_0072125	GO:0072125	negative regulation of glomerular mesangial cell proliferation	gene_ontology	1.511	18682	194	3	1
uploaded_gene_set	GO_0072133	GO:0072133	metanephric mesenchyme morphogenesis	gene_ontology	1.511	18682	194	3	1
uploaded_gene_set	GO_0072136	GO:0072136	metanephric mesenchymal cell proliferation involved in metanephros development	gene_ontology	1.511	18682	194	3	1
uploaded_gene_set	GO_0072193	GO:0072193	ureter smooth muscle cell differentiation	gene_ontology	1.511	18682	194	3	1
uploaded_gene_set	GO_0072282	GO:0072282	metanephric nephron tubule morphogenesis	gene_ontology	1.511	18682	194	3	1
uploaded_gene_set	GO_0072350	GO:0072350	tricarboxylic acid metabolic process	gene_ontology	1.511	18682	194	3	1
uploaded_gene_set	GO_0090259	GO:0090259	regulation of retinal ganglion cell axon guidance	gene_ontology	1.511	18682	194	3	1
uploaded_gene_set	GO_0090272	GO:0090272	negative regulation of fibroblast growth factor production	gene_ontology	1.511	18682	194	3	1
uploaded_gene_set	GO_0097187	GO:0097187	dentinogenesis	gene_ontology	1.511	18682	194	3	1
uploaded_gene_set	GO_0097475	GO:0097475	motor neuron migration	gene_ontology	1.511	18682	194	3	1
uploaded_gene_set	GO_0102007	GO:0102007	acyl-L-homoserine-lactone lactonohydrolase activity	gene_ontology	1.511	18682	194	3	1
uploaded_gene_set	GO_1900106	GO:1900106	positive regulation of hyaluranon cable assembly	gene_ontology	1.511	18682	194	3	1
uploaded_gene_set	GO_1900625	GO:1900625	positive regulation of monocyte aggregation	gene_ontology	1.511	18682	194	3	1
uploaded_gene_set	GO_1900746	GO:1900746	regulation of vascular endothelial growth factor signaling pathway	gene_ontology	1.511	18682	194	3	1
uploaded_gene_set	GO_1902037	GO:1902037	negative regulation of hematopoietic stem cell differentiation	gene_ontology	1.511	18682	194	3	1
uploaded_gene_set	GO_1902255	GO:1902255	positive regulation of intrinsic apoptotic signaling pathway by p53 class mediator	gene_ontology	1.511	18682	194	3	1
uploaded_gene_set	GO_1902361	GO:1902361	mitochondrial pyruvate transmembrane transport	gene_ontology	1.511	18682	194	3	1
uploaded_gene_set	GO_1903288	GO:1903288	positive regulation of potassium ion import	gene_ontology	1.511	18682	194	3	1
uploaded_gene_set	GO_1904693	GO:1904693	midbrain morphogenesis	gene_ontology	1.511	18682	194	3	1
uploaded_gene_set	GO_1904753	GO:1904753	negative regulation of vascular associated smooth muscle cell migration	gene_ontology	1.511	18682	194	3	1
uploaded_gene_set	GO_1905576	GO:1905576	ganglioside GT1b binding	gene_ontology	1.511	18682	194	3	1
uploaded_gene_set	GO_2000138	GO:2000138	positive regulation of cell proliferation involved in heart morphogenesis	gene_ontology	1.511	18682	194	3	1
uploaded_gene_set	GO_2000345	GO:2000345	regulation of hepatocyte proliferation	gene_ontology	1.511	18682	194	3	1
uploaded_gene_set	GO_2000566	GO:2000566	positive regulation of CD8-positive, alpha-beta T cell proliferation	gene_ontology	1.511	18682	194	3	1
uploaded_gene_set	GO_2000974	GO:2000974	negative regulation of pro-B cell differentiation	gene_ontology	1.511	18682	194	3	1
uploaded_gene_set	GO_2000984	GO:2000984	negative regulation of ATP citrate synthase activity	gene_ontology	1.511	18682	194	3	1
uploaded_gene_set	GO_2001015	GO:2001015	negative regulation of skeletal muscle cell differentiation	gene_ontology	1.511	18682	194	3	1
uploaded_gene_set	GO_2001189	GO:2001189	negative regulation of T cell activation via T cell receptor contact with antigen bound to MHC molecule on antigen presenting cell	gene_ontology	1.511	18682	194	3	1
uploaded_gene_set	GO_0005102	GO:0005102	receptor binding	gene_ontology	1.50204	18682	194	353	8
uploaded_gene_set	GO_0010575	GO:0010575	positive regulation of vascular endothelial growth factor production	gene_ontology	1.49806	18682	194	27	2
uploaded_gene_set	GO_0015991	GO:0015991	ATP hydrolysis coupled proton transport	gene_ontology	1.49806	18682	194	27	2
uploaded_gene_set	GO_0036151	GO:0036151	phosphatidylcholine acyl-chain remodeling	gene_ontology	1.49806	18682	194	27	2
uploaded_gene_set	GO_0042056	GO:0042056	chemoattractant activity	gene_ontology	1.49806	18682	194	27	2
uploaded_gene_set	GO_0033116	GO:0033116	endoplasmic reticulum-Golgi intermediate compartment membrane	gene_ontology	1.4878	18682	194	67	3
uploaded_gene_set	GO_0030335	GO:0030335	positive regulation of cell migration	gene_ontology	1.47944	18682	194	171	5
uploaded_gene_set	GO_0034774	GO:0034774	secretory granule lumen	gene_ontology	1.47154	18682	194	117	4
uploaded_gene_set	GO_0002039	GO:0002039	p53 binding	gene_ontology	1.47144	18682	194	68	3
uploaded_gene_set	GO_0030666	GO:0030666	endocytic vesicle membrane	gene_ontology	1.47144	18682	194	68	3
uploaded_gene_set	GO_0006096	GO:0006096	glycolytic process	gene_ontology	1.4688	18682	194	28	2
uploaded_gene_set	GO_0007528	GO:0007528	neuromuscular junction development	gene_ontology	1.4688	18682	194	28	2
uploaded_gene_set	GO_0035116	GO:0035116	embryonic hindlimb morphogenesis	gene_ontology	1.4688	18682	194	28	2
uploaded_gene_set	GO_0097718	GO:0097718	disordered domain specific binding	gene_ontology	1.4688	18682	194	28	2
uploaded_gene_set	GO_0043005	GO:0043005	neuron projection	gene_ontology	1.46298	18682	194	232	6
uploaded_gene_set	GO_0000422	GO:0000422	mitophagy	gene_ontology	1.44069	18682	194	29	2
uploaded_gene_set	GO_0006754	GO:0006754	ATP biosynthetic process	gene_ontology	1.44069	18682	194	29	2
uploaded_gene_set	GO_0030203	GO:0030203	glycosaminoglycan metabolic process	gene_ontology	1.44069	18682	194	29	2
uploaded_gene_set	GO_0048706	GO:0048706	embryonic skeletal system development	gene_ontology	1.44069	18682	194	29	2
uploaded_gene_set	GO_0050873	GO:0050873	brown fat cell differentiation	gene_ontology	1.44069	18682	194	29	2
uploaded_gene_set	GO_0055072	GO:0055072	iron ion homeostasis	gene_ontology	1.44069	18682	194	29	2
uploaded_gene_set	GO_0007584	GO:0007584	response to nutrient	gene_ontology	1.43958	18682	194	70	3
uploaded_gene_set	GO_0043065	GO:0043065	positive regulation of apoptotic process	gene_ontology	1.43235	18682	194	299	7
uploaded_gene_set	GO_0001707	GO:0001707	mesoderm formation	gene_ontology	1.41364	18682	194	30	2
uploaded_gene_set	GO_0032420	GO:0032420	stereocilium	gene_ontology	1.41364	18682	194	30	2
uploaded_gene_set	GO_0051289	GO:0051289	protein homotetramerization	gene_ontology	1.40881	18682	194	72	3
uploaded_gene_set	GO_0008144	GO:0008144	drug binding	gene_ontology	1.39381	18682	194	73	3
uploaded_gene_set	GO_0033138	GO:0033138	positive regulation of peptidyl-serine phosphorylation	gene_ontology	1.39381	18682	194	73	3
uploaded_gene_set	GO_0000015	GO:0000015	phosphopyruvate hydratase complex	gene_ontology	1.3883	18682	194	4	1
uploaded_gene_set	GO_0003104	GO:0003104	positive regulation of glomerular filtration	gene_ontology	1.3883	18682	194	4	1
uploaded_gene_set	GO_0003170	GO:0003170	heart valve development	gene_ontology	1.3883	18682	194	4	1
uploaded_gene_set	GO_0003266	GO:0003266	regulation of secondary heart field cardioblast proliferation	gene_ontology	1.3883	18682	194	4	1
uploaded_gene_set	GO_0003272	GO:0003272	endocardial cushion formation	gene_ontology	1.3883	18682	194	4	1
uploaded_gene_set	GO_0003338	GO:0003338	metanephros morphogenesis	gene_ontology	1.3883	18682	194	4	1
uploaded_gene_set	GO_0003413	GO:0003413	chondrocyte differentiation involved in endochondral bone morphogenesis	gene_ontology	1.3883	18682	194	4	1
uploaded_gene_set	GO_0004634	GO:0004634	phosphopyruvate hydratase activity	gene_ontology	1.3883	18682	194	4	1
uploaded_gene_set	GO_0004897	GO:0004897	ciliary neurotrophic factor receptor activity	gene_ontology	1.3883	18682	194	4	1
uploaded_gene_set	GO_0005172	GO:0005172	vascular endothelial growth factor receptor binding	gene_ontology	1.3883	18682	194	4	1
uploaded_gene_set	GO_0006534	GO:0006534	cysteine metabolic process	gene_ontology	1.3883	18682	194	4	1
uploaded_gene_set	GO_0006538	GO:0006538	glutamate catabolic process	gene_ontology	1.3883	18682	194	4	1
uploaded_gene_set	GO_0006546	GO:0006546	glycine catabolic process	gene_ontology	1.3883	18682	194	4	1
uploaded_gene_set	GO_0007431	GO:0007431	salivary gland development	gene_ontology	1.3883	18682	194	4	1
uploaded_gene_set	GO_0008038	GO:0008038	neuron recognition	gene_ontology	1.3883	18682	194	4	1
uploaded_gene_set	GO_0008626	GO:0008626	granzyme-mediated apoptotic signaling pathway	gene_ontology	1.3883	18682	194	4	1
uploaded_gene_set	GO_0010463	GO:0010463	mesenchymal cell proliferation	gene_ontology	1.3883	18682	194	4	1
uploaded_gene_set	GO_0010499	GO:0010499	proteasomal ubiquitin-independent protein catabolic process	gene_ontology	1.3883	18682	194	4	1
uploaded_gene_set	GO_0010523	GO:0010523	negative regulation of calcium ion transport into cytosol	gene_ontology	1.3883	18682	194	4	1
uploaded_gene_set	GO_0010638	GO:0010638	positive regulation of organelle organization	gene_ontology	1.3883	18682	194	4	1
uploaded_gene_set	GO_0010668	GO:0010668	ectodermal cell differentiation	gene_ontology	1.3883	18682	194	4	1
uploaded_gene_set	GO_0010716	GO:0010716	negative regulation of extracellular matrix disassembly	gene_ontology	1.3883	18682	194	4	1
uploaded_gene_set	GO_0015085	GO:0015085	calcium ion transmembrane transporter activity	gene_ontology	1.3883	18682	194	4	1
uploaded_gene_set	GO_0019439	GO:0019439	aromatic compound catabolic process	gene_ontology	1.3883	18682	194	4	1
uploaded_gene_set	GO_0021555	GO:0021555	midbrain-hindbrain boundary morphogenesis	gene_ontology	1.3883	18682	194	4	1
uploaded_gene_set	GO_0021575	GO:0021575	hindbrain morphogenesis	gene_ontology	1.3883	18682	194	4	1
uploaded_gene_set	GO_0021943	GO:0021943	formation of radial glial scaffolds	gene_ontology	1.3883	18682	194	4	1
uploaded_gene_set	GO_0022009	GO:0022009	central nervous system vasculogenesis	gene_ontology	1.3883	18682	194	4	1
uploaded_gene_set	GO_0031077	GO:0031077	post-embryonic camera-type eye development	gene_ontology	1.3883	18682	194	4	1
uploaded_gene_set	GO_0031547	GO:0031547	brain-derived neurotrophic factor receptor signaling pathway	gene_ontology	1.3883	18682	194	4	1
uploaded_gene_set	GO_0032095	GO:0032095	regulation of response to food	gene_ontology	1.3883	18682	194	4	1
uploaded_gene_set	GO_0032387	GO:0032387	negative regulation of intracellular transport	gene_ontology	1.3883	18682	194	4	1
uploaded_gene_set	GO_0033179	GO:0033179	proton-transporting V-type ATPase, V0 domain	gene_ontology	1.3883	18682	194	4	1
uploaded_gene_set	GO_0034103	GO:0034103	regulation of tissue remodeling	gene_ontology	1.3883	18682	194	4	1
uploaded_gene_set	GO_0034186	GO:0034186	apolipoprotein A-I binding	gene_ontology	1.3883	18682	194	4	1
uploaded_gene_set	GO_0035694	GO:0035694	mitochondrial protein catabolic process	gene_ontology	1.3883	18682	194	4	1
uploaded_gene_set	GO_0035910	GO:0035910	ascending aorta morphogenesis	gene_ontology	1.3883	18682	194	4	1
uploaded_gene_set	GO_0038165	GO:0038165	oncostatin-M-mediated signaling pathway	gene_ontology	1.3883	18682	194	4	1
uploaded_gene_set	GO_0042481	GO:0042481	regulation of odontogenesis	gene_ontology	1.3883	18682	194	4	1
uploaded_gene_set	GO_0042490	GO:0042490	mechanoreceptor differentiation	gene_ontology	1.3883	18682	194	4	1
uploaded_gene_set	GO_0042588	GO:0042588	zymogen granule	gene_ontology	1.3883	18682	194	4	1
uploaded_gene_set	GO_0042759	GO:0042759	long-chain fatty acid biosynthetic process	gene_ontology	1.3883	18682	194	4	1
uploaded_gene_set	GO_0042985	GO:0042985	negative regulation of amyloid precursor protein biosynthetic process	gene_ontology	1.3883	18682	194	4	1
uploaded_gene_set	GO_0043121	GO:0043121	neurotrophin binding	gene_ontology	1.3883	18682	194	4	1
uploaded_gene_set	GO_0044292	GO:0044292	dendrite terminus	gene_ontology	1.3883	18682	194	4	1
uploaded_gene_set	GO_0044323	GO:0044323	retinoic acid-responsive element binding	gene_ontology	1.3883	18682	194	4	1
uploaded_gene_set	GO_0048609	GO:0048609	multicellular organismal reproductive process	gene_ontology	1.3883	18682	194	4	1
uploaded_gene_set	GO_0048858	GO:0048858	cell projection morphogenesis	gene_ontology	1.3883	18682	194	4	1
uploaded_gene_set	GO_0048861	GO:0048861	leukemia inhibitory factor signaling pathway	gene_ontology	1.3883	18682	194	4	1
uploaded_gene_set	GO_0050819	GO:0050819	negative regulation of coagulation	gene_ontology	1.3883	18682	194	4	1
uploaded_gene_set	GO_0050833	GO:0050833	pyruvate transmembrane transporter activity	gene_ontology	1.3883	18682	194	4	1
uploaded_gene_set	GO_0051387	GO:0051387	negative regulation of neurotrophin TRK receptor signaling pathway	gene_ontology	1.3883	18682	194	4	1
uploaded_gene_set	GO_0051771	GO:0051771	negative regulation of nitric-oxide synthase biosynthetic process	gene_ontology	1.3883	18682	194	4	1
uploaded_gene_set	GO_0051873	GO:0051873	killing by host of symbiont cells	gene_ontology	1.3883	18682	194	4	1
uploaded_gene_set	GO_0060018	GO:0060018	astrocyte fate commitment	gene_ontology	1.3883	18682	194	4	1
uploaded_gene_set	GO_0060393	GO:0060393	regulation of pathway-restricted SMAD protein phosphorylation	gene_ontology	1.3883	18682	194	4	1
uploaded_gene_set	GO_0060485	GO:0060485	mesenchyme development	gene_ontology	1.3883	18682	194	4	1
uploaded_gene_set	GO_0060534	GO:0060534	trachea cartilage development	gene_ontology	1.3883	18682	194	4	1
uploaded_gene_set	GO_0060665	GO:0060665	regulation of branching involved in salivary gland morphogenesis by mesenchymal-epithelial signaling	gene_ontology	1.3883	18682	194	4	1
uploaded_gene_set	GO_0060669	GO:0060669	embryonic placenta morphogenesis	gene_ontology	1.3883	18682	194	4	1
uploaded_gene_set	GO_0060742	GO:0060742	epithelial cell differentiation involved in prostate gland development	gene_ontology	1.3883	18682	194	4	1
uploaded_gene_set	GO_0061419	GO:0061419	positive regulation of transcription from RNA polymerase II promoter in response to hypoxia	gene_ontology	1.3883	18682	194	4	1
uploaded_gene_set	GO_0061458	GO:0061458	reproductive system development	gene_ontology	1.3883	18682	194	4	1
uploaded_gene_set	GO_0070236	GO:0070236	negative regulation of activation-induced cell death of T cells	gene_ontology	1.3883	18682	194	4	1
uploaded_gene_set	GO_0070384	GO:0070384	Harderian gland development	gene_ontology	1.3883	18682	194	4	1
uploaded_gene_set	GO_0071205	GO:0071205	protein localization to juxtaparanode region of axon	gene_ontology	1.3883	18682	194	4	1
uploaded_gene_set	GO_0071279	GO:0071279	cellular response to cobalt ion	gene_ontology	1.3883	18682	194	4	1
uploaded_gene_set	GO_0071672	GO:0071672	negative regulation of smooth muscle cell chemotaxis	gene_ontology	1.3883	18682	194	4	1
uploaded_gene_set	GO_0071677	GO:0071677	positive regulation of mononuclear cell migration	gene_ontology	1.3883	18682	194	4	1
uploaded_gene_set	GO_0071866	GO:0071866	negative regulation of apoptotic process in bone marrow	gene_ontology	1.3883	18682	194	4	1
uploaded_gene_set	GO_0072012	GO:0072012	glomerulus vasculature development	gene_ontology	1.3883	18682	194	4	1
uploaded_gene_set	GO_0072289	GO:0072289	metanephric nephron tubule formation	gene_ontology	1.3883	18682	194	4	1
uploaded_gene_set	GO_0072513	GO:0072513	positive regulation of secondary heart field cardioblast proliferation	gene_ontology	1.3883	18682	194	4	1
uploaded_gene_set	GO_0090184	GO:0090184	positive regulation of kidney development	gene_ontology	1.3883	18682	194	4	1
uploaded_gene_set	GO_0090722	GO:0090722	receptor-receptor interaction	gene_ontology	1.3883	18682	194	4	1
uploaded_gene_set	GO_0097452	GO:0097452	GAIT complex	gene_ontology	1.3883	18682	194	4	1
uploaded_gene_set	GO_1901203	GO:1901203	positive regulation of extracellular matrix assembly	gene_ontology	1.3883	18682	194	4	1
uploaded_gene_set	GO_1902109	GO:1902109	negative regulation of mitochondrial membrane permeability involved in apoptotic process	gene_ontology	1.3883	18682	194	4	1
uploaded_gene_set	GO_1902175	GO:1902175	regulation of oxidative stress-induced intrinsic apoptotic signaling pathway	gene_ontology	1.3883	18682	194	4	1
uploaded_gene_set	GO_1903278	GO:1903278	positive regulation of sodium ion export from cell	gene_ontology	1.3883	18682	194	4	1
uploaded_gene_set	GO_1904469	GO:1904469	positive regulation of tumor necrosis factor secretion	gene_ontology	1.3883	18682	194	4	1
uploaded_gene_set	GO_1905867	GO:1905867	epididymis development	gene_ontology	1.3883	18682	194	4	1
uploaded_gene_set	GO_1990034	GO:1990034	calcium ion export from cell	gene_ontology	1.3883	18682	194	4	1
uploaded_gene_set	GO_2000546	GO:2000546	positive regulation of endothelial cell chemotaxis to fibroblast growth factor	gene_ontology	1.3883	18682	194	4	1
uploaded_gene_set	GO_2001044	GO:2001044	regulation of integrin-mediated signaling pathway	gene_ontology	1.3883	18682	194	4	1
uploaded_gene_set	GO_0002088	GO:0002088	lens development in camera-type eye	gene_ontology	1.38759	18682	194	31	2
uploaded_gene_set	GO_0016459	GO:0016459	myosin complex	gene_ontology	1.38759	18682	194	31	2
uploaded_gene_set	GO_0035115	GO:0035115	embryonic forelimb morphogenesis	gene_ontology	1.38759	18682	194	31	2
uploaded_gene_set	GO_0042220	GO:0042220	response to cocaine	gene_ontology	1.38759	18682	194	31	2
uploaded_gene_set	GO_0071276	GO:0071276	cellular response to cadmium ion	gene_ontology	1.38759	18682	194	31	2
uploaded_gene_set	GO_0043086	GO:0043086	negative regulation of catalytic activity	gene_ontology	1.37906	18682	194	74	3
uploaded_gene_set	GO_0055114	GO:0055114	oxidation-reduction process	gene_ontology	1.36542	18682	194	587	11
uploaded_gene_set	GO_0001654	GO:0001654	eye development	gene_ontology	1.36248	18682	194	32	2
uploaded_gene_set	GO_0004869	GO:0004869	cysteine-type endopeptidase inhibitor activity	gene_ontology	1.36248	18682	194	32	2
uploaded_gene_set	GO_0043200	GO:0043200	response to amino acid	gene_ontology	1.36248	18682	194	32	2
uploaded_gene_set	GO_0000139	GO:0000139	Golgi membrane	gene_ontology	1.34359	18682	194	592	11
uploaded_gene_set	GO_0004866	GO:0004866	endopeptidase inhibitor activity	gene_ontology	1.33824	18682	194	33	2
uploaded_gene_set	GO_0032391	GO:0032391	photoreceptor connecting cilium	gene_ontology	1.33824	18682	194	33	2
uploaded_gene_set	GO_0032543	GO:0032543	mitochondrial translation	gene_ontology	1.33824	18682	194	33	2
uploaded_gene_set	GO_0072593	GO:0072593	reactive oxygen species metabolic process	gene_ontology	1.33824	18682	194	33	2
uploaded_gene_set	GO_0008233	GO:0008233	peptidase activity	gene_ontology	1.33624	18682	194	77	3
uploaded_gene_set	GO_0005516	GO:0005516	calmodulin binding	gene_ontology	1.33118	18682	194	188	5
uploaded_gene_set	GO_0006898	GO:0006898	receptor-mediated endocytosis	gene_ontology	1.33051	18682	194	130	4
uploaded_gene_set	GO_0007030	GO:0007030	Golgi organization	gene_ontology	1.32243	18682	194	78	3
uploaded_gene_set	GO_0042060	GO:0042060	wound healing	gene_ontology	1.32243	18682	194	78	3
uploaded_gene_set	GO_0043085	GO:0043085	positive regulation of catalytic activity	gene_ontology	1.32243	18682	194	78	3
uploaded_gene_set	GO_0001890	GO:0001890	placenta development	gene_ontology	1.31482	18682	194	34	2
uploaded_gene_set	GO_0030501	GO:0030501	positive regulation of bone mineralization	gene_ontology	1.31482	18682	194	34	2
uploaded_gene_set	GO_0045747	GO:0045747	positive regulation of Notch signaling pathway	gene_ontology	1.31482	18682	194	34	2
uploaded_gene_set	GO_0032869	GO:0032869	cellular response to insulin stimulus	gene_ontology	1.30883	18682	194	79	3
uploaded_gene_set	GO_0060070	GO:0060070	canonical Wnt signaling pathway	gene_ontology	1.29544	18682	194	80	3
uploaded_gene_set	GO_0001504	GO:0001504	neurotransmitter uptake	gene_ontology	1.29363	18682	194	5	1
uploaded_gene_set	GO_0001661	GO:0001661	conditioned taste aversion	gene_ontology	1.29363	18682	194	5	1
uploaded_gene_set	GO_0001714	GO:0001714	endodermal cell fate specification	gene_ontology	1.29363	18682	194	5	1
uploaded_gene_set	GO_0004565	GO:0004565	beta-galactosidase activity	gene_ontology	1.29363	18682	194	5	1
uploaded_gene_set	GO_0005007	GO:0005007	fibroblast growth factor-activated receptor activity	gene_ontology	1.29363	18682	194	5	1
uploaded_gene_set	GO_0005127	GO:0005127	ciliary neurotrophic factor receptor binding	gene_ontology	1.29363	18682	194	5	1
uploaded_gene_set	GO_0006880	GO:0006880	intracellular sequestering of iron ion	gene_ontology	1.29363	18682	194	5	1
uploaded_gene_set	GO_0007262	GO:0007262	STAT protein import into nucleus	gene_ontology	1.29363	18682	194	5	1
uploaded_gene_set	GO_0009249	GO:0009249	protein lipoylation	gene_ontology	1.29363	18682	194	5	1
uploaded_gene_set	GO_0009414	GO:0009414	response to water deprivation	gene_ontology	1.29363	18682	194	5	1
uploaded_gene_set	GO_0010659	GO:0010659	cardiac muscle cell apoptotic process	gene_ontology	1.29363	18682	194	5	1
uploaded_gene_set	GO_0010715	GO:0010715	regulation of extracellular matrix disassembly	gene_ontology	1.29363	18682	194	5	1
uploaded_gene_set	GO_0016570	GO:0016570	histone modification	gene_ontology	1.29363	18682	194	5	1
uploaded_gene_set	GO_0019640	GO:0019640	glucuronate catabolic process to xylulose 5-phosphate	gene_ontology	1.29363	18682	194	5	1
uploaded_gene_set	GO_0019863	GO:0019863	IgE binding	gene_ontology	1.29363	18682	194	5	1
uploaded_gene_set	GO_0021696	GO:0021696	cerebellar cortex morphogenesis	gene_ontology	1.29363	18682	194	5	1
uploaded_gene_set	GO_0021861	GO:0021861	forebrain radial glial cell differentiation	gene_ontology	1.29363	18682	194	5	1
uploaded_gene_set	GO_0030823	GO:0030823	regulation of cGMP metabolic process	gene_ontology	1.29363	18682	194	5	1
uploaded_gene_set	GO_0031545	GO:0031545	peptidyl-proline 4-dioxygenase activity	gene_ontology	1.29363	18682	194	5	1
uploaded_gene_set	GO_0033119	GO:0033119	negative regulation of RNA splicing	gene_ontology	1.29363	18682	194	5	1
uploaded_gene_set	GO_0035976	GO:0035976	transcription factor AP-1 complex	gene_ontology	1.29363	18682	194	5	1
uploaded_gene_set	GO_0038132	GO:0038132	neuregulin binding	gene_ontology	1.29363	18682	194	5	1
uploaded_gene_set	GO_0040020	GO:0040020	regulation of meiotic nuclear division	gene_ontology	1.29363	18682	194	5	1
uploaded_gene_set	GO_0043279	GO:0043279	response to alkaloid	gene_ontology	1.29363	18682	194	5	1
uploaded_gene_set	GO_0043292	GO:0043292	contractile fiber	gene_ontology	1.29363	18682	194	5	1
uploaded_gene_set	GO_0045646	GO:0045646	regulation of erythrocyte differentiation	gene_ontology	1.29363	18682	194	5	1
uploaded_gene_set	GO_0045653	GO:0045653	negative regulation of megakaryocyte differentiation	gene_ontology	1.29363	18682	194	5	1
uploaded_gene_set	GO_0046578	GO:0046578	regulation of Ras protein signal transduction	gene_ontology	1.29363	18682	194	5	1
uploaded_gene_set	GO_0048496	GO:0048496	maintenance of animal organ identity	gene_ontology	1.29363	18682	194	5	1
uploaded_gene_set	GO_0051220	GO:0051220	cytoplasmic sequestering of protein	gene_ontology	1.29363	18682	194	5	1
uploaded_gene_set	GO_0051302	GO:0051302	regulation of cell division	gene_ontology	1.29363	18682	194	5	1
uploaded_gene_set	GO_0051354	GO:0051354	negative regulation of oxidoreductase activity	gene_ontology	1.29363	18682	194	5	1
uploaded_gene_set	GO_0055069	GO:0055069	zinc ion homeostasis	gene_ontology	1.29363	18682	194	5	1
uploaded_gene_set	GO_0060019	GO:0060019	radial glial cell differentiation	gene_ontology	1.29363	18682	194	5	1
uploaded_gene_set	GO_0060117	GO:0060117	auditory receptor cell development	gene_ontology	1.29363	18682	194	5	1
uploaded_gene_set	GO_0060718	GO:0060718	chorionic trophoblast cell differentiation	gene_ontology	1.29363	18682	194	5	1
uploaded_gene_set	GO_0070061	GO:0070061	fructose binding	gene_ontology	1.29363	18682	194	5	1
uploaded_gene_set	GO_0070120	GO:0070120	ciliary neurotrophic factor-mediated signaling pathway	gene_ontology	1.29363	18682	194	5	1
uploaded_gene_set	GO_0071504	GO:0071504	cellular response to heparin	gene_ontology	1.29363	18682	194	5	1
uploaded_gene_set	GO_0072207	GO:0072207	metanephric epithelium development	gene_ontology	1.29363	18682	194	5	1
uploaded_gene_set	GO_0090080	GO:0090080	positive regulation of MAPKKK cascade by fibroblast growth factor receptor signaling pathway	gene_ontology	1.29363	18682	194	5	1
uploaded_gene_set	GO_0098780	GO:0098780	response to mitochondrial depolarisation	gene_ontology	1.29363	18682	194	5	1
uploaded_gene_set	GO_1900086	GO:1900086	positive regulation of peptidyl-tyrosine autophosphorylation	gene_ontology	1.29363	18682	194	5	1
uploaded_gene_set	GO_1900747	GO:1900747	negative regulation of vascular endothelial growth factor signaling pathway	gene_ontology	1.29363	18682	194	5	1
uploaded_gene_set	GO_1901727	GO:1901727	positive regulation of histone deacetylase activity	gene_ontology	1.29363	18682	194	5	1
uploaded_gene_set	GO_1902254	GO:1902254	negative regulation of intrinsic apoptotic signaling pathway by p53 class mediator	gene_ontology	1.29363	18682	194	5	1
uploaded_gene_set	GO_1903416	GO:1903416	response to glycoside	gene_ontology	1.29363	18682	194	5	1
uploaded_gene_set	GO_1904714	GO:1904714	regulation of chaperone-mediated autophagy	gene_ontology	1.29363	18682	194	5	1
uploaded_gene_set	GO_1904938	GO:1904938	planar cell polarity pathway involved in axon guidance	gene_ontology	1.29363	18682	194	5	1
uploaded_gene_set	GO_1990254	GO:1990254	keratin filament binding	gene_ontology	1.29363	18682	194	5	1
uploaded_gene_set	GO_1990393	GO:1990393	3M complex	gene_ontology	1.29363	18682	194	5	1
uploaded_gene_set	GO_1990441	GO:1990441	negative regulation of transcription from RNA polymerase II promoter in response to endoplasmic reticulum stress	gene_ontology	1.29363	18682	194	5	1
uploaded_gene_set	GO_2000052	GO:2000052	positive regulation of non-canonical Wnt signaling pathway	gene_ontology	1.29363	18682	194	5	1
uploaded_gene_set	GO_2000117	GO:2000117	negative regulation of cysteine-type endopeptidase activity	gene_ontology	1.29363	18682	194	5	1
uploaded_gene_set	GO_2000726	GO:2000726	negative regulation of cardiac muscle cell differentiation	gene_ontology	1.29363	18682	194	5	1
uploaded_gene_set	GO_2000987	GO:2000987	positive regulation of behavioral fear response	gene_ontology	1.29363	18682	194	5	1
uploaded_gene_set	GO_0001540	GO:0001540	amyloid-beta binding	gene_ontology	1.29217	18682	194	35	2
uploaded_gene_set	GO_0005795	GO:0005795	Golgi stack	gene_ontology	1.29217	18682	194	35	2
uploaded_gene_set	GO_0045786	GO:0045786	negative regulation of cell cycle	gene_ontology	1.29217	18682	194	35	2
uploaded_gene_set	GO_0071944	GO:0071944	cell periphery	gene_ontology	1.29217	18682	194	35	2
uploaded_gene_set	GO_1901998	GO:1901998	toxin transport	gene_ontology	1.29217	18682	194	35	2
uploaded_gene_set	GO_0008285	GO:0008285	negative regulation of cell proliferation	gene_ontology	1.28984	18682	194	390	8
uploaded_gene_set	GO_0001501	GO:0001501	skeletal system development	gene_ontology	1.28116	18682	194	135	4
uploaded_gene_set	GO_0005506	GO:0005506	iron ion binding	gene_ontology	1.27158	18682	194	136	4
uploaded_gene_set	GO_0001895	GO:0001895	retina homeostasis	gene_ontology	1.27025	18682	194	36	2
uploaded_gene_set	GO_0004879	GO:0004879	RNA polymerase II transcription factor activity, ligand-activated sequence-specific DNA binding	gene_ontology	1.27025	18682	194	36	2
uploaded_gene_set	GO_0005547	GO:0005547	phosphatidylinositol-3,4,5-trisphosphate binding	gene_ontology	1.27025	18682	194	36	2
uploaded_gene_set	GO_0043531	GO:0043531	ADP binding	gene_ontology	1.27025	18682	194	36	2
uploaded_gene_set	GO_0001837	GO:0001837	epithelial to mesenchymal transition	gene_ontology	1.24901	18682	194	37	2
uploaded_gene_set	GO_0002062	GO:0002062	chondrocyte differentiation	gene_ontology	1.24901	18682	194	37	2
uploaded_gene_set	GO_0030199	GO:0030199	collagen fibril organization	gene_ontology	1.24901	18682	194	37	2
uploaded_gene_set	GO_0032993	GO:0032993	protein-DNA complex	gene_ontology	1.24901	18682	194	37	2
uploaded_gene_set	GO_0042149	GO:0042149	cellular response to glucose starvation	gene_ontology	1.24901	18682	194	37	2
uploaded_gene_set	GO_0050918	GO:0050918	positive chemotaxis	gene_ontology	1.24901	18682	194	37	2
uploaded_gene_set	GO_0030496	GO:0030496	midbody	gene_ontology	1.23421	18682	194	140	4
uploaded_gene_set	GO_0030049	GO:0030049	muscle filament sliding	gene_ontology	1.22843	18682	194	38	2
uploaded_gene_set	GO_0030315	GO:0030315	T-tubule	gene_ontology	1.22843	18682	194	38	2
uploaded_gene_set	GO_0030509	GO:0030509	BMP signaling pathway	gene_ontology	1.2193	18682	194	86	3
uploaded_gene_set	GO_0000423	GO:0000423	macromitophagy	gene_ontology	1.21668	18682	194	6	1
uploaded_gene_set	GO_0001221	GO:0001221	transcription cofactor binding	gene_ontology	1.21668	18682	194	6	1
uploaded_gene_set	GO_0003158	GO:0003158	endothelium development	gene_ontology	1.21668	18682	194	6	1
uploaded_gene_set	GO_0003179	GO:0003179	heart valve morphogenesis	gene_ontology	1.21668	18682	194	6	1
uploaded_gene_set	GO_0004064	GO:0004064	arylesterase activity	gene_ontology	1.21668	18682	194	6	1
uploaded_gene_set	GO_0005381	GO:0005381	iron ion transmembrane transporter activity	gene_ontology	1.21668	18682	194	6	1
uploaded_gene_set	GO_0006537	GO:0006537	glutamate biosynthetic process	gene_ontology	1.21668	18682	194	6	1
uploaded_gene_set	GO_0006564	GO:0006564	L-serine biosynthetic process	gene_ontology	1.21668	18682	194	6	1
uploaded_gene_set	GO_0006739	GO:0006739	NADP metabolic process	gene_ontology	1.21668	18682	194	6	1
uploaded_gene_set	GO_0009101	GO:0009101	glycoprotein biosynthetic process	gene_ontology	1.21668	18682	194	6	1
uploaded_gene_set	GO_0009838	GO:0009838	abscission	gene_ontology	1.21668	18682	194	6	1
uploaded_gene_set	GO_0010564	GO:0010564	regulation of cell cycle process	gene_ontology	1.21668	18682	194	6	1
uploaded_gene_set	GO_0010637	GO:0010637	negative regulation of mitochondrial fusion	gene_ontology	1.21668	18682	194	6	1
uploaded_gene_set	GO_0010756	GO:0010756	positive regulation of plasminogen activation	gene_ontology	1.21668	18682	194	6	1
uploaded_gene_set	GO_0012501	GO:0012501	programmed cell death	gene_ontology	1.21668	18682	194	6	1
uploaded_gene_set	GO_0015036	GO:0015036	disulfide oxidoreductase activity	gene_ontology	1.21668	18682	194	6	1
uploaded_gene_set	GO_0019563	GO:0019563	glycerol catabolic process	gene_ontology	1.21668	18682	194	6	1
uploaded_gene_set	GO_0019800	GO:0019800	peptide cross-linking via chondroitin 4-sulfate glycosaminoglycan	gene_ontology	1.21668	18682	194	6	1
uploaded_gene_set	GO_0030061	GO:0030061	mitochondrial crista	gene_ontology	1.21668	18682	194	6	1
uploaded_gene_set	GO_0031017	GO:0031017	exocrine pancreas development	gene_ontology	1.21668	18682	194	6	1
uploaded_gene_set	GO_0031088	GO:0031088	platelet dense granule membrane	gene_ontology	1.21668	18682	194	6	1
uploaded_gene_set	GO_0031105	GO:0031105	septin complex	gene_ontology	1.21668	18682	194	6	1
uploaded_gene_set	GO_0031730	GO:0031730	CCR5 chemokine receptor binding	gene_ontology	1.21668	18682	194	6	1
uploaded_gene_set	GO_0032364	GO:0032364	oxygen homeostasis	gene_ontology	1.21668	18682	194	6	1
uploaded_gene_set	GO_0032808	GO:0032808	lacrimal gland development	gene_ontology	1.21668	18682	194	6	1
uploaded_gene_set	GO_0032964	GO:0032964	collagen biosynthetic process	gene_ontology	1.21668	18682	194	6	1
uploaded_gene_set	GO_0033278	GO:0033278	cell proliferation in midbrain	gene_ontology	1.21668	18682	194	6	1
uploaded_gene_set	GO_0034755	GO:0034755	iron ion transmembrane transport	gene_ontology	1.21668	18682	194	6	1
uploaded_gene_set	GO_0035459	GO:0035459	cargo loading into vesicle	gene_ontology	1.21668	18682	194	6	1
uploaded_gene_set	GO_0035814	GO:0035814	negative regulation of renal sodium excretion	gene_ontology	1.21668	18682	194	6	1
uploaded_gene_set	GO_0036003	GO:0036003	positive regulation of transcription from RNA polymerase II promoter in response to stress	gene_ontology	1.21668	18682	194	6	1
uploaded_gene_set	GO_0038066	GO:0038066	p38MAPK cascade	gene_ontology	1.21668	18682	194	6	1
uploaded_gene_set	GO_0042866	GO:0042866	pyruvate biosynthetic process	gene_ontology	1.21668	18682	194	6	1
uploaded_gene_set	GO_0043559	GO:0043559	insulin binding	gene_ontology	1.21668	18682	194	6	1
uploaded_gene_set	GO_0043567	GO:0043567	regulation of insulin-like growth factor receptor signaling pathway	gene_ontology	1.21668	18682	194	6	1
uploaded_gene_set	GO_0044794	GO:0044794	positive regulation by host of viral process	gene_ontology	1.21668	18682	194	6	1
uploaded_gene_set	GO_0045602	GO:0045602	negative regulation of endothelial cell differentiation	gene_ontology	1.21668	18682	194	6	1
uploaded_gene_set	GO_0045661	GO:0045661	regulation of myoblast differentiation	gene_ontology	1.21668	18682	194	6	1
uploaded_gene_set	GO_0045822	GO:0045822	negative regulation of heart contraction	gene_ontology	1.21668	18682	194	6	1
uploaded_gene_set	GO_0046533	GO:0046533	negative regulation of photoreceptor cell differentiation	gene_ontology	1.21668	18682	194	6	1
uploaded_gene_set	GO_0046696	GO:0046696	lipopolysaccharide receptor complex	gene_ontology	1.21668	18682	194	6	1
uploaded_gene_set	GO_0047499	GO:0047499	calcium-independent phospholipase A2 activity	gene_ontology	1.21668	18682	194	6	1
uploaded_gene_set	GO_0048667	GO:0048667	cell morphogenesis involved in neuron differentiation	gene_ontology	1.21668	18682	194	6	1
uploaded_gene_set	GO_0048856	GO:0048856	anatomical structure development	gene_ontology	1.21668	18682	194	6	1
uploaded_gene_set	GO_0051702	GO:0051702	interaction with symbiont	gene_ontology	1.21668	18682	194	6	1
uploaded_gene_set	GO_0060426	GO:0060426	lung vasculature development	gene_ontology	1.21668	18682	194	6	1
uploaded_gene_set	GO_0060428	GO:0060428	lung epithelium development	gene_ontology	1.21668	18682	194	6	1
uploaded_gene_set	GO_0060536	GO:0060536	cartilage morphogenesis	gene_ontology	1.21668	18682	194	6	1
uploaded_gene_set	GO_0061312	GO:0061312	BMP signaling pathway involved in heart development	gene_ontology	1.21668	18682	194	6	1
uploaded_gene_set	GO_0061732	GO:0061732	mitochondrial acetyl-CoA biosynthetic process from pyruvate	gene_ontology	1.21668	18682	194	6	1
uploaded_gene_set	GO_0070728	GO:0070728	leucine binding	gene_ontology	1.21668	18682	194	6	1
uploaded_gene_set	GO_0071253	GO:0071253	connexin binding	gene_ontology	1.21668	18682	194	6	1
uploaded_gene_set	GO_0071287	GO:0071287	cellular response to manganese ion	gene_ontology	1.21668	18682	194	6	1
uploaded_gene_set	GO_0071638	GO:0071638	negative regulation of monocyte chemotactic protein-1 production	gene_ontology	1.21668	18682	194	6	1
uploaded_gene_set	GO_0072540	GO:0072540	T-helper 17 cell lineage commitment	gene_ontology	1.21668	18682	194	6	1
uploaded_gene_set	GO_0097084	GO:0097084	vascular smooth muscle cell development	gene_ontology	1.21668	18682	194	6	1
uploaded_gene_set	GO_0097227	GO:0097227	sperm annulus	gene_ontology	1.21668	18682	194	6	1
uploaded_gene_set	GO_1900118	GO:1900118	negative regulation of execution phase of apoptosis	gene_ontology	1.21668	18682	194	6	1
uploaded_gene_set	GO_1900121	GO:1900121	negative regulation of receptor binding	gene_ontology	1.21668	18682	194	6	1
uploaded_gene_set	GO_1900122	GO:1900122	positive regulation of receptor binding	gene_ontology	1.21668	18682	194	6	1
uploaded_gene_set	GO_1901018	GO:1901018	positive regulation of potassium ion transmembrane transporter activity	gene_ontology	1.21668	18682	194	6	1
uploaded_gene_set	GO_1902065	GO:1902065	response to L-glutamate	gene_ontology	1.21668	18682	194	6	1
uploaded_gene_set	GO_1903026	GO:1903026	negative regulation of RNA polymerase II regulatory region sequence-specific DNA binding	gene_ontology	1.21668	18682	194	6	1
uploaded_gene_set	GO_1903427	GO:1903427	negative regulation of reactive oxygen species biosynthetic process	gene_ontology	1.21668	18682	194	6	1
uploaded_gene_set	GO_1990239	GO:1990239	steroid hormone binding	gene_ontology	1.21668	18682	194	6	1
uploaded_gene_set	GO_1990668	GO:1990668	vesicle fusion with endoplasmic reticulum-Golgi intermediate compartment (ERGIC) membrane	gene_ontology	1.21668	18682	194	6	1
uploaded_gene_set	GO_2001054	GO:2001054	negative regulation of mesenchymal cell apoptotic process	gene_ontology	1.21668	18682	194	6	1
uploaded_gene_set	GO_0003674	GO:0003674	molecular_function	gene_ontology	1.21308	18682	194	699	12
uploaded_gene_set	GO_0001102	GO:0001102	RNA polymerase II activating transcription factor binding	gene_ontology	1.20846	18682	194	39	2
uploaded_gene_set	GO_0005844	GO:0005844	polysome	gene_ontology	1.20846	18682	194	39	2
uploaded_gene_set	GO_0016235	GO:0016235	aggresome	gene_ontology	1.20846	18682	194	39	2
uploaded_gene_set	GO_0030326	GO:0030326	embryonic limb morphogenesis	gene_ontology	1.20846	18682	194	39	2
uploaded_gene_set	GO_0060291	GO:0060291	long-term synaptic potentiation	gene_ontology	1.20846	18682	194	39	2
uploaded_gene_set	GO_0001726	GO:0001726	ruffle	gene_ontology	1.20726	18682	194	87	3
uploaded_gene_set	GO_0007565	GO:0007565	female pregnancy	gene_ontology	1.20726	18682	194	87	3
uploaded_gene_set	GO_0003779	GO:0003779	actin binding	gene_ontology	1.20037	18682	194	270	6
uploaded_gene_set	GO_0021762	GO:0021762	substantia nigra development	gene_ontology	1.18908	18682	194	40	2
uploaded_gene_set	GO_0030522	GO:0030522	intracellular receptor signaling pathway	gene_ontology	1.18908	18682	194	40	2
uploaded_gene_set	GO_0032024	GO:0032024	positive regulation of insulin secretion	gene_ontology	1.18908	18682	194	40	2
uploaded_gene_set	GO_0032526	GO:0032526	response to retinoic acid	gene_ontology	1.18908	18682	194	40	2
uploaded_gene_set	GO_0034613	GO:0034613	cellular protein localization	gene_ontology	1.18908	18682	194	40	2
uploaded_gene_set	GO_0045668	GO:0045668	negative regulation of osteoblast differentiation	gene_ontology	1.18908	18682	194	40	2
uploaded_gene_set	GO_0051028	GO:0051028	mRNA transport	gene_ontology	1.18908	18682	194	40	2
uploaded_gene_set	GO_0007179	GO:0007179	transforming growth factor beta receptor signaling pathway	gene_ontology	1.17217	18682	194	90	3
uploaded_gene_set	GO_0030667	GO:0030667	secretory granule membrane	gene_ontology	1.17217	18682	194	90	3
uploaded_gene_set	GO_0035578	GO:0035578	azurophil granule lumen	gene_ontology	1.17217	18682	194	90	3
uploaded_gene_set	GO_0043202	GO:0043202	lysosomal lumen	gene_ontology	1.17217	18682	194	90	3
uploaded_gene_set	GO_0010508	GO:0010508	positive regulation of autophagy	gene_ontology	1.17025	18682	194	41	2
uploaded_gene_set	GO_0045740	GO:0045740	positive regulation of DNA replication	gene_ontology	1.17025	18682	194	41	2
uploaded_gene_set	GO_0070527	GO:0070527	platelet aggregation	gene_ontology	1.17025	18682	194	41	2
uploaded_gene_set	GO_0003344	GO:0003344	pericardium morphogenesis	gene_ontology	1.15196	18682	194	7	1
uploaded_gene_set	GO_0004859	GO:0004859	phospholipase inhibitor activity	gene_ontology	1.15196	18682	194	7	1
uploaded_gene_set	GO_0005114	GO:0005114	type II transforming growth factor beta receptor binding	gene_ontology	1.15196	18682	194	7	1
uploaded_gene_set	GO_0006356	GO:0006356	regulation of transcription from RNA polymerase I promoter	gene_ontology	1.15196	18682	194	7	1
uploaded_gene_set	GO_0006875	GO:0006875	cellular metal ion homeostasis	gene_ontology	1.15196	18682	194	7	1
uploaded_gene_set	GO_0007021	GO:0007021	tubulin complex assembly	gene_ontology	1.15196	18682	194	7	1
uploaded_gene_set	GO_0007044	GO:0007044	cell-substrate junction assembly	gene_ontology	1.15196	18682	194	7	1
uploaded_gene_set	GO_0008171	GO:0008171	O-methyltransferase activity	gene_ontology	1.15196	18682	194	7	1
uploaded_gene_set	GO_0008432	GO:0008432	JUN kinase binding	gene_ontology	1.15196	18682	194	7	1
uploaded_gene_set	GO_0010518	GO:0010518	positive regulation of phospholipase activity	gene_ontology	1.15196	18682	194	7	1
uploaded_gene_set	GO_0010837	GO:0010837	regulation of keratinocyte proliferation	gene_ontology	1.15196	18682	194	7	1
uploaded_gene_set	GO_0016458	GO:0016458	gene silencing	gene_ontology	1.15196	18682	194	7	1
uploaded_gene_set	GO_0019885	GO:0019885	antigen processing and presentation of endogenous peptide antigen via MHC class I	gene_ontology	1.15196	18682	194	7	1
uploaded_gene_set	GO_0019907	GO:0019907	cyclin-dependent protein kinase activating kinase holoenzyme complex	gene_ontology	1.15196	18682	194	7	1
uploaded_gene_set	GO_0021516	GO:0021516	dorsal spinal cord development	gene_ontology	1.15196	18682	194	7	1
uploaded_gene_set	GO_0030056	GO:0030056	hemidesmosome	gene_ontology	1.15196	18682	194	7	1
uploaded_gene_set	GO_0030388	GO:0030388	fructose 1,6-bisphosphate metabolic process	gene_ontology	1.15196	18682	194	7	1
uploaded_gene_set	GO_0030868	GO:0030868	smooth endoplasmic reticulum membrane	gene_ontology	1.15196	18682	194	7	1
uploaded_gene_set	GO_0030913	GO:0030913	paranodal junction assembly	gene_ontology	1.15196	18682	194	7	1
uploaded_gene_set	GO_0030916	GO:0030916	otic vesicle formation	gene_ontology	1.15196	18682	194	7	1
uploaded_gene_set	GO_0032736	GO:0032736	positive regulation of interleukin-13 production	gene_ontology	1.15196	18682	194	7	1
uploaded_gene_set	GO_0032873	GO:0032873	negative regulation of stress-activated MAPK cascade	gene_ontology	1.15196	18682	194	7	1
uploaded_gene_set	GO_0034993	GO:0034993	LINC complex	gene_ontology	1.15196	18682	194	7	1
uploaded_gene_set	GO_0035726	GO:0035726	common myeloid progenitor cell proliferation	gene_ontology	1.15196	18682	194	7	1
uploaded_gene_set	GO_0035878	GO:0035878	nail development	gene_ontology	1.15196	18682	194	7	1
uploaded_gene_set	GO_0042129	GO:0042129	regulation of T cell proliferation	gene_ontology	1.15196	18682	194	7	1
uploaded_gene_set	GO_0042297	GO:0042297	vocal learning	gene_ontology	1.15196	18682	194	7	1
uploaded_gene_set	GO_0042420	GO:0042420	dopamine catabolic process	gene_ontology	1.15196	18682	194	7	1
uploaded_gene_set	GO_0042608	GO:0042608	T cell receptor binding	gene_ontology	1.15196	18682	194	7	1
uploaded_gene_set	GO_0042921	GO:0042921	glucocorticoid receptor signaling pathway	gene_ontology	1.15196	18682	194	7	1
uploaded_gene_set	GO_0043495	GO:0043495	protein anchor	gene_ontology	1.15196	18682	194	7	1
uploaded_gene_set	GO_0043615	GO:0043615	astrocyte cell migration	gene_ontology	1.15196	18682	194	7	1
uploaded_gene_set	GO_0044321	GO:0044321	response to leptin	gene_ontology	1.15196	18682	194	7	1
uploaded_gene_set	GO_0044829	GO:0044829	positive regulation by host of viral genome replication	gene_ontology	1.15196	18682	194	7	1
uploaded_gene_set	GO_0046870	GO:0046870	cadmium ion binding	gene_ontology	1.15196	18682	194	7	1
uploaded_gene_set	GO_0048102	GO:0048102	autophagic cell death	gene_ontology	1.15196	18682	194	7	1
uploaded_gene_set	GO_0048842	GO:0048842	positive regulation of axon extension involved in axon guidance	gene_ontology	1.15196	18682	194	7	1
uploaded_gene_set	GO_0051045	GO:0051045	negative regulation of membrane protein ectodomain proteolysis	gene_ontology	1.15196	18682	194	7	1
uploaded_gene_set	GO_0051597	GO:0051597	response to methylmercury	gene_ontology	1.15196	18682	194	7	1
uploaded_gene_set	GO_0060008	GO:0060008	Sertoli cell differentiation	gene_ontology	1.15196	18682	194	7	1
uploaded_gene_set	GO_0060449	GO:0060449	bud elongation involved in lung branching	gene_ontology	1.15196	18682	194	7	1
uploaded_gene_set	GO_0060561	GO:0060561	apoptotic process involved in morphogenesis	gene_ontology	1.15196	18682	194	7	1
uploaded_gene_set	GO_0060687	GO:0060687	regulation of branching involved in prostate gland morphogenesis	gene_ontology	1.15196	18682	194	7	1
uploaded_gene_set	GO_0060740	GO:0060740	prostate gland epithelium morphogenesis	gene_ontology	1.15196	18682	194	7	1
uploaded_gene_set	GO_0060972	GO:0060972	left/right pattern formation	gene_ontology	1.15196	18682	194	7	1
uploaded_gene_set	GO_0061049	GO:0061049	cell growth involved in cardiac muscle cell development	gene_ontology	1.15196	18682	194	7	1
uploaded_gene_set	GO_0061384	GO:0061384	heart trabecula morphogenesis	gene_ontology	1.15196	18682	194	7	1
uploaded_gene_set	GO_0061626	GO:0061626	pharyngeal arch artery morphogenesis	gene_ontology	1.15196	18682	194	7	1
uploaded_gene_set	GO_0061635	GO:0061635	regulation of protein complex stability	gene_ontology	1.15196	18682	194	7	1
uploaded_gene_set	GO_0070102	GO:0070102	interleukin-6-mediated signaling pathway	gene_ontology	1.15196	18682	194	7	1
uploaded_gene_set	GO_0070613	GO:0070613	regulation of protein processing	gene_ontology	1.15196	18682	194	7	1
uploaded_gene_set	GO_0070765	GO:0070765	gamma-secretase complex	gene_ontology	1.15196	18682	194	7	1
uploaded_gene_set	GO_0071281	GO:0071281	cellular response to iron ion	gene_ontology	1.15196	18682	194	7	1
uploaded_gene_set	GO_0071499	GO:0071499	cellular response to laminar fluid shear stress	gene_ontology	1.15196	18682	194	7	1
uploaded_gene_set	GO_0072205	GO:0072205	metanephric collecting duct development	gene_ontology	1.15196	18682	194	7	1
uploaded_gene_set	GO_0085029	GO:0085029	extracellular matrix assembly	gene_ontology	1.15196	18682	194	7	1
uploaded_gene_set	GO_0097157	GO:0097157	pre-mRNA intronic binding	gene_ontology	1.15196	18682	194	7	1
uploaded_gene_set	GO_0097512	GO:0097512	cardiac myofibril	gene_ontology	1.15196	18682	194	7	1
uploaded_gene_set	GO_1901385	GO:1901385	regulation of voltage-gated calcium channel activity	gene_ontology	1.15196	18682	194	7	1
uploaded_gene_set	GO_1903071	GO:1903071	positive regulation of ER-associated ubiquitin-dependent protein catabolic process	gene_ontology	1.15196	18682	194	7	1
uploaded_gene_set	GO_1903599	GO:1903599	positive regulation of mitophagy	gene_ontology	1.15196	18682	194	7	1
uploaded_gene_set	GO_1903715	GO:1903715	regulation of aerobic respiration	gene_ontology	1.15196	18682	194	7	1
uploaded_gene_set	GO_2001028	GO:2001028	positive regulation of endothelial cell chemotaxis	gene_ontology	1.15196	18682	194	7	1
uploaded_gene_set	GO_0000413	GO:0000413	protein peptidyl-prolyl isomerization	gene_ontology	1.15195	18682	194	42	2
uploaded_gene_set	GO_0007566	GO:0007566	embryo implantation	gene_ontology	1.15195	18682	194	42	2
uploaded_gene_set	GO_0045599	GO:0045599	negative regulation of fat cell differentiation	gene_ontology	1.15195	18682	194	42	2
uploaded_gene_set	GO_0009636	GO:0009636	response to toxic substance	gene_ontology	1.1496	18682	194	92	3
uploaded_gene_set	GO_0016324	GO:0016324	apical plasma membrane	gene_ontology	1.14631	18682	194	279	6
uploaded_gene_set	GO_0006366	GO:0006366	transcription from RNA polymerase II promoter	gene_ontology	1.14106	18682	194	567	10
uploaded_gene_set	GO_0007160	GO:0007160	cell-matrix adhesion	gene_ontology	1.13855	18682	194	93	3
uploaded_gene_set	GO_0018279	GO:0018279	protein N-linked glycosylation via asparagine	gene_ontology	1.13415	18682	194	43	2
uploaded_gene_set	GO_0030968	GO:0030968	endoplasmic reticulum unfolded protein response	gene_ontology	1.13415	18682	194	43	2
uploaded_gene_set	GO_0045165	GO:0045165	cell fate commitment	gene_ontology	1.13415	18682	194	43	2
uploaded_gene_set	GO_0001525	GO:0001525	angiogenesis	gene_ontology	1.1313	18682	194	215	5
uploaded_gene_set	GO_0006936	GO:0006936	muscle contraction	gene_ontology	1.12765	18682	194	94	3
uploaded_gene_set	GO_0008283	GO:0008283	cell proliferation	gene_ontology	1.12512	18682	194	352	7
uploaded_gene_set	GO_0003151	GO:0003151	outflow tract morphogenesis	gene_ontology	1.11682	18682	194	44	2
uploaded_gene_set	GO_0022627	GO:0022627	cytosolic small ribosomal subunit	gene_ontology	1.11682	18682	194	44	2
uploaded_gene_set	GO_0030514	GO:0030514	negative regulation of BMP signaling pathway	gene_ontology	1.11682	18682	194	44	2
uploaded_gene_set	GO_0005911	GO:0005911	cell-cell junction	gene_ontology	1.11413	18682	194	154	4
uploaded_gene_set	GO_0005634	GO:0005634	nucleus	gene_ontology	1.11095	18682	194	4980	61
uploaded_gene_set	GO_0007519	GO:0007519	skeletal muscle tissue development	gene_ontology	1.09996	18682	194	45	2
uploaded_gene_set	GO_0060048	GO:0060048	cardiac muscle contraction	gene_ontology	1.09996	18682	194	45	2
uploaded_gene_set	GO_0001542	GO:0001542	ovulation from ovarian follicle	gene_ontology	1.0962	18682	194	8	1
uploaded_gene_set	GO_0001849	GO:0001849	complement component C1q binding	gene_ontology	1.0962	18682	194	8	1
uploaded_gene_set	GO_0002674	GO:0002674	negative regulation of acute inflammatory response	gene_ontology	1.0962	18682	194	8	1
uploaded_gene_set	GO_0006829	GO:0006829	zinc II ion transport	gene_ontology	1.0962	18682	194	8	1
uploaded_gene_set	GO_0006942	GO:0006942	regulation of striated muscle contraction	gene_ontology	1.0962	18682	194	8	1
uploaded_gene_set	GO_0006987	GO:0006987	activation of signaling protein activity involved in unfolded protein response	gene_ontology	1.0962	18682	194	8	1
uploaded_gene_set	GO_0007097	GO:0007097	nuclear migration	gene_ontology	1.0962	18682	194	8	1
uploaded_gene_set	GO_0009743	GO:0009743	response to carbohydrate	gene_ontology	1.0962	18682	194	8	1
uploaded_gene_set	GO_0010917	GO:0010917	negative regulation of mitochondrial membrane potential	gene_ontology	1.0962	18682	194	8	1
uploaded_gene_set	GO_0010941	GO:0010941	regulation of cell death	gene_ontology	1.0962	18682	194	8	1
uploaded_gene_set	GO_0014909	GO:0014909	smooth muscle cell migration	gene_ontology	1.0962	18682	194	8	1
uploaded_gene_set	GO_0016264	GO:0016264	gap junction assembly	gene_ontology	1.0962	18682	194	8	1
uploaded_gene_set	GO_0016461	GO:0016461	unconventional myosin complex	gene_ontology	1.0962	18682	194	8	1
uploaded_gene_set	GO_0016655	GO:0016655	oxidoreductase activity, acting on NAD(P)H, quinone or similar compound as acceptor	gene_ontology	1.0962	18682	194	8	1
uploaded_gene_set	GO_0030137	GO:0030137	COPI-coated vesicle	gene_ontology	1.0962	18682	194	8	1
uploaded_gene_set	GO_0031995	GO:0031995	insulin-like growth factor II binding	gene_ontology	1.0962	18682	194	8	1
uploaded_gene_set	GO_0032463	GO:0032463	negative regulation of protein homooligomerization	gene_ontology	1.0962	18682	194	8	1
uploaded_gene_set	GO_0032691	GO:0032691	negative regulation of interleukin-1 beta production	gene_ontology	1.0962	18682	194	8	1
uploaded_gene_set	GO_0032731	GO:0032731	positive regulation of interleukin-1 beta production	gene_ontology	1.0962	18682	194	8	1
uploaded_gene_set	GO_0032780	GO:0032780	negative regulation of ATPase activity	gene_ontology	1.0962	18682	194	8	1
uploaded_gene_set	GO_0032872	GO:0032872	regulation of stress-activated MAPK cascade	gene_ontology	1.0962	18682	194	8	1
uploaded_gene_set	GO_0032963	GO:0032963	collagen metabolic process	gene_ontology	1.0962	18682	194	8	1
uploaded_gene_set	GO_0035148	GO:0035148	tube formation	gene_ontology	1.0962	18682	194	8	1
uploaded_gene_set	GO_0040011	GO:0040011	locomotion	gene_ontology	1.0962	18682	194	8	1
uploaded_gene_set	GO_0040036	GO:0040036	regulation of fibroblast growth factor receptor signaling pathway	gene_ontology	1.0962	18682	194	8	1
uploaded_gene_set	GO_0042135	GO:0042135	neurotransmitter catabolic process	gene_ontology	1.0962	18682	194	8	1
uploaded_gene_set	GO_0042562	GO:0042562	hormone binding	gene_ontology	1.0962	18682	194	8	1
uploaded_gene_set	GO_0043129	GO:0043129	surfactant homeostasis	gene_ontology	1.0962	18682	194	8	1
uploaded_gene_set	GO_0043297	GO:0043297	apical junction assembly	gene_ontology	1.0962	18682	194	8	1
uploaded_gene_set	GO_0045647	GO:0045647	negative regulation of erythrocyte differentiation	gene_ontology	1.0962	18682	194	8	1
uploaded_gene_set	GO_0045839	GO:0045839	negative regulation of mitotic nuclear division	gene_ontology	1.0962	18682	194	8	1
uploaded_gene_set	GO_0048103	GO:0048103	somatic stem cell division	gene_ontology	1.0962	18682	194	8	1
uploaded_gene_set	GO_0048339	GO:0048339	paraxial mesoderm development	gene_ontology	1.0962	18682	194	8	1
uploaded_gene_set	GO_0048739	GO:0048739	cardiac muscle fiber development	gene_ontology	1.0962	18682	194	8	1
uploaded_gene_set	GO_0050877	GO:0050877	neurological system process	gene_ontology	1.0962	18682	194	8	1
uploaded_gene_set	GO_0051896	GO:0051896	regulation of protein kinase B signaling	gene_ontology	1.0962	18682	194	8	1
uploaded_gene_set	GO_0051963	GO:0051963	regulation of synapse assembly	gene_ontology	1.0962	18682	194	8	1
uploaded_gene_set	GO_0060020	GO:0060020	Bergmann glial cell differentiation	gene_ontology	1.0962	18682	194	8	1
uploaded_gene_set	GO_0060259	GO:0060259	regulation of feeding behavior	gene_ontology	1.0962	18682	194	8	1
uploaded_gene_set	GO_0060396	GO:0060396	growth hormone receptor signaling pathway	gene_ontology	1.0962	18682	194	8	1
uploaded_gene_set	GO_0060712	GO:0060712	spongiotrophoblast layer development	gene_ontology	1.0962	18682	194	8	1
uploaded_gene_set	GO_0060736	GO:0060736	prostate gland growth	gene_ontology	1.0962	18682	194	8	1
uploaded_gene_set	GO_0060982	GO:0060982	coronary artery morphogenesis	gene_ontology	1.0962	18682	194	8	1
uploaded_gene_set	GO_0060993	GO:0060993	kidney morphogenesis	gene_ontology	1.0962	18682	194	8	1
uploaded_gene_set	GO_0061303	GO:0061303	cornea development in camera-type eye	gene_ontology	1.0962	18682	194	8	1
uploaded_gene_set	GO_0070181	GO:0070181	small ribosomal subunit rRNA binding	gene_ontology	1.0962	18682	194	8	1
uploaded_gene_set	GO_0071316	GO:0071316	cellular response to nicotine	gene_ontology	1.0962	18682	194	8	1
uploaded_gene_set	GO_0072091	GO:0072091	regulation of stem cell proliferation	gene_ontology	1.0962	18682	194	8	1
uploaded_gene_set	GO_0090037	GO:0090037	positive regulation of protein kinase C signaling	gene_ontology	1.0962	18682	194	8	1
uploaded_gene_set	GO_0090286	GO:0090286	cytoskeletal anchoring at nuclear membrane	gene_ontology	1.0962	18682	194	8	1
uploaded_gene_set	GO_0097345	GO:0097345	mitochondrial outer membrane permeabilization	gene_ontology	1.0962	18682	194	8	1
uploaded_gene_set	GO_1990712	GO:1990712	HFE-transferrin receptor complex	gene_ontology	1.0962	18682	194	8	1
uploaded_gene_set	GO_2000020	GO:2000020	positive regulation of male gonad development	gene_ontology	1.0962	18682	194	8	1
uploaded_gene_set	GO_2000096	GO:2000096	positive regulation of Wnt signaling pathway, planar cell polarity pathway	gene_ontology	1.0962	18682	194	8	1
uploaded_gene_set	GO_2000510	GO:2000510	positive regulation of dendritic cell chemotaxis	gene_ontology	1.0962	18682	194	8	1
uploaded_gene_set	GO_0005764	GO:0005764	lysosome	gene_ontology	1.09185	18682	194	221	5
uploaded_gene_set	GO_0008307	GO:0008307	structural constituent of muscle	gene_ontology	1.08353	18682	194	46	2
uploaded_gene_set	GO_0031100	GO:0031100	animal organ regeneration	gene_ontology	1.08353	18682	194	46	2
uploaded_gene_set	GO_0046983	GO:0046983	protein dimerization activity	gene_ontology	1.08258	18682	194	158	4
uploaded_gene_set	GO_0006810	GO:0006810	transport	gene_ontology	1.07838	18682	194	291	6
uploaded_gene_set	GO_0042542	GO:0042542	response to hydrogen peroxide	gene_ontology	1.06752	18682	194	47	2
uploaded_gene_set	GO_0016032	GO:0016032	viral process	gene_ontology	1.06749	18682	194	293	6
uploaded_gene_set	GO_0005796	GO:0005796	Golgi lumen	gene_ontology	1.06527	18682	194	100	3
uploaded_gene_set	GO_0005882	GO:0005882	intermediate filament	gene_ontology	1.06527	18682	194	100	3
uploaded_gene_set	GO_0001649	GO:0001649	osteoblast differentiation	gene_ontology	1.05535	18682	194	101	3
uploaded_gene_set	GO_0006979	GO:0006979	response to oxidative stress	gene_ontology	1.05535	18682	194	101	3
uploaded_gene_set	GO_0031175	GO:0031175	neuron projection development	gene_ontology	1.05535	18682	194	101	3
uploaded_gene_set	GO_0003774	GO:0003774	motor activity	gene_ontology	1.05191	18682	194	48	2
uploaded_gene_set	GO_0045893	GO:0045893	positive regulation of transcription, DNA-templated	gene_ontology	1.04982	18682	194	515	9
uploaded_gene_set	GO_0001054	GO:0001054	RNA polymerase I activity	gene_ontology	1.04727	18682	194	9	1
uploaded_gene_set	GO_0002544	GO:0002544	chronic inflammatory response	gene_ontology	1.04727	18682	194	9	1
uploaded_gene_set	GO_0002726	GO:0002726	positive regulation of T cell cytokine production	gene_ontology	1.04727	18682	194	9	1
uploaded_gene_set	GO_0003143	GO:0003143	embryonic heart tube morphogenesis	gene_ontology	1.04727	18682	194	9	1
uploaded_gene_set	GO_0004579	GO:0004579	dolichyl-diphosphooligosaccharide-protein glycotransferase activity	gene_ontology	1.04727	18682	194	9	1
uploaded_gene_set	GO_0005243	GO:0005243	gap junction channel activity	gene_ontology	1.04727	18682	194	9	1
uploaded_gene_set	GO_0006000	GO:0006000	fructose metabolic process	gene_ontology	1.04727	18682	194	9	1
uploaded_gene_set	GO_0006621	GO:0006621	protein retention in ER lumen	gene_ontology	1.04727	18682	194	9	1
uploaded_gene_set	GO_0008035	GO:0008035	high-density lipoprotein particle binding	gene_ontology	1.04727	18682	194	9	1
uploaded_gene_set	GO_0010761	GO:0010761	fibroblast migration	gene_ontology	1.04727	18682	194	9	1
uploaded_gene_set	GO_0010863	GO:0010863	positive regulation of phospholipase C activity	gene_ontology	1.04727	18682	194	9	1
uploaded_gene_set	GO_0016702	GO:0016702	oxidoreductase activity, acting on single donors with incorporation of molecular oxygen, incorporation of two atoms of oxygen	gene_ontology	1.04727	18682	194	9	1
uploaded_gene_set	GO_0019215	GO:0019215	intermediate filament binding	gene_ontology	1.04727	18682	194	9	1
uploaded_gene_set	GO_0019855	GO:0019855	calcium channel inhibitor activity	gene_ontology	1.04727	18682	194	9	1
uploaded_gene_set	GO_0019953	GO:0019953	sexual reproduction	gene_ontology	1.04727	18682	194	9	1
uploaded_gene_set	GO_0021895	GO:0021895	cerebral cortex neuron differentiation	gene_ontology	1.04727	18682	194	9	1
uploaded_gene_set	GO_0022010	GO:0022010	central nervous system myelination	gene_ontology	1.04727	18682	194	9	1
uploaded_gene_set	GO_0022417	GO:0022417	protein maturation by protein folding	gene_ontology	1.04727	18682	194	9	1
uploaded_gene_set	GO_0030291	GO:0030291	protein serine/threonine kinase inhibitor activity	gene_ontology	1.04727	18682	194	9	1
uploaded_gene_set	GO_0030850	GO:0030850	prostate gland development	gene_ontology	1.04727	18682	194	9	1
uploaded_gene_set	GO_0030857	GO:0030857	negative regulation of epithelial cell differentiation	gene_ontology	1.04727	18682	194	9	1
uploaded_gene_set	GO_0031301	GO:0031301	integral component of organelle membrane	gene_ontology	1.04727	18682	194	9	1
uploaded_gene_set	GO_0032585	GO:0032585	multivesicular body membrane	gene_ontology	1.04727	18682	194	9	1
uploaded_gene_set	GO_0033762	GO:0033762	response to glucagon	gene_ontology	1.04727	18682	194	9	1
uploaded_gene_set	GO_0034405	GO:0034405	response to fluid shear stress	gene_ontology	1.04727	18682	194	9	1
uploaded_gene_set	GO_0035456	GO:0035456	response to interferon-beta	gene_ontology	1.04727	18682	194	9	1
uploaded_gene_set	GO_0035767	GO:0035767	endothelial cell chemotaxis	gene_ontology	1.04727	18682	194	9	1
uploaded_gene_set	GO_0042473	GO:0042473	outer ear morphogenesis	gene_ontology	1.04727	18682	194	9	1
uploaded_gene_set	GO_0043068	GO:0043068	positive regulation of programmed cell death	gene_ontology	1.04727	18682	194	9	1
uploaded_gene_set	GO_0043281	GO:0043281	regulation of cysteine-type endopeptidase activity involved in apoptotic process	gene_ontology	1.04727	18682	194	9	1
uploaded_gene_set	GO_0043534	GO:0043534	blood vessel endothelial cell migration	gene_ontology	1.04727	18682	194	9	1
uploaded_gene_set	GO_0043583	GO:0043583	ear development	gene_ontology	1.04727	18682	194	9	1
uploaded_gene_set	GO_0043653	GO:0043653	mitochondrial fragmentation involved in apoptotic process	gene_ontology	1.04727	18682	194	9	1
uploaded_gene_set	GO_0045657	GO:0045657	positive regulation of monocyte differentiation	gene_ontology	1.04727	18682	194	9	1
uploaded_gene_set	GO_0046475	GO:0046475	glycerophospholipid catabolic process	gene_ontology	1.04727	18682	194	9	1
uploaded_gene_set	GO_0046548	GO:0046548	retinal rod cell development	gene_ontology	1.04727	18682	194	9	1
uploaded_gene_set	GO_0046598	GO:0046598	positive regulation of viral entry into host cell	gene_ontology	1.04727	18682	194	9	1
uploaded_gene_set	GO_0046703	GO:0046703	natural killer cell lectin-like receptor binding	gene_ontology	1.04727	18682	194	9	1
uploaded_gene_set	GO_0048245	GO:0048245	eosinophil chemotaxis	gene_ontology	1.04727	18682	194	9	1
uploaded_gene_set	GO_0050687	GO:0050687	negative regulation of defense response to virus	gene_ontology	1.04727	18682	194	9	1
uploaded_gene_set	GO_0050774	GO:0050774	negative regulation of dendrite morphogenesis	gene_ontology	1.04727	18682	194	9	1
uploaded_gene_set	GO_0050795	GO:0050795	regulation of behavior	gene_ontology	1.04727	18682	194	9	1
uploaded_gene_set	GO_0050953	GO:0050953	sensory perception of light stimulus	gene_ontology	1.04727	18682	194	9	1
uploaded_gene_set	GO_0060253	GO:0060253	negative regulation of glial cell proliferation	gene_ontology	1.04727	18682	194	9	1
uploaded_gene_set	GO_0060670	GO:0060670	branching involved in labyrinthine layer morphogenesis	gene_ontology	1.04727	18682	194	9	1
uploaded_gene_set	GO_0061072	GO:0061072	iris morphogenesis	gene_ontology	1.04727	18682	194	9	1
uploaded_gene_set	GO_0061549	GO:0061549	sympathetic ganglion development	gene_ontology	1.04727	18682	194	9	1
uploaded_gene_set	GO_0070327	GO:0070327	thyroid hormone transport	gene_ontology	1.04727	18682	194	9	1
uploaded_gene_set	GO_0070700	GO:0070700	BMP receptor binding	gene_ontology	1.04727	18682	194	9	1
uploaded_gene_set	GO_0070886	GO:0070886	positive regulation of calcineurin-NFAT signaling cascade	gene_ontology	1.04727	18682	194	9	1
uploaded_gene_set	GO_0071236	GO:0071236	cellular response to antibiotic	gene_ontology	1.04727	18682	194	9	1
uploaded_gene_set	GO_0086014	GO:0086014	atrial cardiac muscle cell action potential	gene_ontology	1.04727	18682	194	9	1
uploaded_gene_set	GO_0090557	GO:0090557	establishment of endothelial intestinal barrier	gene_ontology	1.04727	18682	194	9	1
uploaded_gene_set	GO_0097011	GO:0097011	cellular response to granulocyte macrophage colony-stimulating factor stimulus	gene_ontology	1.04727	18682	194	9	1
uploaded_gene_set	GO_0097186	GO:0097186	amelogenesis	gene_ontology	1.04727	18682	194	9	1
uploaded_gene_set	GO_1904706	GO:1904706	negative regulation of vascular smooth muscle cell proliferation	gene_ontology	1.04727	18682	194	9	1
uploaded_gene_set	GO_1990573	GO:1990573	potassium ion import across plasma membrane	gene_ontology	1.04727	18682	194	9	1
uploaded_gene_set	GO_2000810	GO:2000810	regulation of bicellular tight junction assembly	gene_ontology	1.04727	18682	194	9	1
uploaded_gene_set	GO_2001223	GO:2001223	negative regulation of neuron migration	gene_ontology	1.04727	18682	194	9	1
uploaded_gene_set	GO_2001224	GO:2001224	positive regulation of neuron migration	gene_ontology	1.04727	18682	194	9	1
uploaded_gene_set	GO_0003735	GO:0003735	structural constituent of ribosome	gene_ontology	1.03734	18682	194	164	4
uploaded_gene_set	GO_0000976	GO:0000976	transcription regulatory region sequence-specific DNA binding	gene_ontology	1.03668	18682	194	49	2
uploaded_gene_set	GO_0071320	GO:0071320	cellular response to cAMP	gene_ontology	1.03668	18682	194	49	2
uploaded_gene_set	GO_0006469	GO:0006469	negative regulation of protein kinase activity	gene_ontology	1.03589	18682	194	103	3
uploaded_gene_set	GO_0047485	GO:0047485	protein N-terminus binding	gene_ontology	1.03589	18682	194	103	3
uploaded_gene_set	GO_0060271	GO:0060271	cilium assembly	gene_ontology	1.03002	18682	194	165	4
uploaded_gene_set	GO_0005840	GO:0005840	ribosome	gene_ontology	1.02182	18682	194	50	2
uploaded_gene_set	GO_0010506	GO:0010506	regulation of autophagy	gene_ontology	1.02182	18682	194	50	2
uploaded_gene_set	GO_0071407	GO:0071407	cellular response to organic cyclic compound	gene_ontology	1.02182	18682	194	50	2
uploaded_gene_set	GO_0043488	GO:0043488	regulation of mRNA stability	gene_ontology	1.01692	18682	194	105	3
uploaded_gene_set	GO_0006644	GO:0006644	phospholipid metabolic process	gene_ontology	1.0073	18682	194	51	2
uploaded_gene_set	GO_0032154	GO:0032154	cleavage furrow	gene_ontology	1.0073	18682	194	51	2
uploaded_gene_set	GO_0001055	GO:0001055	RNA polymerase II activity	gene_ontology	1.00373	18682	194	10	1
uploaded_gene_set	GO_0001867	GO:0001867	complement activation, lectin pathway	gene_ontology	1.00373	18682	194	10	1
uploaded_gene_set	GO_0001886	GO:0001886	endothelial cell morphogenesis	gene_ontology	1.00373	18682	194	10	1
uploaded_gene_set	GO_0003334	GO:0003334	keratinocyte development	gene_ontology	1.00373	18682	194	10	1
uploaded_gene_set	GO_0004629	GO:0004629	phospholipase C activity	gene_ontology	1.00373	18682	194	10	1
uploaded_gene_set	GO_0005916	GO:0005916	fascia adherens	gene_ontology	1.00373	18682	194	10	1
uploaded_gene_set	GO_0008199	GO:0008199	ferric iron binding	gene_ontology	1.00373	18682	194	10	1
uploaded_gene_set	GO_0008970	GO:0008970	phosphatidylcholine 1-acylhydrolase activity	gene_ontology	1.00373	18682	194	10	1
uploaded_gene_set	GO_0010226	GO:0010226	response to lithium ion	gene_ontology	1.00373	18682	194	10	1
uploaded_gene_set	GO_0010666	GO:0010666	positive regulation of cardiac muscle cell apoptotic process	gene_ontology	1.00373	18682	194	10	1
uploaded_gene_set	GO_0021680	GO:0021680	cerebellar Purkinje cell layer development	gene_ontology	1.00373	18682	194	10	1
uploaded_gene_set	GO_0031985	GO:0031985	Golgi cisterna	gene_ontology	1.00373	18682	194	10	1
uploaded_gene_set	GO_0032464	GO:0032464	positive regulation of protein homooligomerization	gene_ontology	1.00373	18682	194	10	1
uploaded_gene_set	GO_0032591	GO:0032591	dendritic spine membrane	gene_ontology	1.00373	18682	194	10	1
uploaded_gene_set	GO_0032930	GO:0032930	positive regulation of superoxide anion generation	gene_ontology	1.00373	18682	194	10	1
uploaded_gene_set	GO_0033327	GO:0033327	Leydig cell differentiation	gene_ontology	1.00373	18682	194	10	1
uploaded_gene_set	GO_0034378	GO:0034378	chylomicron assembly	gene_ontology	1.00373	18682	194	10	1
uploaded_gene_set	GO_0035455	GO:0035455	response to interferon-alpha	gene_ontology	1.00373	18682	194	10	1
uploaded_gene_set	GO_0035646	GO:0035646	endosome to melanosome transport	gene_ontology	1.00373	18682	194	10	1
uploaded_gene_set	GO_0042805	GO:0042805	actinin binding	gene_ontology	1.00373	18682	194	10	1
uploaded_gene_set	GO_0043666	GO:0043666	regulation of phosphoprotein phosphatase activity	gene_ontology	1.00373	18682	194	10	1
uploaded_gene_set	GO_0044224	GO:0044224	juxtaparanode region of axon	gene_ontology	1.00373	18682	194	10	1
uploaded_gene_set	GO_0044233	GO:0044233	ER-mitochondrion membrane contact site	gene_ontology	1.00373	18682	194	10	1
uploaded_gene_set	GO_0044320	GO:0044320	cellular response to leptin stimulus	gene_ontology	1.00373	18682	194	10	1
uploaded_gene_set	GO_0044798	GO:0044798	nuclear transcription factor complex	gene_ontology	1.00373	18682	194	10	1
uploaded_gene_set	GO_0045047	GO:0045047	protein targeting to ER	gene_ontology	1.00373	18682	194	10	1
uploaded_gene_set	GO_0045598	GO:0045598	regulation of fat cell differentiation	gene_ontology	1.00373	18682	194	10	1
uploaded_gene_set	GO_0045616	GO:0045616	regulation of keratinocyte differentiation	gene_ontology	1.00373	18682	194	10	1
uploaded_gene_set	GO_0046790	GO:0046790	virion binding	gene_ontology	1.00373	18682	194	10	1
uploaded_gene_set	GO_0048387	GO:0048387	negative regulation of retinoic acid receptor signaling pathway	gene_ontology	1.00373	18682	194	10	1
uploaded_gene_set	GO_0048711	GO:0048711	positive regulation of astrocyte differentiation	gene_ontology	1.00373	18682	194	10	1
uploaded_gene_set	GO_0048935	GO:0048935	peripheral nervous system neuron development	gene_ontology	1.00373	18682	194	10	1
uploaded_gene_set	GO_0050678	GO:0050678	regulation of epithelial cell proliferation	gene_ontology	1.00373	18682	194	10	1
uploaded_gene_set	GO_0051272	GO:0051272	positive regulation of cellular component movement	gene_ontology	1.00373	18682	194	10	1
uploaded_gene_set	GO_0051561	GO:0051561	positive regulation of mitochondrial calcium ion concentration	gene_ontology	1.00373	18682	194	10	1
uploaded_gene_set	GO_0051639	GO:0051639	actin filament network formation	gene_ontology	1.00373	18682	194	10	1
uploaded_gene_set	GO_0051901	GO:0051901	positive regulation of mitochondrial depolarization	gene_ontology	1.00373	18682	194	10	1
uploaded_gene_set	GO_0060044	GO:0060044	negative regulation of cardiac muscle cell proliferation	gene_ontology	1.00373	18682	194	10	1
uploaded_gene_set	GO_0060174	GO:0060174	limb bud formation	gene_ontology	1.00373	18682	194	10	1
uploaded_gene_set	GO_0060411	GO:0060411	cardiac septum morphogenesis	gene_ontology	1.00373	18682	194	10	1
uploaded_gene_set	GO_0060484	GO:0060484	lung-associated mesenchyme development	gene_ontology	1.00373	18682	194	10	1
uploaded_gene_set	GO_0060487	GO:0060487	lung epithelial cell differentiation	gene_ontology	1.00373	18682	194	10	1
uploaded_gene_set	GO_0061564	GO:0061564	axon development	gene_ontology	1.00373	18682	194	10	1
uploaded_gene_set	GO_0071305	GO:0071305	cellular response to vitamin D	gene_ontology	1.00373	18682	194	10	1
uploaded_gene_set	GO_0071688	GO:0071688	striated muscle myosin thick filament assembly	gene_ontology	1.00373	18682	194	10	1
uploaded_gene_set	GO_0072546	GO:0072546	ER membrane protein complex	gene_ontology	1.00373	18682	194	10	1
uploaded_gene_set	GO_1902894	GO:1902894	negative regulation of pri-miRNA transcription from RNA polymerase II promoter	gene_ontology	1.00373	18682	194	10	1
uploaded_gene_set	GO_2000637	GO:2000637	positive regulation of gene silencing by miRNA	gene_ontology	1.00373	18682	194	10	1
uploaded_gene_set	GO_0044325	GO:0044325	ion channel binding	gene_ontology	0.998432	18682	194	107	3
uploaded_gene_set	GO_0000902	GO:0000902	cell morphogenesis	gene_ontology	0.993133	18682	194	52	2
uploaded_gene_set	GO_0008344	GO:0008344	adult locomotory behavior	gene_ontology	0.993133	18682	194	52	2
uploaded_gene_set	GO_0043401	GO:0043401	steroid hormone mediated signaling pathway	gene_ontology	0.979285	18682	194	53	2
uploaded_gene_set	GO_0043406	GO:0043406	positive regulation of MAP kinase activity	gene_ontology	0.979285	18682	194	53	2
uploaded_gene_set	GO_0071277	GO:0071277	cellular response to calcium ion	gene_ontology	0.979285	18682	194	53	2
uploaded_gene_set	GO_0009615	GO:0009615	response to virus	gene_ontology	0.971544	18682	194	110	3
uploaded_gene_set	GO_0005778	GO:0005778	peroxisomal membrane	gene_ontology	0.96575	18682	194	54	2
uploaded_gene_set	GO_0000302	GO:0000302	response to reactive oxygen species	gene_ontology	0.964549	18682	194	11	1
uploaded_gene_set	GO_0001823	GO:0001823	mesonephros development	gene_ontology	0.964549	18682	194	11	1
uploaded_gene_set	GO_0001952	GO:0001952	regulation of cell-matrix adhesion	gene_ontology	0.964549	18682	194	11	1
uploaded_gene_set	GO_0002237	GO:0002237	response to molecule of bacterial origin	gene_ontology	0.964549	18682	194	11	1
uploaded_gene_set	GO_0005736	GO:0005736	DNA-directed RNA polymerase I complex	gene_ontology	0.964549	18682	194	11	1
uploaded_gene_set	GO_0006707	GO:0006707	cholesterol catabolic process	gene_ontology	0.964549	18682	194	11	1
uploaded_gene_set	GO_0006983	GO:0006983	ER overload response	gene_ontology	0.964549	18682	194	11	1
uploaded_gene_set	GO_0007195	GO:0007195	adenylate cyclase-inhibiting dopamine receptor signaling pathway	gene_ontology	0.964549	18682	194	11	1
uploaded_gene_set	GO_0008093	GO:0008093	cytoskeletal adaptor activity	gene_ontology	0.964549	18682	194	11	1
uploaded_gene_set	GO_0009268	GO:0009268	response to pH	gene_ontology	0.964549	18682	194	11	1
uploaded_gene_set	GO_0015075	GO:0015075	ion transmembrane transporter activity	gene_ontology	0.964549	18682	194	11	1
uploaded_gene_set	GO_0015867	GO:0015867	ATP transport	gene_ontology	0.964549	18682	194	11	1
uploaded_gene_set	GO_0021756	GO:0021756	striatum development	gene_ontology	0.964549	18682	194	11	1
uploaded_gene_set	GO_0030431	GO:0030431	sleep	gene_ontology	0.964549	18682	194	11	1
uploaded_gene_set	GO_0031581	GO:0031581	hemidesmosome assembly	gene_ontology	0.964549	18682	194	11	1
uploaded_gene_set	GO_0032233	GO:0032233	positive regulation of actin filament bundle assembly	gene_ontology	0.964549	18682	194	11	1
uploaded_gene_set	GO_0032727	GO:0032727	positive regulation of interferon-alpha production	gene_ontology	0.964549	18682	194	11	1
uploaded_gene_set	GO_0034067	GO:0034067	protein localization to Golgi apparatus	gene_ontology	0.964549	18682	194	11	1
uploaded_gene_set	GO_0034379	GO:0034379	very-low-density lipoprotein particle assembly	gene_ontology	0.964549	18682	194	11	1
uploaded_gene_set	GO_0042347	GO:0042347	negative regulation of NF-kappaB import into nucleus	gene_ontology	0.964549	18682	194	11	1
uploaded_gene_set	GO_0042535	GO:0042535	positive regulation of tumor necrosis factor biosynthetic process	gene_ontology	0.964549	18682	194	11	1
uploaded_gene_set	GO_0042589	GO:0042589	zymogen granule membrane	gene_ontology	0.964549	18682	194	11	1
uploaded_gene_set	GO_0043296	GO:0043296	apical junction complex	gene_ontology	0.964549	18682	194	11	1
uploaded_gene_set	GO_0045806	GO:0045806	negative regulation of endocytosis	gene_ontology	0.964549	18682	194	11	1
uploaded_gene_set	GO_0048156	GO:0048156	tau protein binding	gene_ontology	0.964549	18682	194	11	1
uploaded_gene_set	GO_0048596	GO:0048596	embryonic camera-type eye morphogenesis	gene_ontology	0.964549	18682	194	11	1
uploaded_gene_set	GO_0048712	GO:0048712	negative regulation of astrocyte differentiation	gene_ontology	0.964549	18682	194	11	1
uploaded_gene_set	GO_0050673	GO:0050673	epithelial cell proliferation	gene_ontology	0.964549	18682	194	11	1
uploaded_gene_set	GO_0050786	GO:0050786	RAGE receptor binding	gene_ontology	0.964549	18682	194	11	1
uploaded_gene_set	GO_0050927	GO:0050927	positive regulation of positive chemotaxis	gene_ontology	0.964549	18682	194	11	1
uploaded_gene_set	GO_0051024	GO:0051024	positive regulation of immunoglobulin secretion	gene_ontology	0.964549	18682	194	11	1
uploaded_gene_set	GO_0051382	GO:0051382	kinetochore assembly	gene_ontology	0.964549	18682	194	11	1
uploaded_gene_set	GO_0051489	GO:0051489	regulation of filopodium assembly	gene_ontology	0.964549	18682	194	11	1
uploaded_gene_set	GO_0060272	GO:0060272	embryonic skeletal joint morphogenesis	gene_ontology	0.964549	18682	194	11	1
uploaded_gene_set	GO_0060444	GO:0060444	branching involved in mammary gland duct morphogenesis	gene_ontology	0.964549	18682	194	11	1
uploaded_gene_set	GO_0061001	GO:0061001	regulation of dendritic spine morphogenesis	gene_ontology	0.964549	18682	194	11	1
uploaded_gene_set	GO_0070410	GO:0070410	co-SMAD binding	gene_ontology	0.964549	18682	194	11	1
uploaded_gene_set	GO_0071383	GO:0071383	cellular response to steroid hormone stimulus	gene_ontology	0.964549	18682	194	11	1
uploaded_gene_set	GO_0071404	GO:0071404	cellular response to low-density lipoprotein particle stimulus	gene_ontology	0.964549	18682	194	11	1
uploaded_gene_set	GO_0099738	GO:0099738	cell cortex region	gene_ontology	0.964549	18682	194	11	1
uploaded_gene_set	GO_1901653	GO:1901653	cellular response to peptide	gene_ontology	0.964549	18682	194	11	1
uploaded_gene_set	GO_1990440	GO:1990440	positive regulation of transcription from RNA polymerase II promoter in response to endoplasmic reticulum stress	gene_ontology	0.964549	18682	194	11	1
uploaded_gene_set	GO_2000009	GO:2000009	negative regulation of protein localization to cell surface	gene_ontology	0.964549	18682	194	11	1
uploaded_gene_set	GO_0001664	GO:0001664	G-protein coupled receptor binding	gene_ontology	0.952516	18682	194	55	2
uploaded_gene_set	GO_0070373	GO:0070373	negative regulation of ERK1 and ERK2 cascade	gene_ontology	0.952516	18682	194	55	2
uploaded_gene_set	GO_0007219	GO:0007219	Notch signaling pathway	gene_ontology	0.945627	18682	194	113	3
uploaded_gene_set	GO_0030246	GO:0030246	carbohydrate binding	gene_ontology	0.940485	18682	194	178	4
uploaded_gene_set	GO_0009612	GO:0009612	response to mechanical stimulus	gene_ontology	0.939572	18682	194	56	2
uploaded_gene_set	GO_0042472	GO:0042472	inner ear morphogenesis	gene_ontology	0.939572	18682	194	56	2
uploaded_gene_set	GO_0060041	GO:0060041	retina development in camera-type eye	gene_ontology	0.939572	18682	194	56	2
uploaded_gene_set	GO_0030529	GO:0030529	intracellular ribonucleoprotein complex	gene_ontology	0.937194	18682	194	114	3
uploaded_gene_set	GO_0001736	GO:0001736	establishment of planar polarity	gene_ontology	0.928972	18682	194	12	1
uploaded_gene_set	GO_0002687	GO:0002687	positive regulation of leukocyte migration	gene_ontology	0.928972	18682	194	12	1
uploaded_gene_set	GO_0003198	GO:0003198	epithelial to mesenchymal transition involved in endocardial cushion formation	gene_ontology	0.928972	18682	194	12	1
uploaded_gene_set	GO_0007035	GO:0007035	vacuolar acidification	gene_ontology	0.928972	18682	194	12	1
uploaded_gene_set	GO_0008210	GO:0008210	estrogen metabolic process	gene_ontology	0.928972	18682	194	12	1
uploaded_gene_set	GO_0010038	GO:0010038	response to metal ion	gene_ontology	0.928972	18682	194	12	1
uploaded_gene_set	GO_0010314	GO:0010314	phosphatidylinositol-5-phosphate binding	gene_ontology	0.928972	18682	194	12	1
uploaded_gene_set	GO_0010801	GO:0010801	negative regulation of peptidyl-threonine phosphorylation	gene_ontology	0.928972	18682	194	12	1
uploaded_gene_set	GO_0021954	GO:0021954	central nervous system neuron development	gene_ontology	0.928972	18682	194	12	1
uploaded_gene_set	GO_0032897	GO:0032897	negative regulation of viral transcription	gene_ontology	0.928972	18682	194	12	1
uploaded_gene_set	GO_0034329	GO:0034329	cell junction assembly	gene_ontology	0.928972	18682	194	12	1
uploaded_gene_set	GO_0035278	GO:0035278	miRNA mediated inhibition of translation	gene_ontology	0.928972	18682	194	12	1
uploaded_gene_set	GO_0040007	GO:0040007	growth	gene_ontology	0.928972	18682	194	12	1
uploaded_gene_set	GO_0042592	GO:0042592	homeostatic process	gene_ontology	0.928972	18682	194	12	1
uploaded_gene_set	GO_0043517	GO:0043517	positive regulation of DNA damage response, signal transduction by p53 class mediator	gene_ontology	0.928972	18682	194	12	1
uploaded_gene_set	GO_0044070	GO:0044070	regulation of anion transport	gene_ontology	0.928972	18682	194	12	1
uploaded_gene_set	GO_0048821	GO:0048821	erythrocyte development	gene_ontology	0.928972	18682	194	12	1
uploaded_gene_set	GO_0055003	GO:0055003	cardiac myofibril assembly	gene_ontology	0.928972	18682	194	12	1
uploaded_gene_set	GO_0055093	GO:0055093	response to hyperoxia	gene_ontology	0.928972	18682	194	12	1
uploaded_gene_set	GO_0055119	GO:0055119	relaxation of cardiac muscle	gene_ontology	0.928972	18682	194	12	1
uploaded_gene_set	GO_0061045	GO:0061045	negative regulation of wound healing	gene_ontology	0.928972	18682	194	12	1
uploaded_gene_set	GO_0070628	GO:0070628	proteasome binding	gene_ontology	0.928972	18682	194	12	1
uploaded_gene_set	GO_0071498	GO:0071498	cellular response to fluid shear stress	gene_ontology	0.928972	18682	194	12	1
uploaded_gene_set	GO_0086004	GO:0086004	regulation of cardiac muscle cell contraction	gene_ontology	0.928972	18682	194	12	1
uploaded_gene_set	GO_0086012	GO:0086012	membrane depolarization during cardiac muscle cell action potential	gene_ontology	0.928972	18682	194	12	1
uploaded_gene_set	GO_1903364	GO:1903364	positive regulation of cellular protein catabolic process	gene_ontology	0.928972	18682	194	12	1
uploaded_gene_set	GO_2000279	GO:2000279	negative regulation of DNA biosynthetic process	gene_ontology	0.928972	18682	194	12	1
uploaded_gene_set	GO_0003725	GO:0003725	double-stranded RNA binding	gene_ontology	0.926908	18682	194	57	2
uploaded_gene_set	GO_0005884	GO:0005884	actin filament	gene_ontology	0.914513	18682	194	58	2
uploaded_gene_set	GO_0021766	GO:0021766	hippocampus development	gene_ontology	0.914513	18682	194	58	2
uploaded_gene_set	GO_0031490	GO:0031490	chromatin DNA binding	gene_ontology	0.914513	18682	194	58	2
uploaded_gene_set	GO_0032091	GO:0032091	negative regulation of protein binding	gene_ontology	0.914513	18682	194	58	2
uploaded_gene_set	GO_0036498	GO:0036498	IRE1-mediated unfolded protein response	gene_ontology	0.914513	18682	194	58	2
uploaded_gene_set	GO_0048306	GO:0048306	calcium-dependent protein binding	gene_ontology	0.914513	18682	194	58	2
uploaded_gene_set	GO_0019899	GO:0019899	enzyme binding	gene_ontology	0.903977	18682	194	326	6
uploaded_gene_set	GO_0045732	GO:0045732	positive regulation of protein catabolic process	gene_ontology	0.902378	18682	194	59	2
uploaded_gene_set	GO_0042981	GO:0042981	regulation of apoptotic process	gene_ontology	0.902343	18682	194	184	4
uploaded_gene_set	GO_0001775	GO:0001775	cell activation	gene_ontology	0.896417	18682	194	13	1
uploaded_gene_set	GO_0001829	GO:0001829	trophectodermal cell differentiation	gene_ontology	0.896417	18682	194	13	1
uploaded_gene_set	GO_0002087	GO:0002087	regulation of respiratory gaseous exchange by neurological system process	gene_ontology	0.896417	18682	194	13	1
uploaded_gene_set	GO_0003688	GO:0003688	DNA replication origin binding	gene_ontology	0.896417	18682	194	13	1
uploaded_gene_set	GO_0006622	GO:0006622	protein targeting to lysosome	gene_ontology	0.896417	18682	194	13	1
uploaded_gene_set	GO_0006940	GO:0006940	regulation of smooth muscle contraction	gene_ontology	0.896417	18682	194	13	1
uploaded_gene_set	GO_0010001	GO:0010001	glial cell differentiation	gene_ontology	0.896417	18682	194	13	1
uploaded_gene_set	GO_0010821	GO:0010821	regulation of mitochondrion organization	gene_ontology	0.896417	18682	194	13	1
uploaded_gene_set	GO_0017160	GO:0017160	Ral GTPase binding	gene_ontology	0.896417	18682	194	13	1
uploaded_gene_set	GO_0019430	GO:0019430	removal of superoxide radicals	gene_ontology	0.896417	18682	194	13	1
uploaded_gene_set	GO_0021846	GO:0021846	cell proliferation in forebrain	gene_ontology	0.896417	18682	194	13	1
uploaded_gene_set	GO_0030194	GO:0030194	positive regulation of blood coagulation	gene_ontology	0.896417	18682	194	13	1
uploaded_gene_set	GO_0031076	GO:0031076	embryonic camera-type eye development	gene_ontology	0.896417	18682	194	13	1
uploaded_gene_set	GO_0031402	GO:0031402	sodium ion binding	gene_ontology	0.896417	18682	194	13	1
uploaded_gene_set	GO_0032590	GO:0032590	dendrite membrane	gene_ontology	0.896417	18682	194	13	1
uploaded_gene_set	GO_0033630	GO:0033630	positive regulation of cell adhesion mediated by integrin	gene_ontology	0.896417	18682	194	13	1
uploaded_gene_set	GO_0042073	GO:0042073	intraciliary transport	gene_ontology	0.896417	18682	194	13	1
uploaded_gene_set	GO_0042692	GO:0042692	muscle cell differentiation	gene_ontology	0.896417	18682	194	13	1
uploaded_gene_set	GO_0043032	GO:0043032	positive regulation of macrophage activation	gene_ontology	0.896417	18682	194	13	1
uploaded_gene_set	GO_0045995	GO:0045995	regulation of embryonic development	gene_ontology	0.896417	18682	194	13	1
uploaded_gene_set	GO_0048246	GO:0048246	macrophage chemotaxis	gene_ontology	0.896417	18682	194	13	1
uploaded_gene_set	GO_0050806	GO:0050806	positive regulation of synaptic transmission	gene_ontology	0.896417	18682	194	13	1
uploaded_gene_set	GO_0051258	GO:0051258	protein polymerization	gene_ontology	0.896417	18682	194	13	1
uploaded_gene_set	GO_0060134	GO:0060134	prepulse inhibition	gene_ontology	0.896417	18682	194	13	1
uploaded_gene_set	GO_0071285	GO:0071285	cellular response to lithium ion	gene_ontology	0.896417	18682	194	13	1
uploaded_gene_set	GO_0071318	GO:0071318	cellular response to ATP	gene_ontology	0.896417	18682	194	13	1
uploaded_gene_set	GO_0072001	GO:0072001	renal system development	gene_ontology	0.896417	18682	194	13	1
uploaded_gene_set	GO_0090162	GO:0090162	establishment of epithelial cell polarity	gene_ontology	0.896417	18682	194	13	1
uploaded_gene_set	GO_0097435	GO:0097435	supramolecular fiber organization	gene_ontology	0.896417	18682	194	13	1
uploaded_gene_set	GO_0097440	GO:0097440	apical dendrite	gene_ontology	0.896417	18682	194	13	1
uploaded_gene_set	GO_1902166	GO:1902166	negative regulation of intrinsic apoptotic signaling pathway in response to DNA damage by p53 class mediator	gene_ontology	0.896417	18682	194	13	1
uploaded_gene_set	GO_0031398	GO:0031398	positive regulation of protein ubiquitination	gene_ontology	0.890494	18682	194	60	2
uploaded_gene_set	GO_0032092	GO:0032092	positive regulation of protein binding	gene_ontology	0.890494	18682	194	60	2
uploaded_gene_set	GO_0005938	GO:0005938	cell cortex	gene_ontology	0.888638	18682	194	120	3
uploaded_gene_set	GO_0017148	GO:0017148	negative regulation of translation	gene_ontology	0.878853	18682	194	61	2
uploaded_gene_set	GO_0006357	GO:0006357	regulation of transcription from RNA polymerase II promoter	gene_ontology	0.874771	18682	194	408	7
uploaded_gene_set	GO_0051965	GO:0051965	positive regulation of synapse assembly	gene_ontology	0.867447	18682	194	62	2
uploaded_gene_set	GO_0000982	GO:0000982	transcription factor activity, RNA polymerase II core promoter proximal region sequence-specific binding	gene_ontology	0.866435	18682	194	14	1
uploaded_gene_set	GO_0001056	GO:0001056	RNA polymerase III activity	gene_ontology	0.866435	18682	194	14	1
uploaded_gene_set	GO_0003382	GO:0003382	epithelial cell morphogenesis	gene_ontology	0.866435	18682	194	14	1
uploaded_gene_set	GO_0003407	GO:0003407	neural retina development	gene_ontology	0.866435	18682	194	14	1
uploaded_gene_set	GO_0005388	GO:0005388	calcium-transporting ATPase activity	gene_ontology	0.866435	18682	194	14	1
uploaded_gene_set	GO_0006098	GO:0006098	pentose-phosphate shunt	gene_ontology	0.866435	18682	194	14	1
uploaded_gene_set	GO_0007342	GO:0007342	fusion of sperm to egg plasma membrane	gene_ontology	0.866435	18682	194	14	1
uploaded_gene_set	GO_0010243	GO:0010243	response to organonitrogen compound	gene_ontology	0.866435	18682	194	14	1
uploaded_gene_set	GO_0021794	GO:0021794	thalamus development	gene_ontology	0.866435	18682	194	14	1
uploaded_gene_set	GO_0030970	GO:0030970	retrograde protein transport, ER to cytosol	gene_ontology	0.866435	18682	194	14	1
uploaded_gene_set	GO_0031091	GO:0031091	platelet alpha granule	gene_ontology	0.866435	18682	194	14	1
uploaded_gene_set	GO_0032793	GO:0032793	positive regulation of CREB transcription factor activity	gene_ontology	0.866435	18682	194	14	1
uploaded_gene_set	GO_0034236	GO:0034236	protein kinase A catalytic subunit binding	gene_ontology	0.866435	18682	194	14	1
uploaded_gene_set	GO_0035198	GO:0035198	miRNA binding	gene_ontology	0.866435	18682	194	14	1
uploaded_gene_set	GO_0035259	GO:0035259	glucocorticoid receptor binding	gene_ontology	0.866435	18682	194	14	1
uploaded_gene_set	GO_0042993	GO:0042993	positive regulation of transcription factor import into nucleus	gene_ontology	0.866435	18682	194	14	1
uploaded_gene_set	GO_0043409	GO:0043409	negative regulation of MAPK cascade	gene_ontology	0.866435	18682	194	14	1
uploaded_gene_set	GO_0043508	GO:0043508	negative regulation of JUN kinase activity	gene_ontology	0.866435	18682	194	14	1
uploaded_gene_set	GO_0044130	GO:0044130	negative regulation of growth of symbiont in host	gene_ontology	0.866435	18682	194	14	1
uploaded_gene_set	GO_0045055	GO:0045055	regulated exocytosis	gene_ontology	0.866435	18682	194	14	1
uploaded_gene_set	GO_0048168	GO:0048168	regulation of neuronal synaptic plasticity	gene_ontology	0.866435	18682	194	14	1
uploaded_gene_set	GO_0050905	GO:0050905	neuromuscular process	gene_ontology	0.866435	18682	194	14	1
uploaded_gene_set	GO_0051276	GO:0051276	chromosome organization	gene_ontology	0.866435	18682	194	14	1
uploaded_gene_set	GO_0051481	GO:0051481	negative regulation of cytosolic calcium ion concentration	gene_ontology	0.866435	18682	194	14	1
uploaded_gene_set	GO_0051642	GO:0051642	centrosome localization	gene_ontology	0.866435	18682	194	14	1
uploaded_gene_set	GO_0070063	GO:0070063	RNA polymerase binding	gene_ontology	0.866435	18682	194	14	1
uploaded_gene_set	GO_0070403	GO:0070403	NAD+ binding	gene_ontology	0.866435	18682	194	14	1
uploaded_gene_set	GO_0070848	GO:0070848	response to growth factor	gene_ontology	0.866435	18682	194	14	1
uploaded_gene_set	GO_0071425	GO:0071425	hematopoietic stem cell proliferation	gene_ontology	0.866435	18682	194	14	1
uploaded_gene_set	GO_0071625	GO:0071625	vocalization behavior	gene_ontology	0.866435	18682	194	14	1
uploaded_gene_set	GO_0090280	GO:0090280	positive regulation of calcium ion import	gene_ontology	0.866435	18682	194	14	1
uploaded_gene_set	GO_1900006	GO:1900006	positive regulation of dendrite development	gene_ontology	0.866435	18682	194	14	1
uploaded_gene_set	GO_1901381	GO:1901381	positive regulation of potassium ion transmembrane transport	gene_ontology	0.866435	18682	194	14	1
uploaded_gene_set	GO_1902017	GO:1902017	regulation of cilium assembly	gene_ontology	0.866435	18682	194	14	1
uploaded_gene_set	GO_1903351	GO:1903351	cellular response to dopamine	gene_ontology	0.866435	18682	194	14	1
uploaded_gene_set	GO_2000678	GO:2000678	negative regulation of transcription regulatory region DNA binding	gene_ontology	0.866435	18682	194	14	1
uploaded_gene_set	GO_2001234	GO:2001234	negative regulation of apoptotic signaling pathway	gene_ontology	0.866435	18682	194	14	1
uploaded_gene_set	GO_0008236	GO:0008236	serine-type peptidase activity	gene_ontology	0.845308	18682	194	64	2
uploaded_gene_set	GO_0019903	GO:0019903	protein phosphatase binding	gene_ontology	0.845308	18682	194	64	2
uploaded_gene_set	GO_0043627	GO:0043627	response to estrogen	gene_ontology	0.845308	18682	194	64	2
uploaded_gene_set	GO_0008289	GO:0008289	lipid binding	gene_ontology	0.843329	18682	194	126	3
uploaded_gene_set	GO_0001708	GO:0001708	cell fate specification	gene_ontology	0.838672	18682	194	15	1
uploaded_gene_set	GO_0001824	GO:0001824	blastocyst development	gene_ontology	0.838672	18682	194	15	1
uploaded_gene_set	GO_0002042	GO:0002042	cell migration involved in sprouting angiogenesis	gene_ontology	0.838672	18682	194	15	1
uploaded_gene_set	GO_0005161	GO:0005161	platelet-derived growth factor receptor binding	gene_ontology	0.838672	18682	194	15	1
uploaded_gene_set	GO_0005605	GO:0005605	basal lamina	gene_ontology	0.838672	18682	194	15	1
[truncated: 21,754 more rows]

## Sheet: Cluster 13
user_gene_set	property_gene_set_id	property_gene_set_alias	property_gene_set_description	collection	negative_log10_pvalue	universe_count	user_count	property_count	overlap_count
[truncated: 23,237 more rows]

[truncated: 2 more sheets: Cluster 15, Cluster 16]
